# Supplementary material for: Seasonal antigenic prediction of influenza A H3N2 using machine learning
Source: Nat Commun. 2024 May 7;15:3833. doi: 10.1038/s41467-024-47862-9 (PMC11076571; doi:10.1038/s41467-024-47862-9)
Supplement: Supplementary file 4 — Supplementary Data 1 [file 41467_2024_47862_MOESM4_ESM.xlsx]

## Sheet: SuppData1_H3N2_HI_data_source
virusName	virusPassage	virusPassCat	virusDate	virusGroup	serumName	serumPassage	serumPassCat	serumDate	serumGroup	ferret	source	virusSeqDB	virusSeqID	virusMatchedPass	serumSeqDB	serumSeqID	serumMatchedPass
A/VICTORIA/500/2004	E6	EGG	2004-08-13		A/VICTORIA/500/2004	E6	EGG	2004-08-13		AUS	CrickWIC 2005 Feb Page10 Table4A	GISAID	EPI_ISL_12069	same	GISAID	EPI_ISL_12069	same
A/VICTORIA/500/2004	E6	EGG	2004-08-13		A/SINGAPORE/37/2004	E4	EGG	2004-06-07		AUS	CrickWIC 2005 Feb Page10 Table4A	GISAID	EPI_ISL_12069	same	GISAID	EPI_ISL_12068	same
A/VICTORIA/500/2004	E6	EGG	2004-08-13		A/VICTORIA/513/2004	E4	EGG	2004-09-30		AUS	CrickWIC 2005 Feb Page10 Table4A	GISAID	EPI_ISL_12069	same	GISAID	EPI_ISL_21117	same
A/SINGAPORE/37/2004	E4	EGG	2004-06-07		A/VICTORIA/500/2004	E6	EGG	2004-08-13		AUS	CrickWIC 2005 Feb Page10 Table4A	GISAID	EPI_ISL_12068	same	GISAID	EPI_ISL_12069	same
A/SINGAPORE/37/2004	E4	EGG	2004-06-07		A/SINGAPORE/37/2004	E4	EGG	2004-06-07		AUS	CrickWIC 2005 Feb Page10 Table4A	GISAID	EPI_ISL_12068	same	GISAID	EPI_ISL_12068	same
A/SINGAPORE/37/2004	E4	EGG	2004-06-07		A/VICTORIA/513/2004	E4	EGG	2004-09-30		AUS	CrickWIC 2005 Feb Page10 Table4A	GISAID	EPI_ISL_12068	same	GISAID	EPI_ISL_21117	same
A/VICTORIA/513/2004	E4	EGG	2004-09-30		A/VICTORIA/500/2004	E6	EGG	2004-08-13		AUS	CrickWIC 2005 Feb Page10 Table4A	GISAID	EPI_ISL_21117	same	GISAID	EPI_ISL_12069	same
A/VICTORIA/513/2004	E4	EGG	2004-09-30		A/SINGAPORE/37/2004	E4	EGG	2004-06-07		AUS	CrickWIC 2005 Feb Page10 Table4A	GISAID	EPI_ISL_21117	same	GISAID	EPI_ISL_12068	same
A/VICTORIA/513/2004	E4	EGG	2004-09-30		A/VICTORIA/513/2004	E4	EGG	2004-09-30		AUS	CrickWIC 2005 Feb Page10 Table4A	GISAID	EPI_ISL_21117	same	GISAID	EPI_ISL_21117	same
A/FINLAND/486/2004	MDCK2	CELL	2004-11-03		A/FINLAND/486/2004	MDCK2	CELL	2004-11-03		F22/04	CrickWIC 2005 Feb Page11 Table4B	GISAID	EPI_ISL_129686	MDCKX/MDCK1	GISAID	EPI_ISL_129686	MDCKX/MDCK1
A/FINLAND/486/2004	MDCK2	CELL	2004-11-03		A/SINGAPORE/37/2004	E4	EGG	2004-06-07		AUS	CrickWIC 2005 Feb Page11 Table4B	GISAID	EPI_ISL_129686	MDCKX/MDCK1	GISAID	EPI_ISL_12068	same
A/SINGAPORE/37/2004	E4	EGG	2004-06-07		A/FINLAND/486/2004	MDCK2	CELL	2004-11-03		F22/04	CrickWIC 2005 Feb Page11 Table4B	GISAID	EPI_ISL_12068	same	GISAID	EPI_ISL_129686	MDCKX/MDCK1
A/SINGAPORE/37/2004	E4	EGG	2004-06-07		A/SINGAPORE/37/2004	E4	EGG	2004-06-07		AUS	CrickWIC 2005 Feb Page11 Table4B	GISAID	EPI_ISL_12068	same	GISAID	EPI_ISL_12068	same
A/NETHERLANDS/132/2004	MDCK1	CELL	2004-12-00		A/FINLAND/486/2004	MDCK2	CELL	2004-11-03		F22/04	CrickWIC 2005 Feb Page11 Table4B	IVR	AFG72889	xMDCK2	GISAID	EPI_ISL_129686	MDCKX/MDCK1
A/NETHERLANDS/132/2004	MDCK1	CELL	2004-12-00		A/SINGAPORE/37/2004	E4	EGG	2004-06-07		AUS	CrickWIC 2005 Feb Page11 Table4B	IVR	AFG72889	xMDCK2	GISAID	EPI_ISL_12068	same
A/HONG KONG/4614/2004	MDCK2	CELL	2004-12-03		A/FINLAND/486/2004	MDCK2	CELL	2004-11-03		F22/04	CrickWIC 2005 Feb Page11 Table4B	GISAID	EPI_ISL_22032	C2/C2'	GISAID	EPI_ISL_129686	MDCKX/MDCK1
A/HONG KONG/4614/2004	MDCK2	CELL	2004-12-03		A/SINGAPORE/37/2004	E4	EGG	2004-06-07		AUS	CrickWIC 2005 Feb Page11 Table4B	GISAID	EPI_ISL_22032	C2/C2'	GISAID	EPI_ISL_12068	same
A/FINLAND/486/2004	MDCK2	CELL	2004-11-03		A/FINLAND/486/2004	MDCK2	CELL	2004-11-03		F22/04	CrickWIC 2005 Feb Page12 Table4C	GISAID	EPI_ISL_129686	MDCKX/MDCK1	GISAID	EPI_ISL_129686	MDCKX/MDCK1
A/FINLAND/486/2004	MDCK2	CELL	2004-11-03		A/SINGAPORE/37/2004	E4	EGG	2004-06-07		AUS	CrickWIC 2005 Feb Page12 Table4C	GISAID	EPI_ISL_129686	MDCKX/MDCK1	GISAID	EPI_ISL_12068	same
A/FINLAND/486/2004	MDCK2	CELL	2004-11-03		A/CALIFORNIA/7/2004	SPFCK3,E3	EGG	2004-09-16		CDC	CrickWIC 2005 Feb Page12 Table4C	GISAID	EPI_ISL_129686	MDCKX/MDCK1	GISAID	EPI_ISL_21087	SPFCK3E1
A/FINLAND/486/2004	MDCK2	CELL	2004-11-03		A/NORTH DAKOTA/1/2004	SPFCK3, E4	EGG	2004-00-00		CDC	CrickWIC 2005 Feb Page12 Table4C	GISAID	EPI_ISL_129686	MDCKX/MDCK1	IVR	ABO37482	SPFCK3E1
A/SINGAPORE/37/2004	E4	EGG	2004-06-07		A/FINLAND/486/2004	MDCK2	CELL	2004-11-03		F22/04	CrickWIC 2005 Feb Page12 Table4C	GISAID	EPI_ISL_12068	same	GISAID	EPI_ISL_129686	MDCKX/MDCK1
A/SINGAPORE/37/2004	E4	EGG	2004-06-07		A/SINGAPORE/37/2004	E4	EGG	2004-06-07		AUS	CrickWIC 2005 Feb Page12 Table4C	GISAID	EPI_ISL_12068	same	GISAID	EPI_ISL_12068	same
A/SINGAPORE/37/2004	E4	EGG	2004-06-07		A/CALIFORNIA/7/2004	SPFCK3,E3	EGG	2004-09-16		CDC	CrickWIC 2005 Feb Page12 Table4C	GISAID	EPI_ISL_12068	same	GISAID	EPI_ISL_21087	SPFCK3E1
A/SINGAPORE/37/2004	E4	EGG	2004-06-07		A/NORTH DAKOTA/1/2004	SPFCK3, E4	EGG	2004-00-00		CDC	CrickWIC 2005 Feb Page12 Table4C	GISAID	EPI_ISL_12068	same	IVR	ABO37482	SPFCK3E1
A/CALIFORNIA/7/2004	SPFCK3,E3	EGG	2004-09-16		A/FINLAND/486/2004	MDCK2	CELL	2004-11-03		F22/04	CrickWIC 2005 Feb Page12 Table4C	GISAID	EPI_ISL_21087	SPFCK3E1	GISAID	EPI_ISL_129686	MDCKX/MDCK1
A/CALIFORNIA/7/2004	SPFCK3,E3	EGG	2004-09-16		A/SINGAPORE/37/2004	E4	EGG	2004-06-07		AUS	CrickWIC 2005 Feb Page12 Table4C	GISAID	EPI_ISL_21087	SPFCK3E1	GISAID	EPI_ISL_12068	same
A/CALIFORNIA/7/2004	SPFCK3,E3	EGG	2004-09-16		A/CALIFORNIA/7/2004	SPFCK3,E3	EGG	2004-09-16		CDC	CrickWIC 2005 Feb Page12 Table4C	GISAID	EPI_ISL_21087	SPFCK3E1	GISAID	EPI_ISL_21087	SPFCK3E1
A/CALIFORNIA/7/2004	SPFCK3,E3	EGG	2004-09-16		A/NORTH DAKOTA/1/2004	SPFCK3, E4	EGG	2004-00-00		CDC	CrickWIC 2005 Feb Page12 Table4C	GISAID	EPI_ISL_21087	SPFCK3E1	IVR	ABO37482	SPFCK3E1
A/NORTH DAKOTA/1/2004	SPFCK3, E4	EGG	2004-00-00		A/FINLAND/486/2004	MDCK2	CELL	2004-11-03		F22/04	CrickWIC 2005 Feb Page12 Table4C	IVR	ABO37482	SPFCK3E1	GISAID	EPI_ISL_129686	MDCKX/MDCK1
A/NORTH DAKOTA/1/2004	SPFCK3, E4	EGG	2004-00-00		A/SINGAPORE/37/2004	E4	EGG	2004-06-07		AUS	CrickWIC 2005 Feb Page12 Table4C	IVR	ABO37482	SPFCK3E1	GISAID	EPI_ISL_12068	same
A/NORTH DAKOTA/1/2004	SPFCK3, E4	EGG	2004-00-00		A/CALIFORNIA/7/2004	SPFCK3,E3	EGG	2004-09-16		CDC	CrickWIC 2005 Feb Page12 Table4C	IVR	ABO37482	SPFCK3E1	GISAID	EPI_ISL_21087	SPFCK3E1
A/NORTH DAKOTA/1/2004	SPFCK3, E4	EGG	2004-00-00		A/NORTH DAKOTA/1/2004	SPFCK3, E4	EGG	2004-00-00		CDC	CrickWIC 2005 Feb Page12 Table4C	IVR	ABO37482	SPFCK3E1	IVR	ABO37482	SPFCK3E1
A/FINLAND/486/2004	MDCK2	CELL	2004-11-03		A/FINLAND/486/2004	MDCK2	CELL	2004-11-03		F22/04	CrickWIC 2005 Feb Page13 Table4D	GISAID	EPI_ISL_129686	MDCKX/MDCK1	GISAID	EPI_ISL_129686	MDCKX/MDCK1
A/FINLAND/486/2004	MDCK2	CELL	2004-11-03		A/SINGAPORE/37/2004	E4	EGG	2004-06-07		AUS	CrickWIC 2005 Feb Page13 Table4D	GISAID	EPI_ISL_129686	MDCKX/MDCK1	GISAID	EPI_ISL_12068	same
A/FINLAND/486/2004	MDCK2	CELL	2004-11-03		A/CALIFORNIA/7/2004	SPFCK3,E3	EGG	2004-09-16		CDC	CrickWIC 2005 Feb Page13 Table4D	GISAID	EPI_ISL_129686	MDCKX/MDCK1	GISAID	EPI_ISL_21087	SPFCK3E1
A/FINLAND/486/2004	MDCK2	CELL	2004-11-03		A/NORTH DAKOTA/1/2004	SPFCK3, E4	EGG	2004-00-00		CDC	CrickWIC 2005 Feb Page13 Table4D	GISAID	EPI_ISL_129686	MDCKX/MDCK1	IVR	ABO37482	SPFCK3E1
A/SINGAPORE/37/2004	E4	EGG	2004-06-07		A/FINLAND/486/2004	MDCK2	CELL	2004-11-03		F22/04	CrickWIC 2005 Feb Page13 Table4D	GISAID	EPI_ISL_12068	same	GISAID	EPI_ISL_129686	MDCKX/MDCK1
A/SINGAPORE/37/2004	E4	EGG	2004-06-07		A/SINGAPORE/37/2004	E4	EGG	2004-06-07		AUS	CrickWIC 2005 Feb Page13 Table4D	GISAID	EPI_ISL_12068	same	GISAID	EPI_ISL_12068	same
A/SINGAPORE/37/2004	E4	EGG	2004-06-07		A/CALIFORNIA/7/2004	SPFCK3,E3	EGG	2004-09-16		CDC	CrickWIC 2005 Feb Page13 Table4D	GISAID	EPI_ISL_12068	same	GISAID	EPI_ISL_21087	SPFCK3E1
A/SINGAPORE/37/2004	E4	EGG	2004-06-07		A/NORTH DAKOTA/1/2004	SPFCK3, E4	EGG	2004-00-00		CDC	CrickWIC 2005 Feb Page13 Table4D	GISAID	EPI_ISL_12068	same	IVR	ABO37482	SPFCK3E1
A/CALIFORNIA/7/2004	SPFCK3,E3	EGG	2004-09-16		A/FINLAND/486/2004	MDCK2	CELL	2004-11-03		F22/04	CrickWIC 2005 Feb Page13 Table4D	GISAID	EPI_ISL_21087	SPFCK3E1	GISAID	EPI_ISL_129686	MDCKX/MDCK1
A/CALIFORNIA/7/2004	SPFCK3,E3	EGG	2004-09-16		A/SINGAPORE/37/2004	E4	EGG	2004-06-07		AUS	CrickWIC 2005 Feb Page13 Table4D	GISAID	EPI_ISL_21087	SPFCK3E1	GISAID	EPI_ISL_12068	same
A/CALIFORNIA/7/2004	SPFCK3,E3	EGG	2004-09-16		A/CALIFORNIA/7/2004	SPFCK3,E3	EGG	2004-09-16		CDC	CrickWIC 2005 Feb Page13 Table4D	GISAID	EPI_ISL_21087	SPFCK3E1	GISAID	EPI_ISL_21087	SPFCK3E1
A/CALIFORNIA/7/2004	SPFCK3,E3	EGG	2004-09-16		A/NORTH DAKOTA/1/2004	SPFCK3, E4	EGG	2004-00-00		CDC	CrickWIC 2005 Feb Page13 Table4D	GISAID	EPI_ISL_21087	SPFCK3E1	IVR	ABO37482	SPFCK3E1
A/NORTH DAKOTA/1/2004	SPFCK3, E4	EGG	2004-00-00		A/FINLAND/486/2004	MDCK2	CELL	2004-11-03		F22/04	CrickWIC 2005 Feb Page13 Table4D	IVR	ABO37482	SPFCK3E1	GISAID	EPI_ISL_129686	MDCKX/MDCK1
A/NORTH DAKOTA/1/2004	SPFCK3, E4	EGG	2004-00-00		A/SINGAPORE/37/2004	E4	EGG	2004-06-07		AUS	CrickWIC 2005 Feb Page13 Table4D	IVR	ABO37482	SPFCK3E1	GISAID	EPI_ISL_12068	same
A/NORTH DAKOTA/1/2004	SPFCK3, E4	EGG	2004-00-00		A/CALIFORNIA/7/2004	SPFCK3,E3	EGG	2004-09-16		CDC	CrickWIC 2005 Feb Page13 Table4D	IVR	ABO37482	SPFCK3E1	GISAID	EPI_ISL_21087	SPFCK3E1
A/NORTH DAKOTA/1/2004	SPFCK3, E4	EGG	2004-00-00		A/NORTH DAKOTA/1/2004	SPFCK3, E4	EGG	2004-00-00		CDC	CrickWIC 2005 Feb Page13 Table4D	IVR	ABO37482	SPFCK3E1	IVR	ABO37482	SPFCK3E1
A/STOCKHOLM/15/2004	MDCK1	CELL	2004-09-26		A/FINLAND/486/2004	MDCK2	CELL	2004-11-03		F22/04	CrickWIC 2005 Feb Page13 Table4D	IVR	AAZ29173	MDCK2	GISAID	EPI_ISL_129686	MDCKX/MDCK1
A/STOCKHOLM/15/2004	MDCK1	CELL	2004-09-26		A/SINGAPORE/37/2004	E4	EGG	2004-06-07		AUS	CrickWIC 2005 Feb Page13 Table4D	IVR	AAZ29173	MDCK2	GISAID	EPI_ISL_12068	same
A/STOCKHOLM/15/2004	MDCK1	CELL	2004-09-26		A/CALIFORNIA/7/2004	SPFCK3,E3	EGG	2004-09-16		CDC	CrickWIC 2005 Feb Page13 Table4D	IVR	AAZ29173	MDCK2	GISAID	EPI_ISL_21087	SPFCK3E1
A/STOCKHOLM/15/2004	MDCK1	CELL	2004-09-26		A/NORTH DAKOTA/1/2004	SPFCK3, E4	EGG	2004-00-00		CDC	CrickWIC 2005 Feb Page13 Table4D	IVR	AAZ29173	MDCK2	IVR	ABO37482	SPFCK3E1
A/STOCKHOLM/17/2004	MDCK1	CELL	2004-11-00		A/FINLAND/486/2004	MDCK2	CELL	2004-11-03		F22/04	CrickWIC 2005 Feb Page13 Table4D	IVR	AAZ29183	same	GISAID	EPI_ISL_129686	MDCKX/MDCK1
A/STOCKHOLM/17/2004	MDCK1	CELL	2004-11-00		A/SINGAPORE/37/2004	E4	EGG	2004-06-07		AUS	CrickWIC 2005 Feb Page13 Table4D	IVR	AAZ29183	same	GISAID	EPI_ISL_12068	same
A/STOCKHOLM/17/2004	MDCK1	CELL	2004-11-00		A/CALIFORNIA/7/2004	SPFCK3,E3	EGG	2004-09-16		CDC	CrickWIC 2005 Feb Page13 Table4D	IVR	AAZ29183	same	GISAID	EPI_ISL_21087	SPFCK3E1
A/STOCKHOLM/17/2004	MDCK1	CELL	2004-11-00		A/NORTH DAKOTA/1/2004	SPFCK3, E4	EGG	2004-00-00		CDC	CrickWIC 2005 Feb Page13 Table4D	IVR	AAZ29183	same	IVR	ABO37482	SPFCK3E1
A/STOCKHOLM/16/2004	MDCK2	CELL	2004-11-13		A/FINLAND/486/2004	MDCK2	CELL	2004-11-03		F22/04	CrickWIC 2005 Feb Page13 Table4D	IVR	AAZ29177	MDCK1	GISAID	EPI_ISL_129686	MDCKX/MDCK1
A/STOCKHOLM/16/2004	MDCK2	CELL	2004-11-13		A/SINGAPORE/37/2004	E4	EGG	2004-06-07		AUS	CrickWIC 2005 Feb Page13 Table4D	IVR	AAZ29177	MDCK1	GISAID	EPI_ISL_12068	same
A/STOCKHOLM/16/2004	MDCK2	CELL	2004-11-13		A/CALIFORNIA/7/2004	SPFCK3,E3	EGG	2004-09-16		CDC	CrickWIC 2005 Feb Page13 Table4D	IVR	AAZ29177	MDCK1	GISAID	EPI_ISL_21087	SPFCK3E1
A/STOCKHOLM/16/2004	MDCK2	CELL	2004-11-13		A/NORTH DAKOTA/1/2004	SPFCK3, E4	EGG	2004-00-00		CDC	CrickWIC 2005 Feb Page13 Table4D	IVR	AAZ29177	MDCK1	IVR	ABO37482	SPFCK3E1
A/PANAMA/2007/1999	EX	EGG	1999-00-00		A/PANAMA/2007/1999	EX	EGG	1999-00-00		F2/01	CrickWIC 2005 Feb Page14 Table4E	IVR	ACF54554	same	IVR	ACF54554	same
A/PANAMA/2007/1999	EX	EGG	1999-00-00		A/WYOMING/3/2003	EX	EGG	2003-00-00		F11/03	CrickWIC 2005 Feb Page14 Table4E	IVR	ACF54554	same	IVR	ACF54565	same
A/PANAMA/2007/1999	EX	EGG	1999-00-00		A/CHRISTCHURCH/28/2003	EX	EGG	2003-00-00		F3/04	CrickWIC 2005 Feb Page14 Table4E	IVR	ACF54554	same	GISAID	EPI_ISL_177752	same
A/PANAMA/2007/1999	EX	EGG	1999-00-00		A/WELLINGTON/01/2004	EX	EGG	2004-01-26		F13/04	CrickWIC 2005 Feb Page14 Table4E	IVR	ACF54554	same	GISAID	EPI_ISL_127603	same
A/PANAMA/2007/1999	EX	EGG	1999-00-00		A/FINLAND/486/2004	MDCK2	CELL	2004-11-03		F22/04	CrickWIC 2005 Feb Page14 Table4E	IVR	ACF54554	same	GISAID	EPI_ISL_129686	MDCKX/MDCK1
A/PANAMA/2007/1999	EX	EGG	1999-00-00		A/CALIFORNIA/7/2004	SPFCK3,E3	EGG	2004-09-16		2005-025 CDC	CrickWIC 2005 Feb Page14 Table4E	IVR	ACF54554	same	GISAID	EPI_ISL_21087	SPFCK3E1
A/WYOMING/3/2003	EX	EGG	2003-00-00		A/PANAMA/2007/1999	EX	EGG	1999-00-00		F2/01	CrickWIC 2005 Feb Page14 Table4E	IVR	ACF54565	same	IVR	ACF54554	same
A/WYOMING/3/2003	EX	EGG	2003-00-00		A/WYOMING/3/2003	EX	EGG	2003-00-00		F11/03	CrickWIC 2005 Feb Page14 Table4E	IVR	ACF54565	same	IVR	ACF54565	same
A/WYOMING/3/2003	EX	EGG	2003-00-00		A/CHRISTCHURCH/28/2003	EX	EGG	2003-00-00		F3/04	CrickWIC 2005 Feb Page14 Table4E	IVR	ACF54565	same	GISAID	EPI_ISL_177752	same
A/WYOMING/3/2003	EX	EGG	2003-00-00		A/WELLINGTON/01/2004	EX	EGG	2004-01-26		F13/04	CrickWIC 2005 Feb Page14 Table4E	IVR	ACF54565	same	GISAID	EPI_ISL_127603	same
A/WYOMING/3/2003	EX	EGG	2003-00-00		A/FINLAND/486/2004	MDCK2	CELL	2004-11-03		F22/04	CrickWIC 2005 Feb Page14 Table4E	IVR	ACF54565	same	GISAID	EPI_ISL_129686	MDCKX/MDCK1
A/WYOMING/3/2003	EX	EGG	2003-00-00		A/CALIFORNIA/7/2004	SPFCK3,E3	EGG	2004-09-16		2005-025 CDC	CrickWIC 2005 Feb Page14 Table4E	IVR	ACF54565	same	GISAID	EPI_ISL_21087	SPFCK3E1
A/CHRISTCHURCH/28/2003	EX	EGG	2003-00-00		A/PANAMA/2007/1999	EX	EGG	1999-00-00		F2/01	CrickWIC 2005 Feb Page14 Table4E	GISAID	EPI_ISL_177752	same	IVR	ACF54554	same
A/CHRISTCHURCH/28/2003	EX	EGG	2003-00-00		A/WYOMING/3/2003	EX	EGG	2003-00-00		F11/03	CrickWIC 2005 Feb Page14 Table4E	GISAID	EPI_ISL_177752	same	IVR	ACF54565	same
A/CHRISTCHURCH/28/2003	EX	EGG	2003-00-00		A/CHRISTCHURCH/28/2003	EX	EGG	2003-00-00		F3/04	CrickWIC 2005 Feb Page14 Table4E	GISAID	EPI_ISL_177752	same	GISAID	EPI_ISL_177752	same
A/CHRISTCHURCH/28/2003	EX	EGG	2003-00-00		A/WELLINGTON/01/2004	EX	EGG	2004-01-26		F13/04	CrickWIC 2005 Feb Page14 Table4E	GISAID	EPI_ISL_177752	same	GISAID	EPI_ISL_127603	same
A/CHRISTCHURCH/28/2003	EX	EGG	2003-00-00		A/FINLAND/486/2004	MDCK2	CELL	2004-11-03		F22/04	CrickWIC 2005 Feb Page14 Table4E	GISAID	EPI_ISL_177752	same	GISAID	EPI_ISL_129686	MDCKX/MDCK1
A/CHRISTCHURCH/28/2003	EX	EGG	2003-00-00		A/CALIFORNIA/7/2004	SPFCK3,E3	EGG	2004-09-16		2005-025 CDC	CrickWIC 2005 Feb Page14 Table4E	GISAID	EPI_ISL_177752	same	GISAID	EPI_ISL_21087	SPFCK3E1
A/WELLINGTON/01/2004	EX	EGG	2004-01-26		A/PANAMA/2007/1999	EX	EGG	1999-00-00		F2/01	CrickWIC 2005 Feb Page14 Table4E	GISAID	EPI_ISL_127603	same	IVR	ACF54554	same
A/WELLINGTON/01/2004	EX	EGG	2004-01-26		A/WYOMING/3/2003	EX	EGG	2003-00-00		F11/03	CrickWIC 2005 Feb Page14 Table4E	GISAID	EPI_ISL_127603	same	IVR	ACF54565	same
A/WELLINGTON/01/2004	EX	EGG	2004-01-26		A/CHRISTCHURCH/28/2003	EX	EGG	2003-00-00		F3/04	CrickWIC 2005 Feb Page14 Table4E	GISAID	EPI_ISL_127603	same	GISAID	EPI_ISL_177752	same
A/WELLINGTON/01/2004	EX	EGG	2004-01-26		A/WELLINGTON/01/2004	EX	EGG	2004-01-26		F13/04	CrickWIC 2005 Feb Page14 Table4E	GISAID	EPI_ISL_127603	same	GISAID	EPI_ISL_127603	same
A/WELLINGTON/01/2004	EX	EGG	2004-01-26		A/FINLAND/486/2004	MDCK2	CELL	2004-11-03		F22/04	CrickWIC 2005 Feb Page14 Table4E	GISAID	EPI_ISL_127603	same	GISAID	EPI_ISL_129686	MDCKX/MDCK1
A/WELLINGTON/01/2004	EX	EGG	2004-01-26		A/CALIFORNIA/7/2004	SPFCK3,E3	EGG	2004-09-16		2005-025 CDC	CrickWIC 2005 Feb Page14 Table4E	GISAID	EPI_ISL_127603	same	GISAID	EPI_ISL_21087	SPFCK3E1
A/FINLAND/486/2004	MDCK2	CELL	2004-11-03		A/PANAMA/2007/1999	EX	EGG	1999-00-00		F2/01	CrickWIC 2005 Feb Page14 Table4E	GISAID	EPI_ISL_129686	MDCKX/MDCK1	IVR	ACF54554	same
A/FINLAND/486/2004	MDCK2	CELL	2004-11-03		A/WYOMING/3/2003	EX	EGG	2003-00-00		F11/03	CrickWIC 2005 Feb Page14 Table4E	GISAID	EPI_ISL_129686	MDCKX/MDCK1	IVR	ACF54565	same
A/FINLAND/486/2004	MDCK2	CELL	2004-11-03		A/CHRISTCHURCH/28/2003	EX	EGG	2003-00-00		F3/04	CrickWIC 2005 Feb Page14 Table4E	GISAID	EPI_ISL_129686	MDCKX/MDCK1	GISAID	EPI_ISL_177752	same
A/FINLAND/486/2004	MDCK2	CELL	2004-11-03		A/WELLINGTON/01/2004	EX	EGG	2004-01-26		F13/04	CrickWIC 2005 Feb Page14 Table4E	GISAID	EPI_ISL_129686	MDCKX/MDCK1	GISAID	EPI_ISL_127603	same
A/FINLAND/486/2004	MDCK2	CELL	2004-11-03		A/FINLAND/486/2004	MDCK2	CELL	2004-11-03		F22/04	CrickWIC 2005 Feb Page14 Table4E	GISAID	EPI_ISL_129686	MDCKX/MDCK1	GISAID	EPI_ISL_129686	MDCKX/MDCK1
A/FINLAND/486/2004	MDCK2	CELL	2004-11-03		A/CALIFORNIA/7/2004	SPFCK3,E3	EGG	2004-09-16		2005-025 CDC	CrickWIC 2005 Feb Page14 Table4E	GISAID	EPI_ISL_129686	MDCKX/MDCK1	GISAID	EPI_ISL_21087	SPFCK3E1
A/CALIFORNIA/7/2004	SPFCK3,E3	EGG	2004-09-16		A/PANAMA/2007/1999	EX	EGG	1999-00-00		F2/01	CrickWIC 2005 Feb Page14 Table4E	GISAID	EPI_ISL_21087	SPFCK3E1	IVR	ACF54554	same
A/CALIFORNIA/7/2004	SPFCK3,E3	EGG	2004-09-16		A/WYOMING/3/2003	EX	EGG	2003-00-00		F11/03	CrickWIC 2005 Feb Page14 Table4E	GISAID	EPI_ISL_21087	SPFCK3E1	IVR	ACF54565	same
A/CALIFORNIA/7/2004	SPFCK3,E3	EGG	2004-09-16		A/CHRISTCHURCH/28/2003	EX	EGG	2003-00-00		F3/04	CrickWIC 2005 Feb Page14 Table4E	GISAID	EPI_ISL_21087	SPFCK3E1	GISAID	EPI_ISL_177752	same
A/CALIFORNIA/7/2004	SPFCK3,E3	EGG	2004-09-16		A/WELLINGTON/01/2004	EX	EGG	2004-01-26		F13/04	CrickWIC 2005 Feb Page14 Table4E	GISAID	EPI_ISL_21087	SPFCK3E1	GISAID	EPI_ISL_127603	same
A/CALIFORNIA/7/2004	SPFCK3,E3	EGG	2004-09-16		A/FINLAND/486/2004	MDCK2	CELL	2004-11-03		F22/04	CrickWIC 2005 Feb Page14 Table4E	GISAID	EPI_ISL_21087	SPFCK3E1	GISAID	EPI_ISL_129686	MDCKX/MDCK1
A/CALIFORNIA/7/2004	SPFCK3,E3	EGG	2004-09-16		A/CALIFORNIA/7/2004	SPFCK3,E3	EGG	2004-09-16		2005-025 CDC	CrickWIC 2005 Feb Page14 Table4E	GISAID	EPI_ISL_21087	SPFCK3E1	GISAID	EPI_ISL_21087	SPFCK3E1
A/TENNESSEE/6/2004	M2,C1	CELL	2004-00-00		A/PANAMA/2007/1999	EX	EGG	1999-00-00		F2/01	CrickWIC 2005 Feb Page14 Table4E	GISAID	EPI_ISL_11815	M2/C1	IVR	ACF54554	same
A/TENNESSEE/6/2004	M2,C1	CELL	2004-00-00		A/WYOMING/3/2003	EX	EGG	2003-00-00		F11/03	CrickWIC 2005 Feb Page14 Table4E	GISAID	EPI_ISL_11815	M2/C1	IVR	ACF54565	same
A/TENNESSEE/6/2004	M2,C1	CELL	2004-00-00		A/CHRISTCHURCH/28/2003	EX	EGG	2003-00-00		F3/04	CrickWIC 2005 Feb Page14 Table4E	GISAID	EPI_ISL_11815	M2/C1	GISAID	EPI_ISL_177752	same
A/TENNESSEE/6/2004	M2,C1	CELL	2004-00-00		A/WELLINGTON/01/2004	EX	EGG	2004-01-26		F13/04	CrickWIC 2005 Feb Page14 Table4E	GISAID	EPI_ISL_11815	M2/C1	GISAID	EPI_ISL_127603	same
A/TENNESSEE/6/2004	M2,C1	CELL	2004-00-00		A/FINLAND/486/2004	MDCK2	CELL	2004-11-03		F22/04	CrickWIC 2005 Feb Page14 Table4E	GISAID	EPI_ISL_11815	M2/C1	GISAID	EPI_ISL_129686	MDCKX/MDCK1
A/TENNESSEE/6/2004	M2,C1	CELL	2004-00-00		A/CALIFORNIA/7/2004	SPFCK3,E3	EGG	2004-09-16		2005-025 CDC	CrickWIC 2005 Feb Page14 Table4E	GISAID	EPI_ISL_11815	M2/C1	GISAID	EPI_ISL_21087	SPFCK3E1
A/PANAMA/2007/1999	EX	EGG	1999-00-00		A/PANAMA/2007/1999	EX	EGG	1999-00-00		F2/01	CrickWIC 2005 Sep Page11 Table4	IVR	ACF54554	same	IVR	ACF54554	same
A/PANAMA/2007/1999	EX	EGG	1999-00-00		A/WYOMING/3/2003	EX	EGG	2003-00-00		F11/03	CrickWIC 2005 Sep Page11 Table4	IVR	ACF54554	same	IVR	ACF54565	same
A/PANAMA/2007/1999	EX	EGG	1999-00-00		A/WELLINGTON/01/2004	EX	EGG	2004-01-26		F13/04	CrickWIC 2005 Sep Page11 Table4	IVR	ACF54554	same	GISAID	EPI_ISL_127603	same
A/PANAMA/2007/1999	EX	EGG	1999-00-00		A/CALIFORNIA/7/2004	SPFCK3,E3	EGG	2004-09-16		F5/05	CrickWIC 2005 Sep Page11 Table4	IVR	ACF54554	same	GISAID	EPI_ISL_21087	SPFCK3E1
A/PANAMA/2007/1999	EX	EGG	1999-00-00		A/SINGAPORE/37/2004	E4	EGG	2004-06-07		F3/05	CrickWIC 2005 Sep Page11 Table4	IVR	ACF54554	same	GISAID	EPI_ISL_12068	same
A/WYOMING/3/2003	EX	EGG	2003-00-00		A/PANAMA/2007/1999	EX	EGG	1999-00-00		F2/01	CrickWIC 2005 Sep Page11 Table4	IVR	ACF54565	same	IVR	ACF54554	same
A/WYOMING/3/2003	EX	EGG	2003-00-00		A/WYOMING/3/2003	EX	EGG	2003-00-00		F11/03	CrickWIC 2005 Sep Page11 Table4	IVR	ACF54565	same	IVR	ACF54565	same
A/WYOMING/3/2003	EX	EGG	2003-00-00		A/WELLINGTON/01/2004	EX	EGG	2004-01-26		F13/04	CrickWIC 2005 Sep Page11 Table4	IVR	ACF54565	same	GISAID	EPI_ISL_127603	same
A/WYOMING/3/2003	EX	EGG	2003-00-00		A/CALIFORNIA/7/2004	SPFCK3,E3	EGG	2004-09-16		F5/05	CrickWIC 2005 Sep Page11 Table4	IVR	ACF54565	same	GISAID	EPI_ISL_21087	SPFCK3E1
A/WYOMING/3/2003	EX	EGG	2003-00-00		A/SINGAPORE/37/2004	E4	EGG	2004-06-07		F3/05	CrickWIC 2005 Sep Page11 Table4	IVR	ACF54565	same	GISAID	EPI_ISL_12068	same
A/WELLINGTON/01/2004	EX	EGG	2004-01-26		A/PANAMA/2007/1999	EX	EGG	1999-00-00		F2/01	CrickWIC 2005 Sep Page11 Table4	GISAID	EPI_ISL_127603	same	IVR	ACF54554	same
A/WELLINGTON/01/2004	EX	EGG	2004-01-26		A/WYOMING/3/2003	EX	EGG	2003-00-00		F11/03	CrickWIC 2005 Sep Page11 Table4	GISAID	EPI_ISL_127603	same	IVR	ACF54565	same
A/WELLINGTON/01/2004	EX	EGG	2004-01-26		A/WELLINGTON/01/2004	EX	EGG	2004-01-26		F13/04	CrickWIC 2005 Sep Page11 Table4	GISAID	EPI_ISL_127603	same	GISAID	EPI_ISL_127603	same
A/WELLINGTON/01/2004	EX	EGG	2004-01-26		A/CALIFORNIA/7/2004	SPFCK3,E3	EGG	2004-09-16		F5/05	CrickWIC 2005 Sep Page11 Table4	GISAID	EPI_ISL_127603	same	GISAID	EPI_ISL_21087	SPFCK3E1
A/WELLINGTON/01/2004	EX	EGG	2004-01-26		A/SINGAPORE/37/2004	E4	EGG	2004-06-07		F3/05	CrickWIC 2005 Sep Page11 Table4	GISAID	EPI_ISL_127603	same	GISAID	EPI_ISL_12068	same
A/CALIFORNIA/7/2004	SPFCK3,E3	EGG	2004-09-16		A/PANAMA/2007/1999	EX	EGG	1999-00-00		F2/01	CrickWIC 2005 Sep Page11 Table4	GISAID	EPI_ISL_21087	SPFCK3E1	IVR	ACF54554	same
A/CALIFORNIA/7/2004	SPFCK3,E3	EGG	2004-09-16		A/WYOMING/3/2003	EX	EGG	2003-00-00		F11/03	CrickWIC 2005 Sep Page11 Table4	GISAID	EPI_ISL_21087	SPFCK3E1	IVR	ACF54565	same
A/CALIFORNIA/7/2004	SPFCK3,E3	EGG	2004-09-16		A/WELLINGTON/01/2004	EX	EGG	2004-01-26		F13/04	CrickWIC 2005 Sep Page11 Table4	GISAID	EPI_ISL_21087	SPFCK3E1	GISAID	EPI_ISL_127603	same
A/CALIFORNIA/7/2004	SPFCK3,E3	EGG	2004-09-16		A/CALIFORNIA/7/2004	SPFCK3,E3	EGG	2004-09-16		F5/05	CrickWIC 2005 Sep Page11 Table4	GISAID	EPI_ISL_21087	SPFCK3E1	GISAID	EPI_ISL_21087	SPFCK3E1
A/CALIFORNIA/7/2004	SPFCK3,E3	EGG	2004-09-16		A/SINGAPORE/37/2004	E4	EGG	2004-06-07		F3/05	CrickWIC 2005 Sep Page11 Table4	GISAID	EPI_ISL_21087	SPFCK3E1	GISAID	EPI_ISL_12068	same
A/SINGAPORE/37/2004	E4	EGG	2004-06-07		A/PANAMA/2007/1999	EX	EGG	1999-00-00		F2/01	CrickWIC 2005 Sep Page11 Table4	GISAID	EPI_ISL_12068	same	IVR	ACF54554	same
A/SINGAPORE/37/2004	E4	EGG	2004-06-07		A/WYOMING/3/2003	EX	EGG	2003-00-00		F11/03	CrickWIC 2005 Sep Page11 Table4	GISAID	EPI_ISL_12068	same	IVR	ACF54565	same
A/SINGAPORE/37/2004	E4	EGG	2004-06-07		A/WELLINGTON/01/2004	EX	EGG	2004-01-26		F13/04	CrickWIC 2005 Sep Page11 Table4	GISAID	EPI_ISL_12068	same	GISAID	EPI_ISL_127603	same
A/SINGAPORE/37/2004	E4	EGG	2004-06-07		A/CALIFORNIA/7/2004	SPFCK3,E3	EGG	2004-09-16		F5/05	CrickWIC 2005 Sep Page11 Table4	GISAID	EPI_ISL_12068	same	GISAID	EPI_ISL_21087	SPFCK3E1
A/SINGAPORE/37/2004	E4	EGG	2004-06-07		A/SINGAPORE/37/2004	E4	EGG	2004-06-07		F3/05	CrickWIC 2005 Sep Page11 Table4	GISAID	EPI_ISL_12068	same	GISAID	EPI_ISL_12068	same
A/HONG KONG/4443/2005	MDCK2	CELL	2005-06-24		A/PANAMA/2007/1999	EX	EGG	1999-00-00		F2/01	CrickWIC 2005 Sep Page11 Table4	GISAID	EPI_ISL_129688	MDCK8	IVR	ACF54554	same
A/HONG KONG/4443/2005	MDCK2	CELL	2005-06-24		A/WYOMING/3/2003	EX	EGG	2003-00-00		F11/03	CrickWIC 2005 Sep Page11 Table4	GISAID	EPI_ISL_129688	MDCK8	IVR	ACF54565	same
A/HONG KONG/4443/2005	MDCK2	CELL	2005-06-24		A/WELLINGTON/01/2004	EX	EGG	2004-01-26		F13/04	CrickWIC 2005 Sep Page11 Table4	GISAID	EPI_ISL_129688	MDCK8	GISAID	EPI_ISL_127603	same
A/HONG KONG/4443/2005	MDCK2	CELL	2005-06-24		A/CALIFORNIA/7/2004	SPFCK3,E3	EGG	2004-09-16		F5/05	CrickWIC 2005 Sep Page11 Table4	GISAID	EPI_ISL_129688	MDCK8	GISAID	EPI_ISL_21087	SPFCK3E1
A/PANAMA/2007/1999	EX	EGG	1999-00-00		A/PANAMA/2007/1999	EX	EGG	1999-00-00		F2/01	CrickWIC 2005 Sep Page12 Table5	IVR	ACF54554	same	IVR	ACF54554	same
A/PANAMA/2007/1999	EX	EGG	1999-00-00		A/WYOMING/3/2003	EX	EGG	2003-00-00		F11/03	CrickWIC 2005 Sep Page12 Table5	IVR	ACF54554	same	IVR	ACF54565	same
A/PANAMA/2007/1999	EX	EGG	1999-00-00		A/FINLAND/486/2004	MDCK6	CELL	2004-11-03		F22/04	CrickWIC 2005 Sep Page12 Table5	IVR	ACF54554	same	GISAID	EPI_ISL_129686	MDCKX/MDCK1
A/PANAMA/2007/1999	EX	EGG	1999-00-00		A/CALIFORNIA/7/2004	SPFCK3,E3	EGG	2004-09-16		F5/05	CrickWIC 2005 Sep Page12 Table5	IVR	ACF54554	same	GISAID	EPI_ISL_21087	SPFCK3E1
A/PANAMA/2007/1999	EX	EGG	1999-00-00		A/NEW YORK/55/2004	EX	EGG	2004-00-00		F6/05	CrickWIC 2005 Sep Page12 Table5	IVR	ACF54554	same	GISAID	EPI_ISL_22628	same
A/PANAMA/2007/1999	EX	EGG	1999-00-00		A/BRISBANE/3/2005	E4	EGG	2005-00-00		AUS	CrickWIC 2005 Sep Page12 Table5	IVR	ACF54554	same	GISAID	EPI_ISL_12091	same
A/WYOMING/3/2003	EX	EGG	2003-00-00		A/PANAMA/2007/1999	EX	EGG	1999-00-00		F2/01	CrickWIC 2005 Sep Page12 Table5	IVR	ACF54565	same	IVR	ACF54554	same
A/WYOMING/3/2003	EX	EGG	2003-00-00		A/WYOMING/3/2003	EX	EGG	2003-00-00		F11/03	CrickWIC 2005 Sep Page12 Table5	IVR	ACF54565	same	IVR	ACF54565	same
A/WYOMING/3/2003	EX	EGG	2003-00-00		A/FINLAND/486/2004	MDCK6	CELL	2004-11-03		F22/04	CrickWIC 2005 Sep Page12 Table5	IVR	ACF54565	same	GISAID	EPI_ISL_129686	MDCKX/MDCK1
A/WYOMING/3/2003	EX	EGG	2003-00-00		A/CALIFORNIA/7/2004	SPFCK3,E3	EGG	2004-09-16		F5/05	CrickWIC 2005 Sep Page12 Table5	IVR	ACF54565	same	GISAID	EPI_ISL_21087	SPFCK3E1
A/WYOMING/3/2003	EX	EGG	2003-00-00		A/NEW YORK/55/2004	EX	EGG	2004-00-00		F6/05	CrickWIC 2005 Sep Page12 Table5	IVR	ACF54565	same	GISAID	EPI_ISL_22628	same
A/WYOMING/3/2003	EX	EGG	2003-00-00		A/BRISBANE/3/2005	E4	EGG	2005-00-00		AUS	CrickWIC 2005 Sep Page12 Table5	IVR	ACF54565	same	GISAID	EPI_ISL_12091	same
A/FINLAND/486/2004	MDCK6	CELL	2004-11-03		A/PANAMA/2007/1999	EX	EGG	1999-00-00		F2/01	CrickWIC 2005 Sep Page12 Table5	GISAID	EPI_ISL_129686	MDCKX/MDCK1	IVR	ACF54554	same
A/FINLAND/486/2004	MDCK6	CELL	2004-11-03		A/WYOMING/3/2003	EX	EGG	2003-00-00		F11/03	CrickWIC 2005 Sep Page12 Table5	GISAID	EPI_ISL_129686	MDCKX/MDCK1	IVR	ACF54565	same
A/FINLAND/486/2004	MDCK6	CELL	2004-11-03		A/FINLAND/486/2004	MDCK6	CELL	2004-11-03		F22/04	CrickWIC 2005 Sep Page12 Table5	GISAID	EPI_ISL_129686	MDCKX/MDCK1	GISAID	EPI_ISL_129686	MDCKX/MDCK1
A/FINLAND/486/2004	MDCK6	CELL	2004-11-03		A/CALIFORNIA/7/2004	SPFCK3,E3	EGG	2004-09-16		F5/05	CrickWIC 2005 Sep Page12 Table5	GISAID	EPI_ISL_129686	MDCKX/MDCK1	GISAID	EPI_ISL_21087	SPFCK3E1
A/FINLAND/486/2004	MDCK6	CELL	2004-11-03		A/NEW YORK/55/2004	EX	EGG	2004-00-00		F6/05	CrickWIC 2005 Sep Page12 Table5	GISAID	EPI_ISL_129686	MDCKX/MDCK1	GISAID	EPI_ISL_22628	same
A/FINLAND/486/2004	MDCK6	CELL	2004-11-03		A/BRISBANE/3/2005	E4	EGG	2005-00-00		AUS	CrickWIC 2005 Sep Page12 Table5	GISAID	EPI_ISL_129686	MDCKX/MDCK1	GISAID	EPI_ISL_12091	same
A/CALIFORNIA/7/2004	SPFCK3,E3	EGG	2004-09-16		A/PANAMA/2007/1999	EX	EGG	1999-00-00		F2/01	CrickWIC 2005 Sep Page12 Table5	GISAID	EPI_ISL_21087	SPFCK3E1	IVR	ACF54554	same
A/CALIFORNIA/7/2004	SPFCK3,E3	EGG	2004-09-16		A/WYOMING/3/2003	EX	EGG	2003-00-00		F11/03	CrickWIC 2005 Sep Page12 Table5	GISAID	EPI_ISL_21087	SPFCK3E1	IVR	ACF54565	same
A/CALIFORNIA/7/2004	SPFCK3,E3	EGG	2004-09-16		A/FINLAND/486/2004	MDCK6	CELL	2004-11-03		F22/04	CrickWIC 2005 Sep Page12 Table5	GISAID	EPI_ISL_21087	SPFCK3E1	GISAID	EPI_ISL_129686	MDCKX/MDCK1
A/CALIFORNIA/7/2004	SPFCK3,E3	EGG	2004-09-16		A/CALIFORNIA/7/2004	SPFCK3,E3	EGG	2004-09-16		F5/05	CrickWIC 2005 Sep Page12 Table5	GISAID	EPI_ISL_21087	SPFCK3E1	GISAID	EPI_ISL_21087	SPFCK3E1
A/CALIFORNIA/7/2004	SPFCK3,E3	EGG	2004-09-16		A/NEW YORK/55/2004	EX	EGG	2004-00-00		F6/05	CrickWIC 2005 Sep Page12 Table5	GISAID	EPI_ISL_21087	SPFCK3E1	GISAID	EPI_ISL_22628	same
A/CALIFORNIA/7/2004	SPFCK3,E3	EGG	2004-09-16		A/BRISBANE/3/2005	E4	EGG	2005-00-00		AUS	CrickWIC 2005 Sep Page12 Table5	GISAID	EPI_ISL_21087	SPFCK3E1	GISAID	EPI_ISL_12091	same
A/NEW YORK/55/2004	EX	EGG	2004-00-00		A/PANAMA/2007/1999	EX	EGG	1999-00-00		F2/01	CrickWIC 2005 Sep Page12 Table5	GISAID	EPI_ISL_22628	same	IVR	ACF54554	same
A/NEW YORK/55/2004	EX	EGG	2004-00-00		A/WYOMING/3/2003	EX	EGG	2003-00-00		F11/03	CrickWIC 2005 Sep Page12 Table5	GISAID	EPI_ISL_22628	same	IVR	ACF54565	same
A/NEW YORK/55/2004	EX	EGG	2004-00-00		A/FINLAND/486/2004	MDCK6	CELL	2004-11-03		F22/04	CrickWIC 2005 Sep Page12 Table5	GISAID	EPI_ISL_22628	same	GISAID	EPI_ISL_129686	MDCKX/MDCK1
A/NEW YORK/55/2004	EX	EGG	2004-00-00		A/CALIFORNIA/7/2004	SPFCK3,E3	EGG	2004-09-16		F5/05	CrickWIC 2005 Sep Page12 Table5	GISAID	EPI_ISL_22628	same	GISAID	EPI_ISL_21087	SPFCK3E1
A/NEW YORK/55/2004	EX	EGG	2004-00-00		A/NEW YORK/55/2004	EX	EGG	2004-00-00		F6/05	CrickWIC 2005 Sep Page12 Table5	GISAID	EPI_ISL_22628	same	GISAID	EPI_ISL_22628	same
A/NEW YORK/55/2004	EX	EGG	2004-00-00		A/BRISBANE/3/2005	E4	EGG	2005-00-00		AUS	CrickWIC 2005 Sep Page12 Table5	GISAID	EPI_ISL_22628	same	GISAID	EPI_ISL_12091	same
A/BRISBANE/3/2005	E4	EGG	2005-00-00		A/PANAMA/2007/1999	EX	EGG	1999-00-00		F2/01	CrickWIC 2005 Sep Page12 Table5	GISAID	EPI_ISL_12091	same	IVR	ACF54554	same
A/BRISBANE/3/2005	E4	EGG	2005-00-00		A/WYOMING/3/2003	EX	EGG	2003-00-00		F11/03	CrickWIC 2005 Sep Page12 Table5	GISAID	EPI_ISL_12091	same	IVR	ACF54565	same
A/BRISBANE/3/2005	E4	EGG	2005-00-00		A/FINLAND/486/2004	MDCK6	CELL	2004-11-03		F22/04	CrickWIC 2005 Sep Page12 Table5	GISAID	EPI_ISL_12091	same	GISAID	EPI_ISL_129686	MDCKX/MDCK1
A/BRISBANE/3/2005	E4	EGG	2005-00-00		A/CALIFORNIA/7/2004	SPFCK3,E3	EGG	2004-09-16		F5/05	CrickWIC 2005 Sep Page12 Table5	GISAID	EPI_ISL_12091	same	GISAID	EPI_ISL_21087	SPFCK3E1
A/BRISBANE/3/2005	E4	EGG	2005-00-00		A/NEW YORK/55/2004	EX	EGG	2004-00-00		F6/05	CrickWIC 2005 Sep Page12 Table5	GISAID	EPI_ISL_12091	same	GISAID	EPI_ISL_22628	same
A/BRISBANE/3/2005	E4	EGG	2005-00-00		A/BRISBANE/3/2005	E4	EGG	2005-00-00		AUS	CrickWIC 2005 Sep Page12 Table5	GISAID	EPI_ISL_12091	same	GISAID	EPI_ISL_12091	same
A/CHRISTCHURCH/64/2005	MDCKX/1	CELL	2005-00-00		A/PANAMA/2007/1999	EX	EGG	1999-00-00		F2/01	CrickWIC 2005 Sep Page12 Table5	GISAID	EPI_ISL_12131	same	IVR	ACF54554	same
A/CHRISTCHURCH/64/2005	MDCKX/1	CELL	2005-00-00		A/WYOMING/3/2003	EX	EGG	2003-00-00		F11/03	CrickWIC 2005 Sep Page12 Table5	GISAID	EPI_ISL_12131	same	IVR	ACF54565	same
A/CHRISTCHURCH/64/2005	MDCKX/1	CELL	2005-00-00		A/FINLAND/486/2004	MDCK6	CELL	2004-11-03		F22/04	CrickWIC 2005 Sep Page12 Table5	GISAID	EPI_ISL_12131	same	GISAID	EPI_ISL_129686	MDCKX/MDCK1
A/CHRISTCHURCH/64/2005	MDCKX/1	CELL	2005-00-00		A/CALIFORNIA/7/2004	SPFCK3,E3	EGG	2004-09-16		F5/05	CrickWIC 2005 Sep Page12 Table5	GISAID	EPI_ISL_12131	same	GISAID	EPI_ISL_21087	SPFCK3E1
A/CHRISTCHURCH/64/2005	MDCKX/1	CELL	2005-00-00		A/NEW YORK/55/2004	EX	EGG	2004-00-00		F6/05	CrickWIC 2005 Sep Page12 Table5	GISAID	EPI_ISL_12131	same	GISAID	EPI_ISL_22628	same
A/CHRISTCHURCH/64/2005	MDCKX/1	CELL	2005-00-00		A/BRISBANE/3/2005	E4	EGG	2005-00-00		AUS	CrickWIC 2005 Sep Page12 Table5	GISAID	EPI_ISL_12131	same	GISAID	EPI_ISL_12091	same
A/MACAU/557/2005	MDCKX/5	CELL	2005-00-00		A/PANAMA/2007/1999	EX	EGG	1999-00-00		F2/01	CrickWIC 2005 Sep Page12 Table5	GISAID	EPI_ISL_12119	same	IVR	ACF54554	same
A/MACAU/557/2005	MDCKX/5	CELL	2005-00-00		A/WYOMING/3/2003	EX	EGG	2003-00-00		F11/03	CrickWIC 2005 Sep Page12 Table5	GISAID	EPI_ISL_12119	same	IVR	ACF54565	same
A/MACAU/557/2005	MDCKX/5	CELL	2005-00-00		A/FINLAND/486/2004	MDCK6	CELL	2004-11-03		F22/04	CrickWIC 2005 Sep Page12 Table5	GISAID	EPI_ISL_12119	same	GISAID	EPI_ISL_129686	MDCKX/MDCK1
A/MACAU/557/2005	MDCKX/5	CELL	2005-00-00		A/CALIFORNIA/7/2004	SPFCK3,E3	EGG	2004-09-16		F5/05	CrickWIC 2005 Sep Page12 Table5	GISAID	EPI_ISL_12119	same	GISAID	EPI_ISL_21087	SPFCK3E1
A/MACAU/557/2005	MDCKX/5	CELL	2005-00-00		A/NEW YORK/55/2004	EX	EGG	2004-00-00		F6/05	CrickWIC 2005 Sep Page12 Table5	GISAID	EPI_ISL_12119	same	GISAID	EPI_ISL_22628	same
A/MACAU/557/2005	MDCKX/5	CELL	2005-00-00		A/BRISBANE/3/2005	E4	EGG	2005-00-00		AUS	CrickWIC 2005 Sep Page12 Table5	GISAID	EPI_ISL_12119	same	GISAID	EPI_ISL_12091	same
A/PANAMA/2007/1999	EX	EGG	1999-00-00		A/PANAMA/2007/1999	EX	EGG	1999-00-00		F2/01	CrickWIC 2006 Mar Page10 Table4	IVR	ACF54554	same	IVR	ACF54554	same
A/PANAMA/2007/1999	EX	EGG	1999-00-00		A/WYOMING/3/2003	EX	EGG	2003-00-00		F11/03	CrickWIC 2006 Mar Page10 Table4	IVR	ACF54554	same	IVR	ACF54565	same
A/PANAMA/2007/1999	EX	EGG	1999-00-00		A/CALIFORNIA/7/2004	SPFCK3,E3	EGG	2004-09-16		F31/05	CrickWIC 2006 Mar Page10 Table4	IVR	ACF54554	same	GISAID	EPI_ISL_21087	SPFCK3E1
A/WYOMING/3/2003	EX	EGG	2003-00-00		A/PANAMA/2007/1999	EX	EGG	1999-00-00		F2/01	CrickWIC 2006 Mar Page10 Table4	IVR	ACF54565	same	IVR	ACF54554	same
A/WYOMING/3/2003	EX	EGG	2003-00-00		A/WYOMING/3/2003	EX	EGG	2003-00-00		F11/03	CrickWIC 2006 Mar Page10 Table4	IVR	ACF54565	same	IVR	ACF54565	same
A/WYOMING/3/2003	EX	EGG	2003-00-00		A/CALIFORNIA/7/2004	SPFCK3,E3	EGG	2004-09-16		F31/05	CrickWIC 2006 Mar Page10 Table4	IVR	ACF54565	same	GISAID	EPI_ISL_21087	SPFCK3E1
A/CALIFORNIA/7/2004	SPFCK3,E3	EGG	2004-09-16		A/PANAMA/2007/1999	EX	EGG	1999-00-00		F2/01	CrickWIC 2006 Mar Page10 Table4	GISAID	EPI_ISL_21087	SPFCK3E1	IVR	ACF54554	same
A/CALIFORNIA/7/2004	SPFCK3,E3	EGG	2004-09-16		A/WYOMING/3/2003	EX	EGG	2003-00-00		F11/03	CrickWIC 2006 Mar Page10 Table4	GISAID	EPI_ISL_21087	SPFCK3E1	IVR	ACF54565	same
A/CALIFORNIA/7/2004	SPFCK3,E3	EGG	2004-09-16		A/CALIFORNIA/7/2004	SPFCK3,E3	EGG	2004-09-16		F31/05	CrickWIC 2006 Mar Page10 Table4	GISAID	EPI_ISL_21087	SPFCK3E1	GISAID	EPI_ISL_21087	SPFCK3E1
A/NETHERLANDS/548/2005	MDCK1	CELL	2005-12-26		A/PANAMA/2007/1999	EX	EGG	1999-00-00		F2/01	CrickWIC 2006 Mar Page10 Table4	IVR	AFG72900	same	IVR	ACF54554	same
A/NETHERLANDS/548/2005	MDCK1	CELL	2005-12-26		A/WYOMING/3/2003	EX	EGG	2003-00-00		F11/03	CrickWIC 2006 Mar Page10 Table4	IVR	AFG72900	same	IVR	ACF54565	same
A/NETHERLANDS/548/2005	MDCK1	CELL	2005-12-26		A/CALIFORNIA/7/2004	SPFCK3,E3	EGG	2004-09-16		F31/05	CrickWIC 2006 Mar Page10 Table4	IVR	AFG72900	same	GISAID	EPI_ISL_21087	SPFCK3E1
A/SLOVAKIA/134/2006	MDCK1	CELL	2006-02-06		A/PANAMA/2007/1999	EX	EGG	1999-00-00		F2/01	CrickWIC 2006 Mar Page10 Table4	GISAID	EPI_ISL_100371	MDCK1/MDCK1	IVR	ACF54554	same
A/SLOVAKIA/134/2006	MDCK1	CELL	2006-02-06		A/WYOMING/3/2003	EX	EGG	2003-00-00		F11/03	CrickWIC 2006 Mar Page10 Table4	GISAID	EPI_ISL_100371	MDCK1/MDCK1	IVR	ACF54565	same
A/SLOVAKIA/134/2006	MDCK1	CELL	2006-02-06		A/CALIFORNIA/7/2004	SPFCK3,E3	EGG	2004-09-16		F31/05	CrickWIC 2006 Mar Page10 Table4	GISAID	EPI_ISL_100371	MDCK1/MDCK1	GISAID	EPI_ISL_21087	SPFCK3E1
A/CALIFORNIA/7/2004	SPFCK3,E3	EGG	2004-09-16		A/CALIFORNIA/7/2004	SPFCK3,E3	EGG	2004-09-16		F31/05	CrickWIC 2006 Sep Page10 Table	GISAID	EPI_ISL_21087	SPFCK3E1	GISAID	EPI_ISL_21087	SPFCK3E1
A/PANAMA/2007/1999	EX	EGG	1999-00-00		A/PANAMA/2007/1999	EX	EGG	1999-00-00		F7/06	CrickWIC 2006 Sep Page6 Table3	IVR	ACF54554	same	IVR	ACF54554	same
A/PANAMA/2007/1999	EX	EGG	1999-00-00		A/WYOMING/3/2003	EX	EGG	2003-00-00		F11/03	CrickWIC 2006 Sep Page6 Table3	IVR	ACF54554	same	IVR	ACF54565	same
A/PANAMA/2007/1999	EX	EGG	1999-00-00		A/CALIFORNIA/7/2004	SPFCK3,E3	EGG	2004-09-16		F31/05	CrickWIC 2006 Sep Page6 Table3	IVR	ACF54554	same	GISAID	EPI_ISL_21087	SPFCK3E1
A/WYOMING/3/2003	EX	EGG	2003-00-00		A/PANAMA/2007/1999	EX	EGG	1999-00-00		F7/06	CrickWIC 2006 Sep Page6 Table3	IVR	ACF54565	same	IVR	ACF54554	same
A/WYOMING/3/2003	EX	EGG	2003-00-00		A/WYOMING/3/2003	EX	EGG	2003-00-00		F11/03	CrickWIC 2006 Sep Page6 Table3	IVR	ACF54565	same	IVR	ACF54565	same
A/WYOMING/3/2003	EX	EGG	2003-00-00		A/CALIFORNIA/7/2004	SPFCK3,E3	EGG	2004-09-16		F31/05	CrickWIC 2006 Sep Page6 Table3	IVR	ACF54565	same	GISAID	EPI_ISL_21087	SPFCK3E1
A/CALIFORNIA/7/2004	SPFCK3,E3	EGG	2004-09-16		A/PANAMA/2007/1999	EX	EGG	1999-00-00		F7/06	CrickWIC 2006 Sep Page6 Table3	GISAID	EPI_ISL_21087	SPFCK3E1	IVR	ACF54554	same
A/CALIFORNIA/7/2004	SPFCK3,E3	EGG	2004-09-16		A/WYOMING/3/2003	EX	EGG	2003-00-00		F11/03	CrickWIC 2006 Sep Page6 Table3	GISAID	EPI_ISL_21087	SPFCK3E1	IVR	ACF54565	same
A/CALIFORNIA/7/2004	SPFCK3,E3	EGG	2004-09-16		A/CALIFORNIA/7/2004	SPFCK3,E3	EGG	2004-09-16		F31/05	CrickWIC 2006 Sep Page6 Table3	GISAID	EPI_ISL_21087	SPFCK3E1	GISAID	EPI_ISL_21087	SPFCK3E1
A/BERLIN/5/2006	MDCKX	CELL	2006-03-06		A/PANAMA/2007/1999	EX	EGG	1999-00-00		F7/06	CrickWIC 2006 Sep Page6 Table3	IVR	ACI32750	same	IVR	ACF54554	same
A/BERLIN/5/2006	MDCKX	CELL	2006-03-06		A/WYOMING/3/2003	EX	EGG	2003-00-00		F11/03	CrickWIC 2006 Sep Page6 Table3	IVR	ACI32750	same	IVR	ACF54565	same
A/BERLIN/5/2006	MDCKX	CELL	2006-03-06		A/CALIFORNIA/7/2004	SPFCK3,E3	EGG	2004-09-16		F31/05	CrickWIC 2006 Sep Page6 Table3	IVR	ACI32750	same	GISAID	EPI_ISL_21087	SPFCK3E1
A/BAYERN/4/2006	MDCKX	CELL	2006-03-07		A/PANAMA/2007/1999	EX	EGG	1999-00-00		F7/06	CrickWIC 2006 Sep Page6 Table3	GISAID	EPI_ISL_100374	MDCKX/MDCK1	IVR	ACF54554	same
A/BAYERN/4/2006	MDCKX	CELL	2006-03-07		A/WYOMING/3/2003	EX	EGG	2003-00-00		F11/03	CrickWIC 2006 Sep Page6 Table3	GISAID	EPI_ISL_100374	MDCKX/MDCK1	IVR	ACF54565	same
A/BAYERN/4/2006	MDCKX	CELL	2006-03-07		A/CALIFORNIA/7/2004	SPFCK3,E3	EGG	2004-09-16		F31/05	CrickWIC 2006 Sep Page6 Table3	GISAID	EPI_ISL_100374	MDCKX/MDCK1	GISAID	EPI_ISL_21087	SPFCK3E1
A/PANAMA/2007/1999	EX	EGG	1999-00-00		A/PANAMA/2007/1999	EX	EGG	1999-00-00		F7/06	CrickWIC 2006 Sep Page7 Table4	IVR	ACF54554	same	IVR	ACF54554	same
A/PANAMA/2007/1999	EX	EGG	1999-00-00		A/WYOMING/3/2003	EX	EGG	2003-00-00		F11/03	CrickWIC 2006 Sep Page7 Table4	IVR	ACF54554	same	IVR	ACF54565	same
A/PANAMA/2007/1999	EX	EGG	1999-00-00		A/CALIFORNIA/7/2004	SPFCK3,E3	EGG	2004-09-16		F31/05	CrickWIC 2006 Sep Page7 Table4	IVR	ACF54554	same	GISAID	EPI_ISL_21087	SPFCK3E1
A/WYOMING/3/2003	EX	EGG	2003-00-00		A/PANAMA/2007/1999	EX	EGG	1999-00-00		F7/06	CrickWIC 2006 Sep Page7 Table4	IVR	ACF54565	same	IVR	ACF54554	same
A/WYOMING/3/2003	EX	EGG	2003-00-00		A/WYOMING/3/2003	EX	EGG	2003-00-00		F11/03	CrickWIC 2006 Sep Page7 Table4	IVR	ACF54565	same	IVR	ACF54565	same
A/WYOMING/3/2003	EX	EGG	2003-00-00		A/CALIFORNIA/7/2004	SPFCK3,E3	EGG	2004-09-16		F31/05	CrickWIC 2006 Sep Page7 Table4	IVR	ACF54565	same	GISAID	EPI_ISL_21087	SPFCK3E1
A/CALIFORNIA/7/2004	SPFCK3,E3	EGG	2004-09-16		A/PANAMA/2007/1999	EX	EGG	1999-00-00		F7/06	CrickWIC 2006 Sep Page7 Table4	GISAID	EPI_ISL_21087	SPFCK3E1	IVR	ACF54554	same
A/CALIFORNIA/7/2004	SPFCK3,E3	EGG	2004-09-16		A/WYOMING/3/2003	EX	EGG	2003-00-00		F11/03	CrickWIC 2006 Sep Page7 Table4	GISAID	EPI_ISL_21087	SPFCK3E1	IVR	ACF54565	same
A/CALIFORNIA/7/2004	SPFCK3,E3	EGG	2004-09-16		A/CALIFORNIA/7/2004	SPFCK3,E3	EGG	2004-09-16		F31/05	CrickWIC 2006 Sep Page7 Table4	GISAID	EPI_ISL_21087	SPFCK3E1	GISAID	EPI_ISL_21087	SPFCK3E1
A/ROSTOV ON DON/02/2006	C2	CELL	2006-01-23		A/PANAMA/2007/1999	EX	EGG	1999-00-00		F7/06	CrickWIC 2006 Sep Page7 Table4	GISAID	EPI_ISL_22294	C2/C2	IVR	ACF54554	same
A/ROSTOV ON DON/02/2006	C2	CELL	2006-01-23		A/WYOMING/3/2003	EX	EGG	2003-00-00		F11/03	CrickWIC 2006 Sep Page7 Table4	GISAID	EPI_ISL_22294	C2/C2	IVR	ACF54565	same
A/ROSTOV ON DON/02/2006	C2	CELL	2006-01-23		A/CALIFORNIA/7/2004	SPFCK3,E3	EGG	2004-09-16		F31/05	CrickWIC 2006 Sep Page7 Table4	GISAID	EPI_ISL_22294	C2/C2	GISAID	EPI_ISL_21087	SPFCK3E1
A/KALININGRAD/20/2006	C2	CELL	2006-02-28		A/PANAMA/2007/1999	EX	EGG	1999-00-00		F7/06	CrickWIC 2006 Sep Page7 Table4	GISAID	EPI_ISL_22130	C2/C1	IVR	ACF54554	same
A/KALININGRAD/20/2006	C2	CELL	2006-02-28		A/WYOMING/3/2003	EX	EGG	2003-00-00		F11/03	CrickWIC 2006 Sep Page7 Table4	GISAID	EPI_ISL_22130	C2/C1	IVR	ACF54565	same
A/KALININGRAD/20/2006	C2	CELL	2006-02-28		A/CALIFORNIA/7/2004	SPFCK3,E3	EGG	2004-09-16		F31/05	CrickWIC 2006 Sep Page7 Table4	GISAID	EPI_ISL_22130	C2/C1	GISAID	EPI_ISL_21087	SPFCK3E1
A/ASTRAKHAN/172/2006	C2	CELL	2006-03-15		A/PANAMA/2007/1999	EX	EGG	1999-00-00		F7/06	CrickWIC 2006 Sep Page7 Table4	GISAID	EPI_ISL_21799	C2/C1	IVR	ACF54554	same
A/ASTRAKHAN/172/2006	C2	CELL	2006-03-15		A/WYOMING/3/2003	EX	EGG	2003-00-00		F11/03	CrickWIC 2006 Sep Page7 Table4	GISAID	EPI_ISL_21799	C2/C1	IVR	ACF54565	same
A/ASTRAKHAN/172/2006	C2	CELL	2006-03-15		A/CALIFORNIA/7/2004	SPFCK3,E3	EGG	2004-09-16		F31/05	CrickWIC 2006 Sep Page7 Table4	GISAID	EPI_ISL_21799	C2/C1	GISAID	EPI_ISL_21087	SPFCK3E1
A/MOSCOW/12/2006	C2	CELL	2006-02-21		A/PANAMA/2007/1999	EX	EGG	1999-00-00		F7/06	CrickWIC 2006 Sep Page7 Table4	GISAID	EPI_ISL_22210	C2/C2	IVR	ACF54554	same
A/MOSCOW/12/2006	C2	CELL	2006-02-21		A/WYOMING/3/2003	EX	EGG	2003-00-00		F11/03	CrickWIC 2006 Sep Page7 Table4	GISAID	EPI_ISL_22210	C2/C2	IVR	ACF54565	same
A/MOSCOW/12/2006	C2	CELL	2006-02-21		A/CALIFORNIA/7/2004	SPFCK3,E3	EGG	2004-09-16		F31/05	CrickWIC 2006 Sep Page7 Table4	GISAID	EPI_ISL_22210	C2/C2	GISAID	EPI_ISL_21087	SPFCK3E1
A/PANAMA/2007/1999	EX	EGG	1999-00-00		A/PANAMA/2007/1999	EX	EGG	1999-00-00		F7/06	CrickWIC 2006 Sep Page8 Table5	IVR	ACF54554	same	IVR	ACF54554	same
A/PANAMA/2007/1999	EX	EGG	1999-00-00		A/WYOMING/3/2003	EX	EGG	2003-00-00		F11/03	CrickWIC 2006 Sep Page8 Table5	IVR	ACF54554	same	IVR	ACF54565	same
A/PANAMA/2007/1999	EX	EGG	1999-00-00		A/CALIFORNIA/7/2004	SPFCK3,E3	EGG	2004-09-16		F31/05	CrickWIC 2006 Sep Page8 Table5	IVR	ACF54554	same	GISAID	EPI_ISL_21087	SPFCK3E1
A/WYOMING/3/2003	EX	EGG	2003-00-00		A/PANAMA/2007/1999	EX	EGG	1999-00-00		F7/06	CrickWIC 2006 Sep Page8 Table5	IVR	ACF54565	same	IVR	ACF54554	same
A/WYOMING/3/2003	EX	EGG	2003-00-00		A/WYOMING/3/2003	EX	EGG	2003-00-00		F11/03	CrickWIC 2006 Sep Page8 Table5	IVR	ACF54565	same	IVR	ACF54565	same
A/WYOMING/3/2003	EX	EGG	2003-00-00		A/CALIFORNIA/7/2004	SPFCK3,E3	EGG	2004-09-16		F31/05	CrickWIC 2006 Sep Page8 Table5	IVR	ACF54565	same	GISAID	EPI_ISL_21087	SPFCK3E1
A/CALIFORNIA/7/2004	SPFCK3,E3	EGG	2004-09-16		A/PANAMA/2007/1999	EX	EGG	1999-00-00		F7/06	CrickWIC 2006 Sep Page8 Table5	GISAID	EPI_ISL_21087	SPFCK3E1	IVR	ACF54554	same
A/CALIFORNIA/7/2004	SPFCK3,E3	EGG	2004-09-16		A/WYOMING/3/2003	EX	EGG	2003-00-00		F11/03	CrickWIC 2006 Sep Page8 Table5	GISAID	EPI_ISL_21087	SPFCK3E1	IVR	ACF54565	same
A/CALIFORNIA/7/2004	SPFCK3,E3	EGG	2004-09-16		A/CALIFORNIA/7/2004	SPFCK3,E3	EGG	2004-09-16		F31/05	CrickWIC 2006 Sep Page8 Table5	GISAID	EPI_ISL_21087	SPFCK3E1	GISAID	EPI_ISL_21087	SPFCK3E1
A/HAMBURG/1/2006	MDCKX	CELL	2006-04-06		A/PANAMA/2007/1999	EX	EGG	1999-00-00		F7/06	CrickWIC 2006 Sep Page8 Table5	IVR	ACI32758	same	IVR	ACF54554	same
A/HAMBURG/1/2006	MDCKX	CELL	2006-04-06		A/WYOMING/3/2003	EX	EGG	2003-00-00		F11/03	CrickWIC 2006 Sep Page8 Table5	IVR	ACI32758	same	IVR	ACF54565	same
A/HAMBURG/1/2006	MDCKX	CELL	2006-04-06		A/CALIFORNIA/7/2004	SPFCK3,E3	EGG	2004-09-16		F31/05	CrickWIC 2006 Sep Page8 Table5	IVR	ACI32758	same	GISAID	EPI_ISL_21087	SPFCK3E1
A/BERLIN/32/2006	MDCKX	CELL	2006-04-11		A/PANAMA/2007/1999	EX	EGG	1999-00-00		F7/06	CrickWIC 2006 Sep Page8 Table5	IVR	ACI32755	same	IVR	ACF54554	same
A/BERLIN/32/2006	MDCKX	CELL	2006-04-11		A/WYOMING/3/2003	EX	EGG	2003-00-00		F11/03	CrickWIC 2006 Sep Page8 Table5	IVR	ACI32755	same	IVR	ACF54565	same
A/BERLIN/32/2006	MDCKX	CELL	2006-04-11		A/CALIFORNIA/7/2004	SPFCK3,E3	EGG	2004-09-16		F31/05	CrickWIC 2006 Sep Page8 Table5	IVR	ACI32755	same	GISAID	EPI_ISL_21087	SPFCK3E1
A/MECKLENBURG-VORPOMMERN/4/2006	MDCKX	CELL	2006-04-05		A/PANAMA/2007/1999	EX	EGG	1999-00-00		F7/06	CrickWIC 2006 Sep Page8 Table5	IVR	ACI32760	same	IVR	ACF54554	same
A/MECKLENBURG-VORPOMMERN/4/2006	MDCKX	CELL	2006-04-05		A/WYOMING/3/2003	EX	EGG	2003-00-00		F11/03	CrickWIC 2006 Sep Page8 Table5	IVR	ACI32760	same	IVR	ACF54565	same
A/MECKLENBURG-VORPOMMERN/4/2006	MDCKX	CELL	2006-04-05		A/CALIFORNIA/7/2004	SPFCK3,E3	EGG	2004-09-16		F31/05	CrickWIC 2006 Sep Page8 Table5	IVR	ACI32760	same	GISAID	EPI_ISL_21087	SPFCK3E1
A/MECKLENBURG-VORPOMMERN/3/2006	MDCKX	CELL	2006-04-04		A/PANAMA/2007/1999	EX	EGG	1999-00-00		F7/06	CrickWIC 2006 Sep Page8 Table5	IVR	ACI32759	same	IVR	ACF54554	same
A/MECKLENBURG-VORPOMMERN/3/2006	MDCKX	CELL	2006-04-04		A/WYOMING/3/2003	EX	EGG	2003-00-00		F11/03	CrickWIC 2006 Sep Page8 Table5	IVR	ACI32759	same	IVR	ACF54565	same
A/MECKLENBURG-VORPOMMERN/3/2006	MDCKX	CELL	2006-04-04		A/CALIFORNIA/7/2004	SPFCK3,E3	EGG	2004-09-16		F31/05	CrickWIC 2006 Sep Page8 Table5	IVR	ACI32759	same	GISAID	EPI_ISL_21087	SPFCK3E1
A/WYOMING/3/2003	EX	EGG	2003-00-00		A/WYOMING/3/2003	EX	EGG	2003-00-00		F11/03	CrickWIC 2006 Sep Page9 Table6	IVR	ACF54565	same	IVR	ACF54565	same
A/WYOMING/3/2003	EX	EGG	2003-00-00		A/CALIFORNIA/7/2004	SPFCK3,E3	EGG	2004-09-16		F31/05	CrickWIC 2006 Sep Page9 Table6	IVR	ACF54565	same	GISAID	EPI_ISL_21087	SPFCK3E1
A/CALIFORNIA/7/2004	SPFCK3,E3	EGG	2004-09-16		A/WYOMING/3/2003	EX	EGG	2003-00-00		F11/03	CrickWIC 2006 Sep Page9 Table6	GISAID	EPI_ISL_21087	SPFCK3E1	IVR	ACF54565	same
A/CALIFORNIA/7/2004	SPFCK3,E3	EGG	2004-09-16		A/CALIFORNIA/7/2004	SPFCK3,E3	EGG	2004-09-16		F31/05	CrickWIC 2006 Sep Page9 Table6	GISAID	EPI_ISL_21087	SPFCK3E1	GISAID	EPI_ISL_21087	SPFCK3E1
A/MURMANSK/03/2006	MDCK3	CELL	2006-04-28		A/WYOMING/3/2003	EX	EGG	2003-00-00		F11/03	CrickWIC 2006 Sep Page9 Table6	GISAID	EPI_ISL_22215	C3/C2	IVR	ACF54565	same
A/MURMANSK/03/2006	MDCK3	CELL	2006-04-28		A/CALIFORNIA/7/2004	SPFCK3,E3	EGG	2004-09-16		F31/05	CrickWIC 2006 Sep Page9 Table6	GISAID	EPI_ISL_22215	C3/C2	GISAID	EPI_ISL_21087	SPFCK3E1
A/KHABAROVSK/49/2006	MDCK2	CELL	2006-05-22		A/WYOMING/3/2003	EX	EGG	2003-00-00		F11/03	CrickWIC 2006 Sep Page9 Table6	GISAID	EPI_ISL_22144	C2/C1	IVR	ACF54565	same
A/KHABAROVSK/49/2006	MDCK2	CELL	2006-05-22		A/CALIFORNIA/7/2004	SPFCK3,E3	EGG	2004-09-16		F31/05	CrickWIC 2006 Sep Page9 Table6	GISAID	EPI_ISL_22144	C2/C1	GISAID	EPI_ISL_21087	SPFCK3E1
A/RYAZAN/10/2006	MDCK2	CELL	2006-04-06		A/WYOMING/3/2003	EX	EGG	2003-00-00		F11/03	CrickWIC 2006 Sep Page9 Table6	GISAID	EPI_ISL_22295	C2/C1	IVR	ACF54565	same
A/RYAZAN/10/2006	MDCK2	CELL	2006-04-06		A/CALIFORNIA/7/2004	SPFCK3,E3	EGG	2004-09-16		F31/05	CrickWIC 2006 Sep Page9 Table6	GISAID	EPI_ISL_22295	C2/C1	GISAID	EPI_ISL_21087	SPFCK3E1
A/JOHANNESBURG/245/2006	MDCKX	CELL	2006-06-02		A/WYOMING/3/2003	EX	EGG	2003-00-00		F11/03	CrickWIC 2006 Sep Page9 Table6	GISAID	EPI_ISL_100370	MDCKX/MDCK1	IVR	ACF54565	same
A/JOHANNESBURG/245/2006	MDCKX	CELL	2006-06-02		A/CALIFORNIA/7/2004	SPFCK3,E3	EGG	2004-09-16		F31/05	CrickWIC 2006 Sep Page9 Table6	GISAID	EPI_ISL_100370	MDCKX/MDCK1	GISAID	EPI_ISL_21087	SPFCK3E1
A/CALIFORNIA/7/2004	SPFCK3,E3	EGG	2004-09-16		A/CALIFORNIA/7/2004	SPFCK3,E3	EGG	2004-09-16		F31/05	CrickWIC 2007 Mar Page11 Table4	GISAID	EPI_ISL_21087	SPFCK3E1	GISAID	EPI_ISL_21087	SPFCK3E1
A/CALIFORNIA/7/2004	SPFCK3,E3	EGG	2004-09-16		A/HONG KONG/4443/2005	MDCK2	CELL	2005-06-24		F24/05	CrickWIC 2007 Mar Page11 Table4	GISAID	EPI_ISL_21087	SPFCK3E1	GISAID	EPI_ISL_129688	MDCK8
A/CALIFORNIA/7/2004	SPFCK3,E3	EGG	2004-09-16		A/WISCONSIN/67/2005	SPFCK3, E3	EGG	2005-08-31		F6/06	CrickWIC 2007 Mar Page11 Table4	GISAID	EPI_ISL_21087	SPFCK3E1	GISAID	EPI_ISL_21089	SPFCK3E2
A/CALIFORNIA/7/2004	SPFCK3,E3	EGG	2004-09-16		A/SLOVAKIA/134/2006	MDCK1	CELL	2006-02-06		F9/06	CrickWIC 2007 Mar Page11 Table4	GISAID	EPI_ISL_21087	SPFCK3E1	GISAID	EPI_ISL_100371	MDCK1/MDCK1
A/CALIFORNIA/7/2004	SPFCK3,E3	EGG	2004-09-16		A/BERLIN/2/2006	MDCKX	CELL	2006-02-06		F8/06	CrickWIC 2007 Mar Page11 Table4	GISAID	EPI_ISL_21087	SPFCK3E1	GISAID	EPI_ISL_100373	MDCKX/MDCK1
A/HONG KONG/4443/2005	MDCK2	CELL	2005-06-24		A/CALIFORNIA/7/2004	SPFCK3,E3	EGG	2004-09-16		F31/05	CrickWIC 2007 Mar Page11 Table4	GISAID	EPI_ISL_129688	MDCK8	GISAID	EPI_ISL_21087	SPFCK3E1
A/HONG KONG/4443/2005	MDCK2	CELL	2005-06-24		A/HONG KONG/4443/2005	MDCK2	CELL	2005-06-24		F24/05	CrickWIC 2007 Mar Page11 Table4	GISAID	EPI_ISL_129688	MDCK8	GISAID	EPI_ISL_129688	MDCK8
A/HONG KONG/4443/2005	MDCK2	CELL	2005-06-24		A/WISCONSIN/67/2005	SPFCK3, E3	EGG	2005-08-31		F6/06	CrickWIC 2007 Mar Page11 Table4	GISAID	EPI_ISL_129688	MDCK8	GISAID	EPI_ISL_21089	SPFCK3E2
A/HONG KONG/4443/2005	MDCK2	CELL	2005-06-24		A/SLOVAKIA/134/2006	MDCK1	CELL	2006-02-06		F9/06	CrickWIC 2007 Mar Page11 Table4	GISAID	EPI_ISL_129688	MDCK8	GISAID	EPI_ISL_100371	MDCK1/MDCK1
A/HONG KONG/4443/2005	MDCK2	CELL	2005-06-24		A/BERLIN/2/2006	MDCKX	CELL	2006-02-06		F8/06	CrickWIC 2007 Mar Page11 Table4	GISAID	EPI_ISL_129688	MDCK8	GISAID	EPI_ISL_100373	MDCKX/MDCK1
A/WISCONSIN/67/2005	SPFCK3, E3	EGG	2005-08-31		A/CALIFORNIA/7/2004	SPFCK3,E3	EGG	2004-09-16		F31/05	CrickWIC 2007 Mar Page11 Table4	GISAID	EPI_ISL_21089	SPFCK3E2	GISAID	EPI_ISL_21087	SPFCK3E1
A/WISCONSIN/67/2005	SPFCK3, E3	EGG	2005-08-31		A/HONG KONG/4443/2005	MDCK2	CELL	2005-06-24		F24/05	CrickWIC 2007 Mar Page11 Table4	GISAID	EPI_ISL_21089	SPFCK3E2	GISAID	EPI_ISL_129688	MDCK8
A/WISCONSIN/67/2005	SPFCK3, E3	EGG	2005-08-31		A/WISCONSIN/67/2005	SPFCK3, E3	EGG	2005-08-31		F6/06	CrickWIC 2007 Mar Page11 Table4	GISAID	EPI_ISL_21089	SPFCK3E2	GISAID	EPI_ISL_21089	SPFCK3E2
A/WISCONSIN/67/2005	SPFCK3, E3	EGG	2005-08-31		A/SLOVAKIA/134/2006	MDCK1	CELL	2006-02-06		F9/06	CrickWIC 2007 Mar Page11 Table4	GISAID	EPI_ISL_21089	SPFCK3E2	GISAID	EPI_ISL_100371	MDCK1/MDCK1
A/WISCONSIN/67/2005	SPFCK3, E3	EGG	2005-08-31		A/BERLIN/2/2006	MDCKX	CELL	2006-02-06		F8/06	CrickWIC 2007 Mar Page11 Table4	GISAID	EPI_ISL_21089	SPFCK3E2	GISAID	EPI_ISL_100373	MDCKX/MDCK1
A/SLOVAKIA/134/2006	MDCK1	CELL	2006-02-06		A/CALIFORNIA/7/2004	SPFCK3,E3	EGG	2004-09-16		F31/05	CrickWIC 2007 Mar Page11 Table4	GISAID	EPI_ISL_100371	MDCK1/MDCK1	GISAID	EPI_ISL_21087	SPFCK3E1
A/SLOVAKIA/134/2006	MDCK1	CELL	2006-02-06		A/HONG KONG/4443/2005	MDCK2	CELL	2005-06-24		F24/05	CrickWIC 2007 Mar Page11 Table4	GISAID	EPI_ISL_100371	MDCK1/MDCK1	GISAID	EPI_ISL_129688	MDCK8
A/SLOVAKIA/134/2006	MDCK1	CELL	2006-02-06		A/WISCONSIN/67/2005	SPFCK3, E3	EGG	2005-08-31		F6/06	CrickWIC 2007 Mar Page11 Table4	GISAID	EPI_ISL_100371	MDCK1/MDCK1	GISAID	EPI_ISL_21089	SPFCK3E2
A/SLOVAKIA/134/2006	MDCK1	CELL	2006-02-06		A/SLOVAKIA/134/2006	MDCK1	CELL	2006-02-06		F9/06	CrickWIC 2007 Mar Page11 Table4	GISAID	EPI_ISL_100371	MDCK1/MDCK1	GISAID	EPI_ISL_100371	MDCK1/MDCK1
A/SLOVAKIA/134/2006	MDCK1	CELL	2006-02-06		A/BERLIN/2/2006	MDCKX	CELL	2006-02-06		F8/06	CrickWIC 2007 Mar Page11 Table4	GISAID	EPI_ISL_100371	MDCK1/MDCK1	GISAID	EPI_ISL_100373	MDCKX/MDCK1
A/BERLIN/2/2006	MDCKX	CELL	2006-02-06		A/CALIFORNIA/7/2004	SPFCK3,E3	EGG	2004-09-16		F31/05	CrickWIC 2007 Mar Page11 Table4	GISAID	EPI_ISL_100373	MDCKX/MDCK1	GISAID	EPI_ISL_21087	SPFCK3E1
A/BERLIN/2/2006	MDCKX	CELL	2006-02-06		A/HONG KONG/4443/2005	MDCK2	CELL	2005-06-24		F24/05	CrickWIC 2007 Mar Page11 Table4	GISAID	EPI_ISL_100373	MDCKX/MDCK1	GISAID	EPI_ISL_129688	MDCK8
A/BERLIN/2/2006	MDCKX	CELL	2006-02-06		A/WISCONSIN/67/2005	SPFCK3, E3	EGG	2005-08-31		F6/06	CrickWIC 2007 Mar Page11 Table4	GISAID	EPI_ISL_100373	MDCKX/MDCK1	GISAID	EPI_ISL_21089	SPFCK3E2
A/BERLIN/2/2006	MDCKX	CELL	2006-02-06		A/SLOVAKIA/134/2006	MDCK1	CELL	2006-02-06		F9/06	CrickWIC 2007 Mar Page11 Table4	GISAID	EPI_ISL_100373	MDCKX/MDCK1	GISAID	EPI_ISL_100371	MDCK1/MDCK1
A/BERLIN/2/2006	MDCKX	CELL	2006-02-06		A/BERLIN/2/2006	MDCKX	CELL	2006-02-06		F8/06	CrickWIC 2007 Mar Page11 Table4	GISAID	EPI_ISL_100373	MDCKX/MDCK1	GISAID	EPI_ISL_100373	MDCKX/MDCK1
A/MADAGASCAR/2699/2006	MDCK1	CELL	2006-11-14		A/CALIFORNIA/7/2004	SPFCK3,E3	EGG	2004-09-16		F31/05	CrickWIC 2007 Mar Page11 Table4	GISAID	EPI_ISL_20368	C1/C1	GISAID	EPI_ISL_21087	SPFCK3E1
A/MADAGASCAR/2699/2006	MDCK1	CELL	2006-11-14		A/HONG KONG/4443/2005	MDCK2	CELL	2005-06-24		F24/05	CrickWIC 2007 Mar Page11 Table4	GISAID	EPI_ISL_20368	C1/C1	GISAID	EPI_ISL_129688	MDCK8
A/MADAGASCAR/2699/2006	MDCK1	CELL	2006-11-14		A/WISCONSIN/67/2005	SPFCK3, E3	EGG	2005-08-31		F6/06	CrickWIC 2007 Mar Page11 Table4	GISAID	EPI_ISL_20368	C1/C1	GISAID	EPI_ISL_21089	SPFCK3E2
A/MADAGASCAR/2699/2006	MDCK1	CELL	2006-11-14		A/SLOVAKIA/134/2006	MDCK1	CELL	2006-02-06		F9/06	CrickWIC 2007 Mar Page11 Table4	GISAID	EPI_ISL_20368	C1/C1	GISAID	EPI_ISL_100371	MDCK1/MDCK1
A/MADAGASCAR/2699/2006	MDCK1	CELL	2006-11-14		A/BERLIN/2/2006	MDCKX	CELL	2006-02-06		F8/06	CrickWIC 2007 Mar Page11 Table4	GISAID	EPI_ISL_20368	C1/C1	GISAID	EPI_ISL_100373	MDCKX/MDCK1
A/MARSEILLE/1215/2006	PX+P1MDCK	CELL	2006-11-22		A/CALIFORNIA/7/2004	SPFCK3,E3	EGG	2004-09-16		F31/05	CrickWIC 2007 Mar Page11 Table4	GISAID	EPI_ISL_20275	CXC1/C2	GISAID	EPI_ISL_21087	SPFCK3E1
A/MARSEILLE/1215/2006	PX+P1MDCK	CELL	2006-11-22		A/HONG KONG/4443/2005	MDCK2	CELL	2005-06-24		F24/05	CrickWIC 2007 Mar Page11 Table4	GISAID	EPI_ISL_20275	CXC1/C2	GISAID	EPI_ISL_129688	MDCK8
A/MARSEILLE/1215/2006	PX+P1MDCK	CELL	2006-11-22		A/WISCONSIN/67/2005	SPFCK3, E3	EGG	2005-08-31		F6/06	CrickWIC 2007 Mar Page11 Table4	GISAID	EPI_ISL_20275	CXC1/C2	GISAID	EPI_ISL_21089	SPFCK3E2
A/MARSEILLE/1215/2006	PX+P1MDCK	CELL	2006-11-22		A/SLOVAKIA/134/2006	MDCK1	CELL	2006-02-06		F9/06	CrickWIC 2007 Mar Page11 Table4	GISAID	EPI_ISL_20275	CXC1/C2	GISAID	EPI_ISL_100371	MDCK1/MDCK1
A/MARSEILLE/1215/2006	PX+P1MDCK	CELL	2006-11-22		A/BERLIN/2/2006	MDCKX	CELL	2006-02-06		F8/06	CrickWIC 2007 Mar Page11 Table4	GISAID	EPI_ISL_20275	CXC1/C2	GISAID	EPI_ISL_100373	MDCKX/MDCK1
A/BORDEAUX/1276/2006	P3MDCK	CELL	2006-11-30		A/CALIFORNIA/7/2004	SPFCK3,E3	EGG	2004-09-16		F31/05	CrickWIC 2007 Mar Page11 Table4	GISAID	EPI_ISL_20277	C3/C1	GISAID	EPI_ISL_21087	SPFCK3E1
A/BORDEAUX/1276/2006	P3MDCK	CELL	2006-11-30		A/HONG KONG/4443/2005	MDCK2	CELL	2005-06-24		F24/05	CrickWIC 2007 Mar Page11 Table4	GISAID	EPI_ISL_20277	C3/C1	GISAID	EPI_ISL_129688	MDCK8
A/BORDEAUX/1276/2006	P3MDCK	CELL	2006-11-30		A/WISCONSIN/67/2005	SPFCK3, E3	EGG	2005-08-31		F6/06	CrickWIC 2007 Mar Page11 Table4	GISAID	EPI_ISL_20277	C3/C1	GISAID	EPI_ISL_21089	SPFCK3E2
A/BORDEAUX/1276/2006	P3MDCK	CELL	2006-11-30		A/SLOVAKIA/134/2006	MDCK1	CELL	2006-02-06		F9/06	CrickWIC 2007 Mar Page11 Table4	GISAID	EPI_ISL_20277	C3/C1	GISAID	EPI_ISL_100371	MDCK1/MDCK1
A/BORDEAUX/1276/2006	P3MDCK	CELL	2006-11-30		A/BERLIN/2/2006	MDCKX	CELL	2006-02-06		F8/06	CrickWIC 2007 Mar Page11 Table4	GISAID	EPI_ISL_20277	C3/C1	GISAID	EPI_ISL_100373	MDCKX/MDCK1
A/LYON/1359/2006	P2MDCK	CELL	2006-12-27		A/CALIFORNIA/7/2004	SPFCK3,E3	EGG	2004-09-16		F31/05	CrickWIC 2007 Mar Page11 Table4	GISAID	EPI_ISL_20289	C2/C1	GISAID	EPI_ISL_21087	SPFCK3E1
A/LYON/1359/2006	P2MDCK	CELL	2006-12-27		A/HONG KONG/4443/2005	MDCK2	CELL	2005-06-24		F24/05	CrickWIC 2007 Mar Page11 Table4	GISAID	EPI_ISL_20289	C2/C1	GISAID	EPI_ISL_129688	MDCK8
A/LYON/1359/2006	P2MDCK	CELL	2006-12-27		A/WISCONSIN/67/2005	SPFCK3, E3	EGG	2005-08-31		F6/06	CrickWIC 2007 Mar Page11 Table4	GISAID	EPI_ISL_20289	C2/C1	GISAID	EPI_ISL_21089	SPFCK3E2
A/LYON/1359/2006	P2MDCK	CELL	2006-12-27		A/SLOVAKIA/134/2006	MDCK1	CELL	2006-02-06		F9/06	CrickWIC 2007 Mar Page11 Table4	GISAID	EPI_ISL_20289	C2/C1	GISAID	EPI_ISL_100371	MDCK1/MDCK1
A/LYON/1359/2006	P2MDCK	CELL	2006-12-27		A/BERLIN/2/2006	MDCKX	CELL	2006-02-06		F8/06	CrickWIC 2007 Mar Page11 Table4	GISAID	EPI_ISL_20289	C2/C1	GISAID	EPI_ISL_100373	MDCKX/MDCK1
A/LYON/1324/2006	P2MDCK	CELL	2006-12-20		A/CALIFORNIA/7/2004	SPFCK3,E3	EGG	2004-09-16		F31/05	CrickWIC 2007 Mar Page11 Table4	GISAID	EPI_ISL_20286	C2/C1	GISAID	EPI_ISL_21087	SPFCK3E1
A/LYON/1324/2006	P2MDCK	CELL	2006-12-20		A/HONG KONG/4443/2005	MDCK2	CELL	2005-06-24		F24/05	CrickWIC 2007 Mar Page11 Table4	GISAID	EPI_ISL_20286	C2/C1	GISAID	EPI_ISL_129688	MDCK8
A/LYON/1324/2006	P2MDCK	CELL	2006-12-20		A/WISCONSIN/67/2005	SPFCK3, E3	EGG	2005-08-31		F6/06	CrickWIC 2007 Mar Page11 Table4	GISAID	EPI_ISL_20286	C2/C1	GISAID	EPI_ISL_21089	SPFCK3E2
A/LYON/1324/2006	P2MDCK	CELL	2006-12-20		A/SLOVAKIA/134/2006	MDCK1	CELL	2006-02-06		F9/06	CrickWIC 2007 Mar Page11 Table4	GISAID	EPI_ISL_20286	C2/C1	GISAID	EPI_ISL_100371	MDCK1/MDCK1
A/LYON/1324/2006	P2MDCK	CELL	2006-12-20		A/BERLIN/2/2006	MDCKX	CELL	2006-02-06		F8/06	CrickWIC 2007 Mar Page11 Table4	GISAID	EPI_ISL_20286	C2/C1	GISAID	EPI_ISL_100373	MDCKX/MDCK1
A/LYON/1312/2006	P2MDCK	CELL	2006-12-20		A/CALIFORNIA/7/2004	SPFCK3,E3	EGG	2004-09-16		F31/05	CrickWIC 2007 Mar Page11 Table4	GISAID	EPI_ISL_20283	C2/C1	GISAID	EPI_ISL_21087	SPFCK3E1
A/LYON/1312/2006	P2MDCK	CELL	2006-12-20		A/HONG KONG/4443/2005	MDCK2	CELL	2005-06-24		F24/05	CrickWIC 2007 Mar Page11 Table4	GISAID	EPI_ISL_20283	C2/C1	GISAID	EPI_ISL_129688	MDCK8
A/LYON/1312/2006	P2MDCK	CELL	2006-12-20		A/WISCONSIN/67/2005	SPFCK3, E3	EGG	2005-08-31		F6/06	CrickWIC 2007 Mar Page11 Table4	GISAID	EPI_ISL_20283	C2/C1	GISAID	EPI_ISL_21089	SPFCK3E2
A/LYON/1312/2006	P2MDCK	CELL	2006-12-20		A/SLOVAKIA/134/2006	MDCK1	CELL	2006-02-06		F9/06	CrickWIC 2007 Mar Page11 Table4	GISAID	EPI_ISL_20283	C2/C1	GISAID	EPI_ISL_100371	MDCK1/MDCK1
A/LYON/1312/2006	P2MDCK	CELL	2006-12-20		A/BERLIN/2/2006	MDCKX	CELL	2006-02-06		F8/06	CrickWIC 2007 Mar Page11 Table4	GISAID	EPI_ISL_20283	C2/C1	GISAID	EPI_ISL_100373	MDCKX/MDCK1
A/CALIFORNIA/7/2004	SPFCK3,E3	EGG	2004-09-16		A/CALIFORNIA/7/2004	SPFCK3,E3	EGG	2004-09-16		F31/05	CrickWIC 2007 Mar Page12 Table5	GISAID	EPI_ISL_21087	SPFCK3E1	GISAID	EPI_ISL_21087	SPFCK3E1
A/CALIFORNIA/7/2004	SPFCK3,E3	EGG	2004-09-16		A/HONG KONG/4443/2005	MDCK2	CELL	2005-06-24		F24/05	CrickWIC 2007 Mar Page12 Table5	GISAID	EPI_ISL_21087	SPFCK3E1	GISAID	EPI_ISL_129688	MDCK8
A/CALIFORNIA/7/2004	SPFCK3,E3	EGG	2004-09-16		A/WISCONSIN/67/2005	SPFCK3, E3	EGG	2005-08-31		F6/06	CrickWIC 2007 Mar Page12 Table5	GISAID	EPI_ISL_21087	SPFCK3E1	GISAID	EPI_ISL_21089	SPFCK3E2
A/CALIFORNIA/7/2004	SPFCK3,E3	EGG	2004-09-16		A/SLOVAKIA/134/2006	MDCK1	CELL	2006-02-06		F9/06	CrickWIC 2007 Mar Page12 Table5	GISAID	EPI_ISL_21087	SPFCK3E1	GISAID	EPI_ISL_100371	MDCK1/MDCK1
A/CALIFORNIA/7/2004	SPFCK3,E3	EGG	2004-09-16		A/BERLIN/2/2006	MDCKX	CELL	2006-02-06		F8/06	CrickWIC 2007 Mar Page12 Table5	GISAID	EPI_ISL_21087	SPFCK3E1	GISAID	EPI_ISL_100373	MDCKX/MDCK1
A/HONG KONG/4443/2005	MDCK2	CELL	2005-06-24		A/CALIFORNIA/7/2004	SPFCK3,E3	EGG	2004-09-16		F31/05	CrickWIC 2007 Mar Page12 Table5	GISAID	EPI_ISL_129688	MDCK8	GISAID	EPI_ISL_21087	SPFCK3E1
A/HONG KONG/4443/2005	MDCK2	CELL	2005-06-24		A/HONG KONG/4443/2005	MDCK2	CELL	2005-06-24		F24/05	CrickWIC 2007 Mar Page12 Table5	GISAID	EPI_ISL_129688	MDCK8	GISAID	EPI_ISL_129688	MDCK8
A/HONG KONG/4443/2005	MDCK2	CELL	2005-06-24		A/WISCONSIN/67/2005	SPFCK3, E3	EGG	2005-08-31		F6/06	CrickWIC 2007 Mar Page12 Table5	GISAID	EPI_ISL_129688	MDCK8	GISAID	EPI_ISL_21089	SPFCK3E2
A/HONG KONG/4443/2005	MDCK2	CELL	2005-06-24		A/SLOVAKIA/134/2006	MDCK1	CELL	2006-02-06		F9/06	CrickWIC 2007 Mar Page12 Table5	GISAID	EPI_ISL_129688	MDCK8	GISAID	EPI_ISL_100371	MDCK1/MDCK1
A/HONG KONG/4443/2005	MDCK2	CELL	2005-06-24		A/BERLIN/2/2006	MDCKX	CELL	2006-02-06		F8/06	CrickWIC 2007 Mar Page12 Table5	GISAID	EPI_ISL_129688	MDCK8	GISAID	EPI_ISL_100373	MDCKX/MDCK1
A/WISCONSIN/67/2005	SPFCK3, E3	EGG	2005-08-31		A/CALIFORNIA/7/2004	SPFCK3,E3	EGG	2004-09-16		F31/05	CrickWIC 2007 Mar Page12 Table5	GISAID	EPI_ISL_21089	SPFCK3E2	GISAID	EPI_ISL_21087	SPFCK3E1
A/WISCONSIN/67/2005	SPFCK3, E3	EGG	2005-08-31		A/HONG KONG/4443/2005	MDCK2	CELL	2005-06-24		F24/05	CrickWIC 2007 Mar Page12 Table5	GISAID	EPI_ISL_21089	SPFCK3E2	GISAID	EPI_ISL_129688	MDCK8
A/WISCONSIN/67/2005	SPFCK3, E3	EGG	2005-08-31		A/WISCONSIN/67/2005	SPFCK3, E3	EGG	2005-08-31		F6/06	CrickWIC 2007 Mar Page12 Table5	GISAID	EPI_ISL_21089	SPFCK3E2	GISAID	EPI_ISL_21089	SPFCK3E2
A/WISCONSIN/67/2005	SPFCK3, E3	EGG	2005-08-31		A/SLOVAKIA/134/2006	MDCK1	CELL	2006-02-06		F9/06	CrickWIC 2007 Mar Page12 Table5	GISAID	EPI_ISL_21089	SPFCK3E2	GISAID	EPI_ISL_100371	MDCK1/MDCK1
A/WISCONSIN/67/2005	SPFCK3, E3	EGG	2005-08-31		A/BERLIN/2/2006	MDCKX	CELL	2006-02-06		F8/06	CrickWIC 2007 Mar Page12 Table5	GISAID	EPI_ISL_21089	SPFCK3E2	GISAID	EPI_ISL_100373	MDCKX/MDCK1
A/SLOVAKIA/134/2006	MDCK1	CELL	2006-02-06		A/CALIFORNIA/7/2004	SPFCK3,E3	EGG	2004-09-16		F31/05	CrickWIC 2007 Mar Page12 Table5	GISAID	EPI_ISL_100371	MDCK1/MDCK1	GISAID	EPI_ISL_21087	SPFCK3E1
A/SLOVAKIA/134/2006	MDCK1	CELL	2006-02-06		A/HONG KONG/4443/2005	MDCK2	CELL	2005-06-24		F24/05	CrickWIC 2007 Mar Page12 Table5	GISAID	EPI_ISL_100371	MDCK1/MDCK1	GISAID	EPI_ISL_129688	MDCK8
A/SLOVAKIA/134/2006	MDCK1	CELL	2006-02-06		A/WISCONSIN/67/2005	SPFCK3, E3	EGG	2005-08-31		F6/06	CrickWIC 2007 Mar Page12 Table5	GISAID	EPI_ISL_100371	MDCK1/MDCK1	GISAID	EPI_ISL_21089	SPFCK3E2
A/SLOVAKIA/134/2006	MDCK1	CELL	2006-02-06		A/SLOVAKIA/134/2006	MDCK1	CELL	2006-02-06		F9/06	CrickWIC 2007 Mar Page12 Table5	GISAID	EPI_ISL_100371	MDCK1/MDCK1	GISAID	EPI_ISL_100371	MDCK1/MDCK1
A/SLOVAKIA/134/2006	MDCK1	CELL	2006-02-06		A/BERLIN/2/2006	MDCKX	CELL	2006-02-06		F8/06	CrickWIC 2007 Mar Page12 Table5	GISAID	EPI_ISL_100371	MDCK1/MDCK1	GISAID	EPI_ISL_100373	MDCKX/MDCK1
A/BERLIN/2/2006	MDCKX	CELL	2006-02-06		A/CALIFORNIA/7/2004	SPFCK3,E3	EGG	2004-09-16		F31/05	CrickWIC 2007 Mar Page12 Table5	GISAID	EPI_ISL_100373	MDCKX/MDCK1	GISAID	EPI_ISL_21087	SPFCK3E1
A/BERLIN/2/2006	MDCKX	CELL	2006-02-06		A/HONG KONG/4443/2005	MDCK2	CELL	2005-06-24		F24/05	CrickWIC 2007 Mar Page12 Table5	GISAID	EPI_ISL_100373	MDCKX/MDCK1	GISAID	EPI_ISL_129688	MDCK8
A/BERLIN/2/2006	MDCKX	CELL	2006-02-06		A/WISCONSIN/67/2005	SPFCK3, E3	EGG	2005-08-31		F6/06	CrickWIC 2007 Mar Page12 Table5	GISAID	EPI_ISL_100373	MDCKX/MDCK1	GISAID	EPI_ISL_21089	SPFCK3E2
A/BERLIN/2/2006	MDCKX	CELL	2006-02-06		A/SLOVAKIA/134/2006	MDCK1	CELL	2006-02-06		F9/06	CrickWIC 2007 Mar Page12 Table5	GISAID	EPI_ISL_100373	MDCKX/MDCK1	GISAID	EPI_ISL_100371	MDCK1/MDCK1
A/BERLIN/2/2006	MDCKX	CELL	2006-02-06		A/BERLIN/2/2006	MDCKX	CELL	2006-02-06		F8/06	CrickWIC 2007 Mar Page12 Table5	GISAID	EPI_ISL_100373	MDCKX/MDCK1	GISAID	EPI_ISL_100373	MDCKX/MDCK1
A/SOFIA/319/2007	E2	EGG	2007-01-00		A/CALIFORNIA/7/2004	SPFCK3,E3	EGG	2004-09-16		F31/05	CrickWIC 2007 Mar Page12 Table5	GISAID	EPI_ISL_20633	E4/E1	GISAID	EPI_ISL_21087	SPFCK3E1
A/SOFIA/319/2007	E2	EGG	2007-01-00		A/HONG KONG/4443/2005	MDCK2	CELL	2005-06-24		F24/05	CrickWIC 2007 Mar Page12 Table5	GISAID	EPI_ISL_20633	E4/E1	GISAID	EPI_ISL_129688	MDCK8
A/SOFIA/319/2007	E2	EGG	2007-01-00		A/WISCONSIN/67/2005	SPFCK3, E3	EGG	2005-08-31		F6/06	CrickWIC 2007 Mar Page12 Table5	GISAID	EPI_ISL_20633	E4/E1	GISAID	EPI_ISL_21089	SPFCK3E2
A/SOFIA/319/2007	E2	EGG	2007-01-00		A/SLOVAKIA/134/2006	MDCK1	CELL	2006-02-06		F9/06	CrickWIC 2007 Mar Page12 Table5	GISAID	EPI_ISL_20633	E4/E1	GISAID	EPI_ISL_100371	MDCK1/MDCK1
A/SOFIA/319/2007	E2	EGG	2007-01-00		A/BERLIN/2/2006	MDCKX	CELL	2006-02-06		F8/06	CrickWIC 2007 Mar Page12 Table5	GISAID	EPI_ISL_20633	E4/E1	GISAID	EPI_ISL_100373	MDCKX/MDCK1
A/SERRES/77/2007	E1	EGG	2007-01-25		A/CALIFORNIA/7/2004	SPFCK3,E3	EGG	2004-09-16		F31/05	CrickWIC 2007 Mar Page12 Table5	GISAID	EPI_ISL_20632	E3/E1	GISAID	EPI_ISL_21087	SPFCK3E1
A/SERRES/77/2007	E1	EGG	2007-01-25		A/HONG KONG/4443/2005	MDCK2	CELL	2005-06-24		F24/05	CrickWIC 2007 Mar Page12 Table5	GISAID	EPI_ISL_20632	E3/E1	GISAID	EPI_ISL_129688	MDCK8
A/SERRES/77/2007	E1	EGG	2007-01-25		A/WISCONSIN/67/2005	SPFCK3, E3	EGG	2005-08-31		F6/06	CrickWIC 2007 Mar Page12 Table5	GISAID	EPI_ISL_20632	E3/E1	GISAID	EPI_ISL_21089	SPFCK3E2
A/SERRES/77/2007	E1	EGG	2007-01-25		A/SLOVAKIA/134/2006	MDCK1	CELL	2006-02-06		F9/06	CrickWIC 2007 Mar Page12 Table5	GISAID	EPI_ISL_20632	E3/E1	GISAID	EPI_ISL_100371	MDCK1/MDCK1
A/SERRES/77/2007	E1	EGG	2007-01-25		A/BERLIN/2/2006	MDCKX	CELL	2006-02-06		F8/06	CrickWIC 2007 Mar Page12 Table5	GISAID	EPI_ISL_20632	E3/E1	GISAID	EPI_ISL_100373	MDCKX/MDCK1
A/CALIFORNIA/7/2004	SPFCK3,E3	EGG	2004-09-16		A/CALIFORNIA/7/2004	SPFCK3,E3	EGG	2004-09-16		F31/05	CrickWIC 2007 Sep Page12 Table5	GISAID	EPI_ISL_21087	SPFCK3E1	GISAID	EPI_ISL_21087	SPFCK3E1
A/CALIFORNIA/7/2004	SPFCK3,E3	EGG	2004-09-16		A/HONG KONG/4443/2005	MDCK2	CELL	2005-06-24		F24/05	CrickWIC 2007 Sep Page12 Table5	GISAID	EPI_ISL_21087	SPFCK3E1	GISAID	EPI_ISL_129688	MDCK8
A/CALIFORNIA/7/2004	SPFCK3,E3	EGG	2004-09-16		A/WISCONSIN/67/2005	SPFCK3, E3	EGG	2005-08-31		F6/06	CrickWIC 2007 Sep Page12 Table5	GISAID	EPI_ISL_21087	SPFCK3E1	GISAID	EPI_ISL_21089	SPFCK3E2
A/CALIFORNIA/7/2004	SPFCK3,E3	EGG	2004-09-16		A/BAYERN/4/2006	MDCKX	CELL	2006-03-07		F11/06	CrickWIC 2007 Sep Page12 Table5	GISAID	EPI_ISL_21087	SPFCK3E1	GISAID	EPI_ISL_100374	MDCKX/MDCK1
A/CALIFORNIA/7/2004	SPFCK3,E3	EGG	2004-09-16		A/SLOVAKIA/134/2006	MDCK1	CELL	2006-02-06		F9/06	CrickWIC 2007 Sep Page12 Table5	GISAID	EPI_ISL_21087	SPFCK3E1	GISAID	EPI_ISL_100371	MDCK1/MDCK1
A/CALIFORNIA/7/2004	SPFCK3,E3	EGG	2004-09-16		A/BERLIN/2/2006	MDCKX	CELL	2006-02-06		F8/06	CrickWIC 2007 Sep Page12 Table5	GISAID	EPI_ISL_21087	SPFCK3E1	GISAID	EPI_ISL_100373	MDCKX/MDCK1
A/CALIFORNIA/7/2004	SPFCK3,E3	EGG	2004-09-16		A/NEPAL/921/2006	E2	EGG	2006-07-11		F2/07	CrickWIC 2007 Sep Page12 Table5	GISAID	EPI_ISL_21087	SPFCK3E1	GISAID	EPI_ISL_127612	EGG
A/CALIFORNIA/7/2004	SPFCK3,E3	EGG	2004-09-16		A/SANTIAGO/7981/2006	E5	EGG	2006-07-06		NIB3/07	CrickWIC 2007 Sep Page12 Table5	GISAID	EPI_ISL_21087	SPFCK3E1	GISAID	EPI_ISL_20140	E3/E1
A/HONG KONG/4443/2005	MDCK2	CELL	2005-06-24		A/CALIFORNIA/7/2004	SPFCK3,E3	EGG	2004-09-16		F31/05	CrickWIC 2007 Sep Page12 Table5	GISAID	EPI_ISL_129688	MDCK8	GISAID	EPI_ISL_21087	SPFCK3E1
A/HONG KONG/4443/2005	MDCK2	CELL	2005-06-24		A/HONG KONG/4443/2005	MDCK2	CELL	2005-06-24		F24/05	CrickWIC 2007 Sep Page12 Table5	GISAID	EPI_ISL_129688	MDCK8	GISAID	EPI_ISL_129688	MDCK8
A/HONG KONG/4443/2005	MDCK2	CELL	2005-06-24		A/WISCONSIN/67/2005	SPFCK3, E3	EGG	2005-08-31		F6/06	CrickWIC 2007 Sep Page12 Table5	GISAID	EPI_ISL_129688	MDCK8	GISAID	EPI_ISL_21089	SPFCK3E2
A/HONG KONG/4443/2005	MDCK2	CELL	2005-06-24		A/BAYERN/4/2006	MDCKX	CELL	2006-03-07		F11/06	CrickWIC 2007 Sep Page12 Table5	GISAID	EPI_ISL_129688	MDCK8	GISAID	EPI_ISL_100374	MDCKX/MDCK1
A/HONG KONG/4443/2005	MDCK2	CELL	2005-06-24		A/SLOVAKIA/134/2006	MDCK1	CELL	2006-02-06		F9/06	CrickWIC 2007 Sep Page12 Table5	GISAID	EPI_ISL_129688	MDCK8	GISAID	EPI_ISL_100371	MDCK1/MDCK1
A/HONG KONG/4443/2005	MDCK2	CELL	2005-06-24		A/BERLIN/2/2006	MDCKX	CELL	2006-02-06		F8/06	CrickWIC 2007 Sep Page12 Table5	GISAID	EPI_ISL_129688	MDCK8	GISAID	EPI_ISL_100373	MDCKX/MDCK1
A/HONG KONG/4443/2005	MDCK2	CELL	2005-06-24		A/NEPAL/921/2006	E2	EGG	2006-07-11		F2/07	CrickWIC 2007 Sep Page12 Table5	GISAID	EPI_ISL_129688	MDCK8	GISAID	EPI_ISL_127612	EGG
A/HONG KONG/4443/2005	MDCK2	CELL	2005-06-24		A/SANTIAGO/7981/2006	E5	EGG	2006-07-06		NIB3/07	CrickWIC 2007 Sep Page12 Table5	GISAID	EPI_ISL_129688	MDCK8	GISAID	EPI_ISL_20140	E3/E1
A/WISCONSIN/67/2005	SPFCK3, E3	EGG	2005-08-31		A/CALIFORNIA/7/2004	SPFCK3,E3	EGG	2004-09-16		F31/05	CrickWIC 2007 Sep Page12 Table5	GISAID	EPI_ISL_21089	SPFCK3E2	GISAID	EPI_ISL_21087	SPFCK3E1
A/WISCONSIN/67/2005	SPFCK3, E3	EGG	2005-08-31		A/HONG KONG/4443/2005	MDCK2	CELL	2005-06-24		F24/05	CrickWIC 2007 Sep Page12 Table5	GISAID	EPI_ISL_21089	SPFCK3E2	GISAID	EPI_ISL_129688	MDCK8
A/WISCONSIN/67/2005	SPFCK3, E3	EGG	2005-08-31		A/WISCONSIN/67/2005	SPFCK3, E3	EGG	2005-08-31		F6/06	CrickWIC 2007 Sep Page12 Table5	GISAID	EPI_ISL_21089	SPFCK3E2	GISAID	EPI_ISL_21089	SPFCK3E2
A/WISCONSIN/67/2005	SPFCK3, E3	EGG	2005-08-31		A/BAYERN/4/2006	MDCKX	CELL	2006-03-07		F11/06	CrickWIC 2007 Sep Page12 Table5	GISAID	EPI_ISL_21089	SPFCK3E2	GISAID	EPI_ISL_100374	MDCKX/MDCK1
A/WISCONSIN/67/2005	SPFCK3, E3	EGG	2005-08-31		A/SLOVAKIA/134/2006	MDCK1	CELL	2006-02-06		F9/06	CrickWIC 2007 Sep Page12 Table5	GISAID	EPI_ISL_21089	SPFCK3E2	GISAID	EPI_ISL_100371	MDCK1/MDCK1
A/WISCONSIN/67/2005	SPFCK3, E3	EGG	2005-08-31		A/BERLIN/2/2006	MDCKX	CELL	2006-02-06		F8/06	CrickWIC 2007 Sep Page12 Table5	GISAID	EPI_ISL_21089	SPFCK3E2	GISAID	EPI_ISL_100373	MDCKX/MDCK1
A/WISCONSIN/67/2005	SPFCK3, E3	EGG	2005-08-31		A/NEPAL/921/2006	E2	EGG	2006-07-11		F2/07	CrickWIC 2007 Sep Page12 Table5	GISAID	EPI_ISL_21089	SPFCK3E2	GISAID	EPI_ISL_127612	EGG
A/WISCONSIN/67/2005	SPFCK3, E3	EGG	2005-08-31		A/SANTIAGO/7981/2006	E5	EGG	2006-07-06		NIB3/07	CrickWIC 2007 Sep Page12 Table5	GISAID	EPI_ISL_21089	SPFCK3E2	GISAID	EPI_ISL_20140	E3/E1
A/BAYERN/4/2006	MDCKX	CELL	2006-03-07		A/CALIFORNIA/7/2004	SPFCK3,E3	EGG	2004-09-16		F31/05	CrickWIC 2007 Sep Page12 Table5	GISAID	EPI_ISL_100374	MDCKX/MDCK1	GISAID	EPI_ISL_21087	SPFCK3E1
A/BAYERN/4/2006	MDCKX	CELL	2006-03-07		A/HONG KONG/4443/2005	MDCK2	CELL	2005-06-24		F24/05	CrickWIC 2007 Sep Page12 Table5	GISAID	EPI_ISL_100374	MDCKX/MDCK1	GISAID	EPI_ISL_129688	MDCK8
A/BAYERN/4/2006	MDCKX	CELL	2006-03-07		A/WISCONSIN/67/2005	SPFCK3, E3	EGG	2005-08-31		F6/06	CrickWIC 2007 Sep Page12 Table5	GISAID	EPI_ISL_100374	MDCKX/MDCK1	GISAID	EPI_ISL_21089	SPFCK3E2
A/BAYERN/4/2006	MDCKX	CELL	2006-03-07		A/BAYERN/4/2006	MDCKX	CELL	2006-03-07		F11/06	CrickWIC 2007 Sep Page12 Table5	GISAID	EPI_ISL_100374	MDCKX/MDCK1	GISAID	EPI_ISL_100374	MDCKX/MDCK1
A/BAYERN/4/2006	MDCKX	CELL	2006-03-07		A/SLOVAKIA/134/2006	MDCK1	CELL	2006-02-06		F9/06	CrickWIC 2007 Sep Page12 Table5	GISAID	EPI_ISL_100374	MDCKX/MDCK1	GISAID	EPI_ISL_100371	MDCK1/MDCK1
A/BAYERN/4/2006	MDCKX	CELL	2006-03-07		A/BERLIN/2/2006	MDCKX	CELL	2006-02-06		F8/06	CrickWIC 2007 Sep Page12 Table5	GISAID	EPI_ISL_100374	MDCKX/MDCK1	GISAID	EPI_ISL_100373	MDCKX/MDCK1
A/BAYERN/4/2006	MDCKX	CELL	2006-03-07		A/NEPAL/921/2006	E2	EGG	2006-07-11		F2/07	CrickWIC 2007 Sep Page12 Table5	GISAID	EPI_ISL_100374	MDCKX/MDCK1	GISAID	EPI_ISL_127612	EGG
A/BAYERN/4/2006	MDCKX	CELL	2006-03-07		A/SANTIAGO/7981/2006	E5	EGG	2006-07-06		NIB3/07	CrickWIC 2007 Sep Page12 Table5	GISAID	EPI_ISL_100374	MDCKX/MDCK1	GISAID	EPI_ISL_20140	E3/E1
A/SLOVAKIA/134/2006	MDCK1	CELL	2006-02-06		A/CALIFORNIA/7/2004	SPFCK3,E3	EGG	2004-09-16		F31/05	CrickWIC 2007 Sep Page12 Table5	GISAID	EPI_ISL_100371	MDCK1/MDCK1	GISAID	EPI_ISL_21087	SPFCK3E1
A/SLOVAKIA/134/2006	MDCK1	CELL	2006-02-06		A/HONG KONG/4443/2005	MDCK2	CELL	2005-06-24		F24/05	CrickWIC 2007 Sep Page12 Table5	GISAID	EPI_ISL_100371	MDCK1/MDCK1	GISAID	EPI_ISL_129688	MDCK8
A/SLOVAKIA/134/2006	MDCK1	CELL	2006-02-06		A/WISCONSIN/67/2005	SPFCK3, E3	EGG	2005-08-31		F6/06	CrickWIC 2007 Sep Page12 Table5	GISAID	EPI_ISL_100371	MDCK1/MDCK1	GISAID	EPI_ISL_21089	SPFCK3E2
A/SLOVAKIA/134/2006	MDCK1	CELL	2006-02-06		A/BAYERN/4/2006	MDCKX	CELL	2006-03-07		F11/06	CrickWIC 2007 Sep Page12 Table5	GISAID	EPI_ISL_100371	MDCK1/MDCK1	GISAID	EPI_ISL_100374	MDCKX/MDCK1
A/SLOVAKIA/134/2006	MDCK1	CELL	2006-02-06		A/SLOVAKIA/134/2006	MDCK1	CELL	2006-02-06		F9/06	CrickWIC 2007 Sep Page12 Table5	GISAID	EPI_ISL_100371	MDCK1/MDCK1	GISAID	EPI_ISL_100371	MDCK1/MDCK1
A/SLOVAKIA/134/2006	MDCK1	CELL	2006-02-06		A/BERLIN/2/2006	MDCKX	CELL	2006-02-06		F8/06	CrickWIC 2007 Sep Page12 Table5	GISAID	EPI_ISL_100371	MDCK1/MDCK1	GISAID	EPI_ISL_100373	MDCKX/MDCK1
A/SLOVAKIA/134/2006	MDCK1	CELL	2006-02-06		A/NEPAL/921/2006	E2	EGG	2006-07-11		F2/07	CrickWIC 2007 Sep Page12 Table5	GISAID	EPI_ISL_100371	MDCK1/MDCK1	GISAID	EPI_ISL_127612	EGG
A/SLOVAKIA/134/2006	MDCK1	CELL	2006-02-06		A/SANTIAGO/7981/2006	E5	EGG	2006-07-06		NIB3/07	CrickWIC 2007 Sep Page12 Table5	GISAID	EPI_ISL_100371	MDCK1/MDCK1	GISAID	EPI_ISL_20140	E3/E1
A/BERLIN/2/2006	MDCKX	CELL	2006-02-06		A/CALIFORNIA/7/2004	SPFCK3,E3	EGG	2004-09-16		F31/05	CrickWIC 2007 Sep Page12 Table5	GISAID	EPI_ISL_100373	MDCKX/MDCK1	GISAID	EPI_ISL_21087	SPFCK3E1
A/BERLIN/2/2006	MDCKX	CELL	2006-02-06		A/HONG KONG/4443/2005	MDCK2	CELL	2005-06-24		F24/05	CrickWIC 2007 Sep Page12 Table5	GISAID	EPI_ISL_100373	MDCKX/MDCK1	GISAID	EPI_ISL_129688	MDCK8
A/BERLIN/2/2006	MDCKX	CELL	2006-02-06		A/WISCONSIN/67/2005	SPFCK3, E3	EGG	2005-08-31		F6/06	CrickWIC 2007 Sep Page12 Table5	GISAID	EPI_ISL_100373	MDCKX/MDCK1	GISAID	EPI_ISL_21089	SPFCK3E2
A/BERLIN/2/2006	MDCKX	CELL	2006-02-06		A/BAYERN/4/2006	MDCKX	CELL	2006-03-07		F11/06	CrickWIC 2007 Sep Page12 Table5	GISAID	EPI_ISL_100373	MDCKX/MDCK1	GISAID	EPI_ISL_100374	MDCKX/MDCK1
A/BERLIN/2/2006	MDCKX	CELL	2006-02-06		A/SLOVAKIA/134/2006	MDCK1	CELL	2006-02-06		F9/06	CrickWIC 2007 Sep Page12 Table5	GISAID	EPI_ISL_100373	MDCKX/MDCK1	GISAID	EPI_ISL_100371	MDCK1/MDCK1
A/BERLIN/2/2006	MDCKX	CELL	2006-02-06		A/BERLIN/2/2006	MDCKX	CELL	2006-02-06		F8/06	CrickWIC 2007 Sep Page12 Table5	GISAID	EPI_ISL_100373	MDCKX/MDCK1	GISAID	EPI_ISL_100373	MDCKX/MDCK1
A/BERLIN/2/2006	MDCKX	CELL	2006-02-06		A/NEPAL/921/2006	E2	EGG	2006-07-11		F2/07	CrickWIC 2007 Sep Page12 Table5	GISAID	EPI_ISL_100373	MDCKX/MDCK1	GISAID	EPI_ISL_127612	EGG
A/BERLIN/2/2006	MDCKX	CELL	2006-02-06		A/SANTIAGO/7981/2006	E5	EGG	2006-07-06		NIB3/07	CrickWIC 2007 Sep Page12 Table5	GISAID	EPI_ISL_100373	MDCKX/MDCK1	GISAID	EPI_ISL_20140	E3/E1
A/NEPAL/921/2006	E2	EGG	2006-07-11		A/CALIFORNIA/7/2004	SPFCK3,E3	EGG	2004-09-16		F31/05	CrickWIC 2007 Sep Page12 Table5	GISAID	EPI_ISL_127612	EGG	GISAID	EPI_ISL_21087	SPFCK3E1
A/NEPAL/921/2006	E2	EGG	2006-07-11		A/HONG KONG/4443/2005	MDCK2	CELL	2005-06-24		F24/05	CrickWIC 2007 Sep Page12 Table5	GISAID	EPI_ISL_127612	EGG	GISAID	EPI_ISL_129688	MDCK8
A/NEPAL/921/2006	E2	EGG	2006-07-11		A/WISCONSIN/67/2005	SPFCK3, E3	EGG	2005-08-31		F6/06	CrickWIC 2007 Sep Page12 Table5	GISAID	EPI_ISL_127612	EGG	GISAID	EPI_ISL_21089	SPFCK3E2
A/NEPAL/921/2006	E2	EGG	2006-07-11		A/BAYERN/4/2006	MDCKX	CELL	2006-03-07		F11/06	CrickWIC 2007 Sep Page12 Table5	GISAID	EPI_ISL_127612	EGG	GISAID	EPI_ISL_100374	MDCKX/MDCK1
A/NEPAL/921/2006	E2	EGG	2006-07-11		A/SLOVAKIA/134/2006	MDCK1	CELL	2006-02-06		F9/06	CrickWIC 2007 Sep Page12 Table5	GISAID	EPI_ISL_127612	EGG	GISAID	EPI_ISL_100371	MDCK1/MDCK1
A/NEPAL/921/2006	E2	EGG	2006-07-11		A/BERLIN/2/2006	MDCKX	CELL	2006-02-06		F8/06	CrickWIC 2007 Sep Page12 Table5	GISAID	EPI_ISL_127612	EGG	GISAID	EPI_ISL_100373	MDCKX/MDCK1
A/NEPAL/921/2006	E2	EGG	2006-07-11		A/NEPAL/921/2006	E2	EGG	2006-07-11		F2/07	CrickWIC 2007 Sep Page12 Table5	GISAID	EPI_ISL_127612	EGG	GISAID	EPI_ISL_127612	EGG
A/NEPAL/921/2006	E2	EGG	2006-07-11		A/SANTIAGO/7981/2006	E5	EGG	2006-07-06		NIB3/07	CrickWIC 2007 Sep Page12 Table5	GISAID	EPI_ISL_127612	EGG	GISAID	EPI_ISL_20140	E3/E1
A/SANTIAGO/7981/2006	E5	EGG	2006-07-06		A/CALIFORNIA/7/2004	SPFCK3,E3	EGG	2004-09-16		F31/05	CrickWIC 2007 Sep Page12 Table5	GISAID	EPI_ISL_20140	E3/E1	GISAID	EPI_ISL_21087	SPFCK3E1
A/SANTIAGO/7981/2006	E5	EGG	2006-07-06		A/HONG KONG/4443/2005	MDCK2	CELL	2005-06-24		F24/05	CrickWIC 2007 Sep Page12 Table5	GISAID	EPI_ISL_20140	E3/E1	GISAID	EPI_ISL_129688	MDCK8
A/SANTIAGO/7981/2006	E5	EGG	2006-07-06		A/WISCONSIN/67/2005	SPFCK3, E3	EGG	2005-08-31		F6/06	CrickWIC 2007 Sep Page12 Table5	GISAID	EPI_ISL_20140	E3/E1	GISAID	EPI_ISL_21089	SPFCK3E2
A/SANTIAGO/7981/2006	E5	EGG	2006-07-06		A/BAYERN/4/2006	MDCKX	CELL	2006-03-07		F11/06	CrickWIC 2007 Sep Page12 Table5	GISAID	EPI_ISL_20140	E3/E1	GISAID	EPI_ISL_100374	MDCKX/MDCK1
A/SANTIAGO/7981/2006	E5	EGG	2006-07-06		A/SLOVAKIA/134/2006	MDCK1	CELL	2006-02-06		F9/06	CrickWIC 2007 Sep Page12 Table5	GISAID	EPI_ISL_20140	E3/E1	GISAID	EPI_ISL_100371	MDCK1/MDCK1
A/SANTIAGO/7981/2006	E5	EGG	2006-07-06		A/BERLIN/2/2006	MDCKX	CELL	2006-02-06		F8/06	CrickWIC 2007 Sep Page12 Table5	GISAID	EPI_ISL_20140	E3/E1	GISAID	EPI_ISL_100373	MDCKX/MDCK1
A/SANTIAGO/7981/2006	E5	EGG	2006-07-06		A/NEPAL/921/2006	E2	EGG	2006-07-11		F2/07	CrickWIC 2007 Sep Page12 Table5	GISAID	EPI_ISL_20140	E3/E1	GISAID	EPI_ISL_127612	EGG
A/SANTIAGO/7981/2006	E5	EGG	2006-07-06		A/SANTIAGO/7981/2006	E5	EGG	2006-07-06		NIB3/07	CrickWIC 2007 Sep Page12 Table5	GISAID	EPI_ISL_20140	E3/E1	GISAID	EPI_ISL_20140	E3/E1
A/ULAN UDE/01/2007	C1	CELL	2007-04-02		A/CALIFORNIA/7/2004	SPFCK3,E3	EGG	2004-09-16		F31/05	CrickWIC 2007 Sep Page12 Table5	GISAID	EPI_ISL_20435	C1/C2	GISAID	EPI_ISL_21087	SPFCK3E1
A/ULAN UDE/01/2007	C1	CELL	2007-04-02		A/HONG KONG/4443/2005	MDCK2	CELL	2005-06-24		F24/05	CrickWIC 2007 Sep Page12 Table5	GISAID	EPI_ISL_20435	C1/C2	GISAID	EPI_ISL_129688	MDCK8
A/ULAN UDE/01/2007	C1	CELL	2007-04-02		A/WISCONSIN/67/2005	SPFCK3, E3	EGG	2005-08-31		F6/06	CrickWIC 2007 Sep Page12 Table5	GISAID	EPI_ISL_20435	C1/C2	GISAID	EPI_ISL_21089	SPFCK3E2
A/ULAN UDE/01/2007	C1	CELL	2007-04-02		A/BAYERN/4/2006	MDCKX	CELL	2006-03-07		F11/06	CrickWIC 2007 Sep Page12 Table5	GISAID	EPI_ISL_20435	C1/C2	GISAID	EPI_ISL_100374	MDCKX/MDCK1
A/ULAN UDE/01/2007	C1	CELL	2007-04-02		A/SLOVAKIA/134/2006	MDCK1	CELL	2006-02-06		F9/06	CrickWIC 2007 Sep Page12 Table5	GISAID	EPI_ISL_20435	C1/C2	GISAID	EPI_ISL_100371	MDCK1/MDCK1
A/ULAN UDE/01/2007	C1	CELL	2007-04-02		A/BERLIN/2/2006	MDCKX	CELL	2006-02-06		F8/06	CrickWIC 2007 Sep Page12 Table5	GISAID	EPI_ISL_20435	C1/C2	GISAID	EPI_ISL_100373	MDCKX/MDCK1
A/ULAN UDE/01/2007	C1	CELL	2007-04-02		A/NEPAL/921/2006	E2	EGG	2006-07-11		F2/07	CrickWIC 2007 Sep Page12 Table5	GISAID	EPI_ISL_20435	C1/C2	GISAID	EPI_ISL_127612	EGG
A/ULAN UDE/01/2007	C1	CELL	2007-04-02		A/SANTIAGO/7981/2006	E5	EGG	2006-07-06		NIB3/07	CrickWIC 2007 Sep Page12 Table5	GISAID	EPI_ISL_20435	C1/C2	GISAID	EPI_ISL_20140	E3/E1
A/CALIFORNIA/7/2004	SPFCK3,E3	EGG	2004-09-16		A/CALIFORNIA/7/2004	SPFCK3,E3	EGG	2004-09-16		F31/05	CrickWIC 2007 Sep Page13 Table6	GISAID	EPI_ISL_21087	SPFCK3E1	GISAID	EPI_ISL_21087	SPFCK3E1
A/CALIFORNIA/7/2004	SPFCK3,E3	EGG	2004-09-16		A/HONG KONG/4443/2005	MDCK2	CELL	2005-06-24		F24/05	CrickWIC 2007 Sep Page13 Table6	GISAID	EPI_ISL_21087	SPFCK3E1	GISAID	EPI_ISL_129688	MDCK8
A/CALIFORNIA/7/2004	SPFCK3,E3	EGG	2004-09-16		A/WISCONSIN/67/2005	SPFCK3, E3	EGG	2005-08-31		F6/06	CrickWIC 2007 Sep Page13 Table6	GISAID	EPI_ISL_21087	SPFCK3E1	GISAID	EPI_ISL_21089	SPFCK3E2
A/CALIFORNIA/7/2004	SPFCK3,E3	EGG	2004-09-16		A/BAYERN/4/2006	MDCKX	CELL	2006-03-07		F11/06	CrickWIC 2007 Sep Page13 Table6	GISAID	EPI_ISL_21087	SPFCK3E1	GISAID	EPI_ISL_100374	MDCKX/MDCK1
A/CALIFORNIA/7/2004	SPFCK3,E3	EGG	2004-09-16		A/BERLIN/2/2006	MDCKX	CELL	2006-02-06		F8/06	CrickWIC 2007 Sep Page13 Table6	GISAID	EPI_ISL_21087	SPFCK3E1	GISAID	EPI_ISL_100373	MDCKX/MDCK1
A/CALIFORNIA/7/2004	SPFCK3,E3	EGG	2004-09-16		A/NEPAL/921/2006	E2	EGG	2006-07-11		F2/07	CrickWIC 2007 Sep Page13 Table6	GISAID	EPI_ISL_21087	SPFCK3E1	GISAID	EPI_ISL_127612	EGG
A/CALIFORNIA/7/2004	SPFCK3,E3	EGG	2004-09-16		A/SANTIAGO/7981/2006	E5	EGG	2006-07-06		NIB3/07	CrickWIC 2007 Sep Page13 Table6	GISAID	EPI_ISL_21087	SPFCK3E1	GISAID	EPI_ISL_20140	E3/E1
A/CALIFORNIA/7/2004	SPFCK3,E3	EGG	2004-09-16		A/SOFIA/319/2007	E2	EGG	2007-01-00		F6/07	CrickWIC 2007 Sep Page13 Table6	GISAID	EPI_ISL_21087	SPFCK3E1	GISAID	EPI_ISL_20633	E4/E1
A/HONG KONG/4443/2005	MDCK2	CELL	2005-06-24		A/CALIFORNIA/7/2004	SPFCK3,E3	EGG	2004-09-16		F31/05	CrickWIC 2007 Sep Page13 Table6	GISAID	EPI_ISL_129688	MDCK8	GISAID	EPI_ISL_21087	SPFCK3E1
A/HONG KONG/4443/2005	MDCK2	CELL	2005-06-24		A/HONG KONG/4443/2005	MDCK2	CELL	2005-06-24		F24/05	CrickWIC 2007 Sep Page13 Table6	GISAID	EPI_ISL_129688	MDCK8	GISAID	EPI_ISL_129688	MDCK8
A/HONG KONG/4443/2005	MDCK2	CELL	2005-06-24		A/WISCONSIN/67/2005	SPFCK3, E3	EGG	2005-08-31		F6/06	CrickWIC 2007 Sep Page13 Table6	GISAID	EPI_ISL_129688	MDCK8	GISAID	EPI_ISL_21089	SPFCK3E2
A/HONG KONG/4443/2005	MDCK2	CELL	2005-06-24		A/BAYERN/4/2006	MDCKX	CELL	2006-03-07		F11/06	CrickWIC 2007 Sep Page13 Table6	GISAID	EPI_ISL_129688	MDCK8	GISAID	EPI_ISL_100374	MDCKX/MDCK1
A/HONG KONG/4443/2005	MDCK2	CELL	2005-06-24		A/BERLIN/2/2006	MDCKX	CELL	2006-02-06		F8/06	CrickWIC 2007 Sep Page13 Table6	GISAID	EPI_ISL_129688	MDCK8	GISAID	EPI_ISL_100373	MDCKX/MDCK1
A/HONG KONG/4443/2005	MDCK2	CELL	2005-06-24		A/NEPAL/921/2006	E2	EGG	2006-07-11		F2/07	CrickWIC 2007 Sep Page13 Table6	GISAID	EPI_ISL_129688	MDCK8	GISAID	EPI_ISL_127612	EGG
A/HONG KONG/4443/2005	MDCK2	CELL	2005-06-24		A/SANTIAGO/7981/2006	E5	EGG	2006-07-06		NIB3/07	CrickWIC 2007 Sep Page13 Table6	GISAID	EPI_ISL_129688	MDCK8	GISAID	EPI_ISL_20140	E3/E1
A/HONG KONG/4443/2005	MDCK2	CELL	2005-06-24		A/SOFIA/319/2007	E2	EGG	2007-01-00		F6/07	CrickWIC 2007 Sep Page13 Table6	GISAID	EPI_ISL_129688	MDCK8	GISAID	EPI_ISL_20633	E4/E1
A/WISCONSIN/67/2005	SPFCK3, E3	EGG	2005-08-31		A/CALIFORNIA/7/2004	SPFCK3,E3	EGG	2004-09-16		F31/05	CrickWIC 2007 Sep Page13 Table6	GISAID	EPI_ISL_21089	SPFCK3E2	GISAID	EPI_ISL_21087	SPFCK3E1
A/WISCONSIN/67/2005	SPFCK3, E3	EGG	2005-08-31		A/HONG KONG/4443/2005	MDCK2	CELL	2005-06-24		F24/05	CrickWIC 2007 Sep Page13 Table6	GISAID	EPI_ISL_21089	SPFCK3E2	GISAID	EPI_ISL_129688	MDCK8
A/WISCONSIN/67/2005	SPFCK3, E3	EGG	2005-08-31		A/WISCONSIN/67/2005	SPFCK3, E3	EGG	2005-08-31		F6/06	CrickWIC 2007 Sep Page13 Table6	GISAID	EPI_ISL_21089	SPFCK3E2	GISAID	EPI_ISL_21089	SPFCK3E2
A/WISCONSIN/67/2005	SPFCK3, E3	EGG	2005-08-31		A/BAYERN/4/2006	MDCKX	CELL	2006-03-07		F11/06	CrickWIC 2007 Sep Page13 Table6	GISAID	EPI_ISL_21089	SPFCK3E2	GISAID	EPI_ISL_100374	MDCKX/MDCK1
A/WISCONSIN/67/2005	SPFCK3, E3	EGG	2005-08-31		A/BERLIN/2/2006	MDCKX	CELL	2006-02-06		F8/06	CrickWIC 2007 Sep Page13 Table6	GISAID	EPI_ISL_21089	SPFCK3E2	GISAID	EPI_ISL_100373	MDCKX/MDCK1
A/WISCONSIN/67/2005	SPFCK3, E3	EGG	2005-08-31		A/NEPAL/921/2006	E2	EGG	2006-07-11		F2/07	CrickWIC 2007 Sep Page13 Table6	GISAID	EPI_ISL_21089	SPFCK3E2	GISAID	EPI_ISL_127612	EGG
A/WISCONSIN/67/2005	SPFCK3, E3	EGG	2005-08-31		A/SANTIAGO/7981/2006	E5	EGG	2006-07-06		NIB3/07	CrickWIC 2007 Sep Page13 Table6	GISAID	EPI_ISL_21089	SPFCK3E2	GISAID	EPI_ISL_20140	E3/E1
A/WISCONSIN/67/2005	SPFCK3, E3	EGG	2005-08-31		A/SOFIA/319/2007	E2	EGG	2007-01-00		F6/07	CrickWIC 2007 Sep Page13 Table6	GISAID	EPI_ISL_21089	SPFCK3E2	GISAID	EPI_ISL_20633	E4/E1
A/BAYERN/4/2006	MDCKX	CELL	2006-03-07		A/CALIFORNIA/7/2004	SPFCK3,E3	EGG	2004-09-16		F31/05	CrickWIC 2007 Sep Page13 Table6	GISAID	EPI_ISL_100374	MDCKX/MDCK1	GISAID	EPI_ISL_21087	SPFCK3E1
A/BAYERN/4/2006	MDCKX	CELL	2006-03-07		A/HONG KONG/4443/2005	MDCK2	CELL	2005-06-24		F24/05	CrickWIC 2007 Sep Page13 Table6	GISAID	EPI_ISL_100374	MDCKX/MDCK1	GISAID	EPI_ISL_129688	MDCK8
A/BAYERN/4/2006	MDCKX	CELL	2006-03-07		A/WISCONSIN/67/2005	SPFCK3, E3	EGG	2005-08-31		F6/06	CrickWIC 2007 Sep Page13 Table6	GISAID	EPI_ISL_100374	MDCKX/MDCK1	GISAID	EPI_ISL_21089	SPFCK3E2
A/BAYERN/4/2006	MDCKX	CELL	2006-03-07		A/BAYERN/4/2006	MDCKX	CELL	2006-03-07		F11/06	CrickWIC 2007 Sep Page13 Table6	GISAID	EPI_ISL_100374	MDCKX/MDCK1	GISAID	EPI_ISL_100374	MDCKX/MDCK1
A/BAYERN/4/2006	MDCKX	CELL	2006-03-07		A/BERLIN/2/2006	MDCKX	CELL	2006-02-06		F8/06	CrickWIC 2007 Sep Page13 Table6	GISAID	EPI_ISL_100374	MDCKX/MDCK1	GISAID	EPI_ISL_100373	MDCKX/MDCK1
A/BAYERN/4/2006	MDCKX	CELL	2006-03-07		A/NEPAL/921/2006	E2	EGG	2006-07-11		F2/07	CrickWIC 2007 Sep Page13 Table6	GISAID	EPI_ISL_100374	MDCKX/MDCK1	GISAID	EPI_ISL_127612	EGG
A/BAYERN/4/2006	MDCKX	CELL	2006-03-07		A/SANTIAGO/7981/2006	E5	EGG	2006-07-06		NIB3/07	CrickWIC 2007 Sep Page13 Table6	GISAID	EPI_ISL_100374	MDCKX/MDCK1	GISAID	EPI_ISL_20140	E3/E1
A/BAYERN/4/2006	MDCKX	CELL	2006-03-07		A/SOFIA/319/2007	E2	EGG	2007-01-00		F6/07	CrickWIC 2007 Sep Page13 Table6	GISAID	EPI_ISL_100374	MDCKX/MDCK1	GISAID	EPI_ISL_20633	E4/E1
A/BERLIN/2/2006	MDCKX	CELL	2006-02-06		A/CALIFORNIA/7/2004	SPFCK3,E3	EGG	2004-09-16		F31/05	CrickWIC 2007 Sep Page13 Table6	GISAID	EPI_ISL_100373	MDCKX/MDCK1	GISAID	EPI_ISL_21087	SPFCK3E1
A/BERLIN/2/2006	MDCKX	CELL	2006-02-06		A/HONG KONG/4443/2005	MDCK2	CELL	2005-06-24		F24/05	CrickWIC 2007 Sep Page13 Table6	GISAID	EPI_ISL_100373	MDCKX/MDCK1	GISAID	EPI_ISL_129688	MDCK8
A/BERLIN/2/2006	MDCKX	CELL	2006-02-06		A/WISCONSIN/67/2005	SPFCK3, E3	EGG	2005-08-31		F6/06	CrickWIC 2007 Sep Page13 Table6	GISAID	EPI_ISL_100373	MDCKX/MDCK1	GISAID	EPI_ISL_21089	SPFCK3E2
A/BERLIN/2/2006	MDCKX	CELL	2006-02-06		A/BAYERN/4/2006	MDCKX	CELL	2006-03-07		F11/06	CrickWIC 2007 Sep Page13 Table6	GISAID	EPI_ISL_100373	MDCKX/MDCK1	GISAID	EPI_ISL_100374	MDCKX/MDCK1
A/BERLIN/2/2006	MDCKX	CELL	2006-02-06		A/BERLIN/2/2006	MDCKX	CELL	2006-02-06		F8/06	CrickWIC 2007 Sep Page13 Table6	GISAID	EPI_ISL_100373	MDCKX/MDCK1	GISAID	EPI_ISL_100373	MDCKX/MDCK1
A/BERLIN/2/2006	MDCKX	CELL	2006-02-06		A/NEPAL/921/2006	E2	EGG	2006-07-11		F2/07	CrickWIC 2007 Sep Page13 Table6	GISAID	EPI_ISL_100373	MDCKX/MDCK1	GISAID	EPI_ISL_127612	EGG
A/BERLIN/2/2006	MDCKX	CELL	2006-02-06		A/SANTIAGO/7981/2006	E5	EGG	2006-07-06		NIB3/07	CrickWIC 2007 Sep Page13 Table6	GISAID	EPI_ISL_100373	MDCKX/MDCK1	GISAID	EPI_ISL_20140	E3/E1
A/BERLIN/2/2006	MDCKX	CELL	2006-02-06		A/SOFIA/319/2007	E2	EGG	2007-01-00		F6/07	CrickWIC 2007 Sep Page13 Table6	GISAID	EPI_ISL_100373	MDCKX/MDCK1	GISAID	EPI_ISL_20633	E4/E1
A/NEPAL/921/2006	E2	EGG	2006-07-11		A/CALIFORNIA/7/2004	SPFCK3,E3	EGG	2004-09-16		F31/05	CrickWIC 2007 Sep Page13 Table6	GISAID	EPI_ISL_127612	EGG	GISAID	EPI_ISL_21087	SPFCK3E1
A/NEPAL/921/2006	E2	EGG	2006-07-11		A/HONG KONG/4443/2005	MDCK2	CELL	2005-06-24		F24/05	CrickWIC 2007 Sep Page13 Table6	GISAID	EPI_ISL_127612	EGG	GISAID	EPI_ISL_129688	MDCK8
A/NEPAL/921/2006	E2	EGG	2006-07-11		A/WISCONSIN/67/2005	SPFCK3, E3	EGG	2005-08-31		F6/06	CrickWIC 2007 Sep Page13 Table6	GISAID	EPI_ISL_127612	EGG	GISAID	EPI_ISL_21089	SPFCK3E2
A/NEPAL/921/2006	E2	EGG	2006-07-11		A/BAYERN/4/2006	MDCKX	CELL	2006-03-07		F11/06	CrickWIC 2007 Sep Page13 Table6	GISAID	EPI_ISL_127612	EGG	GISAID	EPI_ISL_100374	MDCKX/MDCK1
A/NEPAL/921/2006	E2	EGG	2006-07-11		A/BERLIN/2/2006	MDCKX	CELL	2006-02-06		F8/06	CrickWIC 2007 Sep Page13 Table6	GISAID	EPI_ISL_127612	EGG	GISAID	EPI_ISL_100373	MDCKX/MDCK1
A/NEPAL/921/2006	E2	EGG	2006-07-11		A/NEPAL/921/2006	E2	EGG	2006-07-11		F2/07	CrickWIC 2007 Sep Page13 Table6	GISAID	EPI_ISL_127612	EGG	GISAID	EPI_ISL_127612	EGG
A/NEPAL/921/2006	E2	EGG	2006-07-11		A/SANTIAGO/7981/2006	E5	EGG	2006-07-06		NIB3/07	CrickWIC 2007 Sep Page13 Table6	GISAID	EPI_ISL_127612	EGG	GISAID	EPI_ISL_20140	E3/E1
A/NEPAL/921/2006	E2	EGG	2006-07-11		A/SOFIA/319/2007	E2	EGG	2007-01-00		F6/07	CrickWIC 2007 Sep Page13 Table6	GISAID	EPI_ISL_127612	EGG	GISAID	EPI_ISL_20633	E4/E1
A/SANTIAGO/7981/2006	E5	EGG	2006-07-06		A/CALIFORNIA/7/2004	SPFCK3,E3	EGG	2004-09-16		F31/05	CrickWIC 2007 Sep Page13 Table6	GISAID	EPI_ISL_20140	E3/E1	GISAID	EPI_ISL_21087	SPFCK3E1
A/SANTIAGO/7981/2006	E5	EGG	2006-07-06		A/HONG KONG/4443/2005	MDCK2	CELL	2005-06-24		F24/05	CrickWIC 2007 Sep Page13 Table6	GISAID	EPI_ISL_20140	E3/E1	GISAID	EPI_ISL_129688	MDCK8
A/SANTIAGO/7981/2006	E5	EGG	2006-07-06		A/WISCONSIN/67/2005	SPFCK3, E3	EGG	2005-08-31		F6/06	CrickWIC 2007 Sep Page13 Table6	GISAID	EPI_ISL_20140	E3/E1	GISAID	EPI_ISL_21089	SPFCK3E2
A/SANTIAGO/7981/2006	E5	EGG	2006-07-06		A/BAYERN/4/2006	MDCKX	CELL	2006-03-07		F11/06	CrickWIC 2007 Sep Page13 Table6	GISAID	EPI_ISL_20140	E3/E1	GISAID	EPI_ISL_100374	MDCKX/MDCK1
A/SANTIAGO/7981/2006	E5	EGG	2006-07-06		A/BERLIN/2/2006	MDCKX	CELL	2006-02-06		F8/06	CrickWIC 2007 Sep Page13 Table6	GISAID	EPI_ISL_20140	E3/E1	GISAID	EPI_ISL_100373	MDCKX/MDCK1
A/SANTIAGO/7981/2006	E5	EGG	2006-07-06		A/NEPAL/921/2006	E2	EGG	2006-07-11		F2/07	CrickWIC 2007 Sep Page13 Table6	GISAID	EPI_ISL_20140	E3/E1	GISAID	EPI_ISL_127612	EGG
A/SANTIAGO/7981/2006	E5	EGG	2006-07-06		A/SANTIAGO/7981/2006	E5	EGG	2006-07-06		NIB3/07	CrickWIC 2007 Sep Page13 Table6	GISAID	EPI_ISL_20140	E3/E1	GISAID	EPI_ISL_20140	E3/E1
A/SANTIAGO/7981/2006	E5	EGG	2006-07-06		A/SOFIA/319/2007	E2	EGG	2007-01-00		F6/07	CrickWIC 2007 Sep Page13 Table6	GISAID	EPI_ISL_20140	E3/E1	GISAID	EPI_ISL_20633	E4/E1
A/SOFIA/319/2007	E2	EGG	2007-01-00		A/CALIFORNIA/7/2004	SPFCK3,E3	EGG	2004-09-16		F31/05	CrickWIC 2007 Sep Page13 Table6	GISAID	EPI_ISL_20633	E4/E1	GISAID	EPI_ISL_21087	SPFCK3E1
A/SOFIA/319/2007	E2	EGG	2007-01-00		A/HONG KONG/4443/2005	MDCK2	CELL	2005-06-24		F24/05	CrickWIC 2007 Sep Page13 Table6	GISAID	EPI_ISL_20633	E4/E1	GISAID	EPI_ISL_129688	MDCK8
A/SOFIA/319/2007	E2	EGG	2007-01-00		A/WISCONSIN/67/2005	SPFCK3, E3	EGG	2005-08-31		F6/06	CrickWIC 2007 Sep Page13 Table6	GISAID	EPI_ISL_20633	E4/E1	GISAID	EPI_ISL_21089	SPFCK3E2
A/SOFIA/319/2007	E2	EGG	2007-01-00		A/BAYERN/4/2006	MDCKX	CELL	2006-03-07		F11/06	CrickWIC 2007 Sep Page13 Table6	GISAID	EPI_ISL_20633	E4/E1	GISAID	EPI_ISL_100374	MDCKX/MDCK1
A/SOFIA/319/2007	E2	EGG	2007-01-00		A/BERLIN/2/2006	MDCKX	CELL	2006-02-06		F8/06	CrickWIC 2007 Sep Page13 Table6	GISAID	EPI_ISL_20633	E4/E1	GISAID	EPI_ISL_100373	MDCKX/MDCK1
A/SOFIA/319/2007	E2	EGG	2007-01-00		A/NEPAL/921/2006	E2	EGG	2006-07-11		F2/07	CrickWIC 2007 Sep Page13 Table6	GISAID	EPI_ISL_20633	E4/E1	GISAID	EPI_ISL_127612	EGG
A/SOFIA/319/2007	E2	EGG	2007-01-00		A/SANTIAGO/7981/2006	E5	EGG	2006-07-06		NIB3/07	CrickWIC 2007 Sep Page13 Table6	GISAID	EPI_ISL_20633	E4/E1	GISAID	EPI_ISL_20140	E3/E1
A/SOFIA/319/2007	E2	EGG	2007-01-00		A/SOFIA/319/2007	E2	EGG	2007-01-00		F6/07	CrickWIC 2007 Sep Page13 Table6	GISAID	EPI_ISL_20633	E4/E1	GISAID	EPI_ISL_20633	E4/E1
A/ULAN UDE/01/2007	C1	CELL	2007-04-02		A/CALIFORNIA/7/2004	SPFCK3,E3	EGG	2004-09-16		F31/05	CrickWIC 2007 Sep Page13 Table6	GISAID	EPI_ISL_20435	C1/C2	GISAID	EPI_ISL_21087	SPFCK3E1
A/ULAN UDE/01/2007	C1	CELL	2007-04-02		A/HONG KONG/4443/2005	MDCK2	CELL	2005-06-24		F24/05	CrickWIC 2007 Sep Page13 Table6	GISAID	EPI_ISL_20435	C1/C2	GISAID	EPI_ISL_129688	MDCK8
A/ULAN UDE/01/2007	C1	CELL	2007-04-02		A/WISCONSIN/67/2005	SPFCK3, E3	EGG	2005-08-31		F6/06	CrickWIC 2007 Sep Page13 Table6	GISAID	EPI_ISL_20435	C1/C2	GISAID	EPI_ISL_21089	SPFCK3E2
A/ULAN UDE/01/2007	C1	CELL	2007-04-02		A/BAYERN/4/2006	MDCKX	CELL	2006-03-07		F11/06	CrickWIC 2007 Sep Page13 Table6	GISAID	EPI_ISL_20435	C1/C2	GISAID	EPI_ISL_100374	MDCKX/MDCK1
A/ULAN UDE/01/2007	C1	CELL	2007-04-02		A/BERLIN/2/2006	MDCKX	CELL	2006-02-06		F8/06	CrickWIC 2007 Sep Page13 Table6	GISAID	EPI_ISL_20435	C1/C2	GISAID	EPI_ISL_100373	MDCKX/MDCK1
A/ULAN UDE/01/2007	C1	CELL	2007-04-02		A/NEPAL/921/2006	E2	EGG	2006-07-11		F2/07	CrickWIC 2007 Sep Page13 Table6	GISAID	EPI_ISL_20435	C1/C2	GISAID	EPI_ISL_127612	EGG
A/ULAN UDE/01/2007	C1	CELL	2007-04-02		A/SANTIAGO/7981/2006	E5	EGG	2006-07-06		NIB3/07	CrickWIC 2007 Sep Page13 Table6	GISAID	EPI_ISL_20435	C1/C2	GISAID	EPI_ISL_20140	E3/E1
A/ULAN UDE/01/2007	C1	CELL	2007-04-02		A/SOFIA/319/2007	E2	EGG	2007-01-00		F6/07	CrickWIC 2007 Sep Page13 Table6	GISAID	EPI_ISL_20435	C1/C2	GISAID	EPI_ISL_20633	E4/E1
A/ST. PETERSBURG/95/2007	C3	CELL	2007-05-21		A/CALIFORNIA/7/2004	SPFCK3,E3	EGG	2004-09-16		F31/05	CrickWIC 2007 Sep Page13 Table6	GISAID	EPI_ISL_20539	C3/C2	GISAID	EPI_ISL_21087	SPFCK3E1
A/ST. PETERSBURG/95/2007	C3	CELL	2007-05-21		A/HONG KONG/4443/2005	MDCK2	CELL	2005-06-24		F24/05	CrickWIC 2007 Sep Page13 Table6	GISAID	EPI_ISL_20539	C3/C2	GISAID	EPI_ISL_129688	MDCK8
A/ST. PETERSBURG/95/2007	C3	CELL	2007-05-21		A/WISCONSIN/67/2005	SPFCK3, E3	EGG	2005-08-31		F6/06	CrickWIC 2007 Sep Page13 Table6	GISAID	EPI_ISL_20539	C3/C2	GISAID	EPI_ISL_21089	SPFCK3E2
A/ST. PETERSBURG/95/2007	C3	CELL	2007-05-21		A/BAYERN/4/2006	MDCKX	CELL	2006-03-07		F11/06	CrickWIC 2007 Sep Page13 Table6	GISAID	EPI_ISL_20539	C3/C2	GISAID	EPI_ISL_100374	MDCKX/MDCK1
A/ST. PETERSBURG/95/2007	C3	CELL	2007-05-21		A/NEPAL/921/2006	E2	EGG	2006-07-11		F2/07	CrickWIC 2007 Sep Page13 Table6	GISAID	EPI_ISL_20539	C3/C2	GISAID	EPI_ISL_127612	EGG
A/ST. PETERSBURG/95/2007	C3	CELL	2007-05-21		A/SANTIAGO/7981/2006	E5	EGG	2006-07-06		NIB3/07	CrickWIC 2007 Sep Page13 Table6	GISAID	EPI_ISL_20539	C3/C2	GISAID	EPI_ISL_20140	E3/E1
A/ST. PETERSBURG/95/2007	C3	CELL	2007-05-21		A/SOFIA/319/2007	E2	EGG	2007-01-00		F6/07	CrickWIC 2007 Sep Page13 Table6	GISAID	EPI_ISL_20539	C3/C2	GISAID	EPI_ISL_20633	E4/E1
A/HONG KONG/2571/2007	MDCK2	CELL	2007-05-28		A/CALIFORNIA/7/2004	SPFCK3,E3	EGG	2004-09-16		F31/05	CrickWIC 2007 Sep Page13 Table6	GISAID	EPI_ISL_20751	C2/C1	GISAID	EPI_ISL_21087	SPFCK3E1
A/HONG KONG/2571/2007	MDCK2	CELL	2007-05-28		A/HONG KONG/4443/2005	MDCK2	CELL	2005-06-24		F24/05	CrickWIC 2007 Sep Page13 Table6	GISAID	EPI_ISL_20751	C2/C1	GISAID	EPI_ISL_129688	MDCK8
A/HONG KONG/2571/2007	MDCK2	CELL	2007-05-28		A/WISCONSIN/67/2005	SPFCK3, E3	EGG	2005-08-31		F6/06	CrickWIC 2007 Sep Page13 Table6	GISAID	EPI_ISL_20751	C2/C1	GISAID	EPI_ISL_21089	SPFCK3E2
A/HONG KONG/2571/2007	MDCK2	CELL	2007-05-28		A/BAYERN/4/2006	MDCKX	CELL	2006-03-07		F11/06	CrickWIC 2007 Sep Page13 Table6	GISAID	EPI_ISL_20751	C2/C1	GISAID	EPI_ISL_100374	MDCKX/MDCK1
A/HONG KONG/2571/2007	MDCK2	CELL	2007-05-28		A/NEPAL/921/2006	E2	EGG	2006-07-11		F2/07	CrickWIC 2007 Sep Page13 Table6	GISAID	EPI_ISL_20751	C2/C1	GISAID	EPI_ISL_127612	EGG
A/HONG KONG/2571/2007	MDCK2	CELL	2007-05-28		A/SANTIAGO/7981/2006	E5	EGG	2006-07-06		NIB3/07	CrickWIC 2007 Sep Page13 Table6	GISAID	EPI_ISL_20751	C2/C1	GISAID	EPI_ISL_20140	E3/E1
A/HONG KONG/2571/2007	MDCK2	CELL	2007-05-28		A/SOFIA/319/2007	E2	EGG	2007-01-00		F6/07	CrickWIC 2007 Sep Page13 Table6	GISAID	EPI_ISL_20751	C2/C1	GISAID	EPI_ISL_20633	E4/E1
A/HONG KONG/2657/2007	MDCK2	CELL	2007-06-08		A/CALIFORNIA/7/2004	SPFCK3,E3	EGG	2004-09-16		F31/05	CrickWIC 2007 Sep Page13 Table6	GISAID	EPI_ISL_20752	C2/C1	GISAID	EPI_ISL_21087	SPFCK3E1
A/HONG KONG/2657/2007	MDCK2	CELL	2007-06-08		A/HONG KONG/4443/2005	MDCK2	CELL	2005-06-24		F24/05	CrickWIC 2007 Sep Page13 Table6	GISAID	EPI_ISL_20752	C2/C1	GISAID	EPI_ISL_129688	MDCK8
A/HONG KONG/2657/2007	MDCK2	CELL	2007-06-08		A/WISCONSIN/67/2005	SPFCK3, E3	EGG	2005-08-31		F6/06	CrickWIC 2007 Sep Page13 Table6	GISAID	EPI_ISL_20752	C2/C1	GISAID	EPI_ISL_21089	SPFCK3E2
A/HONG KONG/2657/2007	MDCK2	CELL	2007-06-08		A/BAYERN/4/2006	MDCKX	CELL	2006-03-07		F11/06	CrickWIC 2007 Sep Page13 Table6	GISAID	EPI_ISL_20752	C2/C1	GISAID	EPI_ISL_100374	MDCKX/MDCK1
A/HONG KONG/2657/2007	MDCK2	CELL	2007-06-08		A/NEPAL/921/2006	E2	EGG	2006-07-11		F2/07	CrickWIC 2007 Sep Page13 Table6	GISAID	EPI_ISL_20752	C2/C1	GISAID	EPI_ISL_127612	EGG
A/HONG KONG/2657/2007	MDCK2	CELL	2007-06-08		A/SANTIAGO/7981/2006	E5	EGG	2006-07-06		NIB3/07	CrickWIC 2007 Sep Page13 Table6	GISAID	EPI_ISL_20752	C2/C1	GISAID	EPI_ISL_20140	E3/E1
A/HONG KONG/2657/2007	MDCK2	CELL	2007-06-08		A/SOFIA/319/2007	E2	EGG	2007-01-00		F6/07	CrickWIC 2007 Sep Page13 Table6	GISAID	EPI_ISL_20752	C2/C1	GISAID	EPI_ISL_20633	E4/E1
A/WISCONSIN/67/2005	SPFCK3, E3	EGG	2005-08-31		A/WISCONSIN/67/2005	SPFCK3, E3	EGG	2005-08-31		F6/06	CrickWIC 2007 Sep Page14 Table7	GISAID	EPI_ISL_21089	SPFCK3E2	GISAID	EPI_ISL_21089	SPFCK3E2
A/WISCONSIN/67/2005	SPFCK3, E3	EGG	2005-08-31		A/NEPAL/921/2006	E2	EGG	2006-07-11		F2/07	CrickWIC 2007 Sep Page14 Table7	GISAID	EPI_ISL_21089	SPFCK3E2	GISAID	EPI_ISL_127612	EGG
A/WISCONSIN/67/2005	SPFCK3, E3	EGG	2005-08-31		A/SANTIAGO/7981/2006	E5	EGG	2006-07-06		NIB3/07	CrickWIC 2007 Sep Page14 Table7	GISAID	EPI_ISL_21089	SPFCK3E2	GISAID	EPI_ISL_20140	E3/E1
A/WISCONSIN/67/2005	SPFCK3, E3	EGG	2005-08-31		A/SOFIA/319/2007	E2	EGG	2007-01-00		F6/07	CrickWIC 2007 Sep Page14 Table7	GISAID	EPI_ISL_21089	SPFCK3E2	GISAID	EPI_ISL_20633	E4/E1
A/WISCONSIN/67/2005	SPFCK3, E3	EGG	2005-08-31		A/ZAGREB/1216/2007	EX	EGG	2007-01-00		F12/07	CrickWIC 2007 Sep Page14 Table7	GISAID	EPI_ISL_21089	SPFCK3E2	GISAID	EPI_ISL_20631	EX/E1
A/WISCONSIN/67/2005	SPFCK3, E3	EGG	2005-08-31		A/SERRES/77/2007	E1	EGG	2007-01-25		F10/07	CrickWIC 2007 Sep Page14 Table7	GISAID	EPI_ISL_21089	SPFCK3E2	GISAID	EPI_ISL_20632	E3/E1
A/NEPAL/921/2006	E2	EGG	2006-07-11		A/WISCONSIN/67/2005	SPFCK3, E3	EGG	2005-08-31		F6/06	CrickWIC 2007 Sep Page14 Table7	GISAID	EPI_ISL_127612	EGG	GISAID	EPI_ISL_21089	SPFCK3E2
A/NEPAL/921/2006	E2	EGG	2006-07-11		A/NEPAL/921/2006	E2	EGG	2006-07-11		F2/07	CrickWIC 2007 Sep Page14 Table7	GISAID	EPI_ISL_127612	EGG	GISAID	EPI_ISL_127612	EGG
A/NEPAL/921/2006	E2	EGG	2006-07-11		A/SANTIAGO/7981/2006	E5	EGG	2006-07-06		NIB3/07	CrickWIC 2007 Sep Page14 Table7	GISAID	EPI_ISL_127612	EGG	GISAID	EPI_ISL_20140	E3/E1
A/NEPAL/921/2006	E2	EGG	2006-07-11		A/SOFIA/319/2007	E2	EGG	2007-01-00		F6/07	CrickWIC 2007 Sep Page14 Table7	GISAID	EPI_ISL_127612	EGG	GISAID	EPI_ISL_20633	E4/E1
A/NEPAL/921/2006	E2	EGG	2006-07-11		A/ZAGREB/1216/2007	EX	EGG	2007-01-00		F12/07	CrickWIC 2007 Sep Page14 Table7	GISAID	EPI_ISL_127612	EGG	GISAID	EPI_ISL_20631	EX/E1
A/NEPAL/921/2006	E2	EGG	2006-07-11		A/SERRES/77/2007	E1	EGG	2007-01-25		F10/07	CrickWIC 2007 Sep Page14 Table7	GISAID	EPI_ISL_127612	EGG	GISAID	EPI_ISL_20632	E3/E1
A/SANTIAGO/7981/2006	E5	EGG	2006-07-06		A/WISCONSIN/67/2005	SPFCK3, E3	EGG	2005-08-31		F6/06	CrickWIC 2007 Sep Page14 Table7	GISAID	EPI_ISL_20140	E3/E1	GISAID	EPI_ISL_21089	SPFCK3E2
A/SANTIAGO/7981/2006	E5	EGG	2006-07-06		A/NEPAL/921/2006	E2	EGG	2006-07-11		F2/07	CrickWIC 2007 Sep Page14 Table7	GISAID	EPI_ISL_20140	E3/E1	GISAID	EPI_ISL_127612	EGG
A/SANTIAGO/7981/2006	E5	EGG	2006-07-06		A/SANTIAGO/7981/2006	E5	EGG	2006-07-06		NIB3/07	CrickWIC 2007 Sep Page14 Table7	GISAID	EPI_ISL_20140	E3/E1	GISAID	EPI_ISL_20140	E3/E1
A/SANTIAGO/7981/2006	E5	EGG	2006-07-06		A/SOFIA/319/2007	E2	EGG	2007-01-00		F6/07	CrickWIC 2007 Sep Page14 Table7	GISAID	EPI_ISL_20140	E3/E1	GISAID	EPI_ISL_20633	E4/E1
A/SANTIAGO/7981/2006	E5	EGG	2006-07-06		A/ZAGREB/1216/2007	EX	EGG	2007-01-00		F12/07	CrickWIC 2007 Sep Page14 Table7	GISAID	EPI_ISL_20140	E3/E1	GISAID	EPI_ISL_20631	EX/E1
A/SANTIAGO/7981/2006	E5	EGG	2006-07-06		A/SERRES/77/2007	E1	EGG	2007-01-25		F10/07	CrickWIC 2007 Sep Page14 Table7	GISAID	EPI_ISL_20140	E3/E1	GISAID	EPI_ISL_20632	E3/E1
A/SOFIA/319/2007	E2	EGG	2007-01-00		A/WISCONSIN/67/2005	SPFCK3, E3	EGG	2005-08-31		F6/06	CrickWIC 2007 Sep Page14 Table7	GISAID	EPI_ISL_20633	E4/E1	GISAID	EPI_ISL_21089	SPFCK3E2
A/SOFIA/319/2007	E2	EGG	2007-01-00		A/NEPAL/921/2006	E2	EGG	2006-07-11		F2/07	CrickWIC 2007 Sep Page14 Table7	GISAID	EPI_ISL_20633	E4/E1	GISAID	EPI_ISL_127612	EGG
A/SOFIA/319/2007	E2	EGG	2007-01-00		A/SANTIAGO/7981/2006	E5	EGG	2006-07-06		NIB3/07	CrickWIC 2007 Sep Page14 Table7	GISAID	EPI_ISL_20633	E4/E1	GISAID	EPI_ISL_20140	E3/E1
A/SOFIA/319/2007	E2	EGG	2007-01-00		A/SOFIA/319/2007	E2	EGG	2007-01-00		F6/07	CrickWIC 2007 Sep Page14 Table7	GISAID	EPI_ISL_20633	E4/E1	GISAID	EPI_ISL_20633	E4/E1
A/SOFIA/319/2007	E2	EGG	2007-01-00		A/ZAGREB/1216/2007	EX	EGG	2007-01-00		F12/07	CrickWIC 2007 Sep Page14 Table7	GISAID	EPI_ISL_20633	E4/E1	GISAID	EPI_ISL_20631	EX/E1
A/SOFIA/319/2007	E2	EGG	2007-01-00		A/SERRES/77/2007	E1	EGG	2007-01-25		F10/07	CrickWIC 2007 Sep Page14 Table7	GISAID	EPI_ISL_20633	E4/E1	GISAID	EPI_ISL_20632	E3/E1
A/ZAGREB/1216/2007	EX	EGG	2007-01-00		A/WISCONSIN/67/2005	SPFCK3, E3	EGG	2005-08-31		F6/06	CrickWIC 2007 Sep Page14 Table7	GISAID	EPI_ISL_20631	EX/E1	GISAID	EPI_ISL_21089	SPFCK3E2
A/ZAGREB/1216/2007	EX	EGG	2007-01-00		A/NEPAL/921/2006	E2	EGG	2006-07-11		F2/07	CrickWIC 2007 Sep Page14 Table7	GISAID	EPI_ISL_20631	EX/E1	GISAID	EPI_ISL_127612	EGG
A/ZAGREB/1216/2007	EX	EGG	2007-01-00		A/SANTIAGO/7981/2006	E5	EGG	2006-07-06		NIB3/07	CrickWIC 2007 Sep Page14 Table7	GISAID	EPI_ISL_20631	EX/E1	GISAID	EPI_ISL_20140	E3/E1
A/ZAGREB/1216/2007	EX	EGG	2007-01-00		A/SOFIA/319/2007	E2	EGG	2007-01-00		F6/07	CrickWIC 2007 Sep Page14 Table7	GISAID	EPI_ISL_20631	EX/E1	GISAID	EPI_ISL_20633	E4/E1
A/ZAGREB/1216/2007	EX	EGG	2007-01-00		A/ZAGREB/1216/2007	EX	EGG	2007-01-00		F12/07	CrickWIC 2007 Sep Page14 Table7	GISAID	EPI_ISL_20631	EX/E1	GISAID	EPI_ISL_20631	EX/E1
A/ZAGREB/1216/2007	EX	EGG	2007-01-00		A/SERRES/77/2007	E1	EGG	2007-01-25		F10/07	CrickWIC 2007 Sep Page14 Table7	GISAID	EPI_ISL_20631	EX/E1	GISAID	EPI_ISL_20632	E3/E1
A/SERRES/77/2007	E1	EGG	2007-01-25		A/WISCONSIN/67/2005	SPFCK3, E3	EGG	2005-08-31		F6/06	CrickWIC 2007 Sep Page14 Table7	GISAID	EPI_ISL_20632	E3/E1	GISAID	EPI_ISL_21089	SPFCK3E2
A/SERRES/77/2007	E1	EGG	2007-01-25		A/NEPAL/921/2006	E2	EGG	2006-07-11		F2/07	CrickWIC 2007 Sep Page14 Table7	GISAID	EPI_ISL_20632	E3/E1	GISAID	EPI_ISL_127612	EGG
A/SERRES/77/2007	E1	EGG	2007-01-25		A/SANTIAGO/7981/2006	E5	EGG	2006-07-06		NIB3/07	CrickWIC 2007 Sep Page14 Table7	GISAID	EPI_ISL_20632	E3/E1	GISAID	EPI_ISL_20140	E3/E1
A/SERRES/77/2007	E1	EGG	2007-01-25		A/SOFIA/319/2007	E2	EGG	2007-01-00		F6/07	CrickWIC 2007 Sep Page14 Table7	GISAID	EPI_ISL_20632	E3/E1	GISAID	EPI_ISL_20633	E4/E1
A/SERRES/77/2007	E1	EGG	2007-01-25		A/ZAGREB/1216/2007	EX	EGG	2007-01-00		F12/07	CrickWIC 2007 Sep Page14 Table7	GISAID	EPI_ISL_20632	E3/E1	GISAID	EPI_ISL_20631	EX/E1
A/SERRES/77/2007	E1	EGG	2007-01-25		A/SERRES/77/2007	E1	EGG	2007-01-25		F10/07	CrickWIC 2007 Sep Page14 Table7	GISAID	EPI_ISL_20632	E3/E1	GISAID	EPI_ISL_20632	E3/E1
A/SANTIAGO/6881/2007	C3	CELL	2007-00-00		A/WISCONSIN/67/2005	SPFCK3, E3	EGG	2005-08-31		F6/06	CrickWIC 2007 Sep Page14 Table7	GISAID	EPI_ISL_20544	C2/C1	GISAID	EPI_ISL_21089	SPFCK3E2
A/SANTIAGO/6881/2007	C3	CELL	2007-00-00		A/NEPAL/921/2006	E2	EGG	2006-07-11		F2/07	CrickWIC 2007 Sep Page14 Table7	GISAID	EPI_ISL_20544	C2/C1	GISAID	EPI_ISL_127612	EGG
A/SANTIAGO/6881/2007	C3	CELL	2007-00-00		A/SANTIAGO/7981/2006	E5	EGG	2006-07-06		NIB3/07	CrickWIC 2007 Sep Page14 Table7	GISAID	EPI_ISL_20544	C2/C1	GISAID	EPI_ISL_20140	E3/E1
A/SANTIAGO/6881/2007	C3	CELL	2007-00-00		A/SOFIA/319/2007	E2	EGG	2007-01-00		F6/07	CrickWIC 2007 Sep Page14 Table7	GISAID	EPI_ISL_20544	C2/C1	GISAID	EPI_ISL_20633	E4/E1
A/SANTIAGO/6881/2007	C3	CELL	2007-00-00		A/ZAGREB/1216/2007	EX	EGG	2007-01-00		F12/07	CrickWIC 2007 Sep Page14 Table7	GISAID	EPI_ISL_20544	C2/C1	GISAID	EPI_ISL_20631	EX/E1
A/SANTIAGO/6881/2007	C3	CELL	2007-00-00		A/SERRES/77/2007	E1	EGG	2007-01-25		F10/07	CrickWIC 2007 Sep Page14 Table7	GISAID	EPI_ISL_20544	C2/C1	GISAID	EPI_ISL_20632	E3/E1
A/HENAN/JINSHUI/147/2007	E3	EGG	2007-00-00		A/WISCONSIN/67/2005	SPFCK3, E3	EGG	2005-08-31		F6/06	CrickWIC 2007 Sep Page14 Table7	GISAID	EPI_ISL_20562	E1/E3	GISAID	EPI_ISL_21089	SPFCK3E2
A/HENAN/JINSHUI/147/2007	E3	EGG	2007-00-00		A/NEPAL/921/2006	E2	EGG	2006-07-11		F2/07	CrickWIC 2007 Sep Page14 Table7	GISAID	EPI_ISL_20562	E1/E3	GISAID	EPI_ISL_127612	EGG
A/HENAN/JINSHUI/147/2007	E3	EGG	2007-00-00		A/SANTIAGO/7981/2006	E5	EGG	2006-07-06		NIB3/07	CrickWIC 2007 Sep Page14 Table7	GISAID	EPI_ISL_20562	E1/E3	GISAID	EPI_ISL_20140	E3/E1
A/HENAN/JINSHUI/147/2007	E3	EGG	2007-00-00		A/SOFIA/319/2007	E2	EGG	2007-01-00		F6/07	CrickWIC 2007 Sep Page14 Table7	GISAID	EPI_ISL_20562	E1/E3	GISAID	EPI_ISL_20633	E4/E1
A/HENAN/JINSHUI/147/2007	E3	EGG	2007-00-00		A/ZAGREB/1216/2007	EX	EGG	2007-01-00		F12/07	CrickWIC 2007 Sep Page14 Table7	GISAID	EPI_ISL_20562	E1/E3	GISAID	EPI_ISL_20631	EX/E1
A/HENAN/JINSHUI/147/2007	E3	EGG	2007-00-00		A/SERRES/77/2007	E1	EGG	2007-01-25		F10/07	CrickWIC 2007 Sep Page14 Table7	GISAID	EPI_ISL_20562	E1/E3	GISAID	EPI_ISL_20632	E3/E1
A/WISCONSIN/03/2007	EX	EGG	2007-01-21		A/WISCONSIN/67/2005	SPFCK3, E3	EGG	2005-08-31		F6/06	CrickWIC 2007 Sep Page14 Table7	GISAID	EPI_ISL_127613	EGG	GISAID	EPI_ISL_21089	SPFCK3E2
A/WISCONSIN/03/2007	EX	EGG	2007-01-21		A/NEPAL/921/2006	E2	EGG	2006-07-11		F2/07	CrickWIC 2007 Sep Page14 Table7	GISAID	EPI_ISL_127613	EGG	GISAID	EPI_ISL_127612	EGG
A/WISCONSIN/03/2007	EX	EGG	2007-01-21		A/SANTIAGO/7981/2006	E5	EGG	2006-07-06		NIB3/07	CrickWIC 2007 Sep Page14 Table7	GISAID	EPI_ISL_127613	EGG	GISAID	EPI_ISL_20140	E3/E1
A/WISCONSIN/03/2007	EX	EGG	2007-01-21		A/SOFIA/319/2007	E2	EGG	2007-01-00		F6/07	CrickWIC 2007 Sep Page14 Table7	GISAID	EPI_ISL_127613	EGG	GISAID	EPI_ISL_20633	E4/E1
A/WISCONSIN/03/2007	EX	EGG	2007-01-21		A/ZAGREB/1216/2007	EX	EGG	2007-01-00		F12/07	CrickWIC 2007 Sep Page14 Table7	GISAID	EPI_ISL_127613	EGG	GISAID	EPI_ISL_20631	EX/E1
A/WISCONSIN/03/2007	EX	EGG	2007-01-21		A/SERRES/77/2007	E1	EGG	2007-01-25		F10/07	CrickWIC 2007 Sep Page14 Table7	GISAID	EPI_ISL_127613	EGG	GISAID	EPI_ISL_20632	E3/E1
A/CAPE TOWN/97/2007	MDCKX	CELL	2007-07-00		A/WISCONSIN/67/2005	SPFCK3, E3	EGG	2005-08-31		F6/06	CrickWIC 2007 Sep Page14 Table7	GISAID	EPI_ISL_19146	same	GISAID	EPI_ISL_21089	SPFCK3E2
A/CAPE TOWN/97/2007	MDCKX	CELL	2007-07-00		A/NEPAL/921/2006	E2	EGG	2006-07-11		F2/07	CrickWIC 2007 Sep Page14 Table7	GISAID	EPI_ISL_19146	same	GISAID	EPI_ISL_127612	EGG
A/CAPE TOWN/97/2007	MDCKX	CELL	2007-07-00		A/SANTIAGO/7981/2006	E5	EGG	2006-07-06		NIB3/07	CrickWIC 2007 Sep Page14 Table7	GISAID	EPI_ISL_19146	same	GISAID	EPI_ISL_20140	E3/E1
A/CAPE TOWN/97/2007	MDCKX	CELL	2007-07-00		A/SOFIA/319/2007	E2	EGG	2007-01-00		F6/07	CrickWIC 2007 Sep Page14 Table7	GISAID	EPI_ISL_19146	same	GISAID	EPI_ISL_20633	E4/E1
A/CAPE TOWN/97/2007	MDCKX	CELL	2007-07-00		A/ZAGREB/1216/2007	EX	EGG	2007-01-00		F12/07	CrickWIC 2007 Sep Page14 Table7	GISAID	EPI_ISL_19146	same	GISAID	EPI_ISL_20631	EX/E1
A/CAPE TOWN/97/2007	MDCKX	CELL	2007-07-00		A/SERRES/77/2007	E1	EGG	2007-01-25		F10/07	CrickWIC 2007 Sep Page14 Table7	GISAID	EPI_ISL_19146	same	GISAID	EPI_ISL_20632	E3/E1
A/JOHANNESBURG/74/2007	MDCKX	CELL	2007-07-09		A/WISCONSIN/67/2005	SPFCK3, E3	EGG	2005-08-31		F6/06	CrickWIC 2007 Sep Page14 Table7	GISAID	EPI_ISL_356950	MDCKX,MDCK2	GISAID	EPI_ISL_21089	SPFCK3E2
A/JOHANNESBURG/74/2007	MDCKX	CELL	2007-07-09		A/NEPAL/921/2006	E2	EGG	2006-07-11		F2/07	CrickWIC 2007 Sep Page14 Table7	GISAID	EPI_ISL_356950	MDCKX,MDCK2	GISAID	EPI_ISL_127612	EGG
A/JOHANNESBURG/74/2007	MDCKX	CELL	2007-07-09		A/SANTIAGO/7981/2006	E5	EGG	2006-07-06		NIB3/07	CrickWIC 2007 Sep Page14 Table7	GISAID	EPI_ISL_356950	MDCKX,MDCK2	GISAID	EPI_ISL_20140	E3/E1
A/JOHANNESBURG/74/2007	MDCKX	CELL	2007-07-09		A/SOFIA/319/2007	E2	EGG	2007-01-00		F6/07	CrickWIC 2007 Sep Page14 Table7	GISAID	EPI_ISL_356950	MDCKX,MDCK2	GISAID	EPI_ISL_20633	E4/E1
A/JOHANNESBURG/74/2007	MDCKX	CELL	2007-07-09		A/ZAGREB/1216/2007	EX	EGG	2007-01-00		F12/07	CrickWIC 2007 Sep Page14 Table7	GISAID	EPI_ISL_356950	MDCKX,MDCK2	GISAID	EPI_ISL_20631	EX/E1
A/JOHANNESBURG/74/2007	MDCKX	CELL	2007-07-09		A/SERRES/77/2007	E1	EGG	2007-01-25		F10/07	CrickWIC 2007 Sep Page14 Table7	GISAID	EPI_ISL_356950	MDCKX,MDCK2	GISAID	EPI_ISL_20632	E3/E1
A/WISCONSIN/67/2005	SPFCK3, E3	EGG	2005-08-31		A/WISCONSIN/67/2005	SPFCK3, E3	EGG	2005-08-31		F6/06	CrickWIC 2007 Sep Page15 Table8	GISAID	EPI_ISL_21089	SPFCK3E2	GISAID	EPI_ISL_21089	SPFCK3E2
A/WISCONSIN/67/2005	SPFCK3, E3	EGG	2005-08-31		A/NEPAL/921/2006	E2	EGG	2006-07-11		F2/07	CrickWIC 2007 Sep Page15 Table8	GISAID	EPI_ISL_21089	SPFCK3E2	GISAID	EPI_ISL_127612	EGG
A/WISCONSIN/67/2005	SPFCK3, E3	EGG	2005-08-31		A/SOFIA/319/2007	E2	EGG	2007-01-00		F6/07	CrickWIC 2007 Sep Page15 Table8	GISAID	EPI_ISL_21089	SPFCK3E2	GISAID	EPI_ISL_20633	E4/E1
A/WISCONSIN/67/2005	SPFCK3, E3	EGG	2005-08-31		A/SERRES/77/2007	E1	EGG	2007-01-25		F10/07	CrickWIC 2007 Sep Page15 Table8	GISAID	EPI_ISL_21089	SPFCK3E2	GISAID	EPI_ISL_20632	E3/E1
A/WISCONSIN/67/2005	SPFCK3, E3	EGG	2005-08-31		A/WISCONSIN/03/2007	EX	EGG	2007-01-21		F15/07	CrickWIC 2007 Sep Page15 Table8	GISAID	EPI_ISL_21089	SPFCK3E2	GISAID	EPI_ISL_127613	EGG
A/WISCONSIN/67/2005	SPFCK3, E3	EGG	2005-08-31		A/HENAN/JINSHUI/147/2007	E3	EGG	2007-00-00		F16/07	CrickWIC 2007 Sep Page15 Table8	GISAID	EPI_ISL_21089	SPFCK3E2	GISAID	EPI_ISL_20562	E1/E3
A/NEPAL/921/2006	E2	EGG	2006-07-11		A/WISCONSIN/67/2005	SPFCK3, E3	EGG	2005-08-31		F6/06	CrickWIC 2007 Sep Page15 Table8	GISAID	EPI_ISL_127612	EGG	GISAID	EPI_ISL_21089	SPFCK3E2
A/NEPAL/921/2006	E2	EGG	2006-07-11		A/NEPAL/921/2006	E2	EGG	2006-07-11		F2/07	CrickWIC 2007 Sep Page15 Table8	GISAID	EPI_ISL_127612	EGG	GISAID	EPI_ISL_127612	EGG
A/NEPAL/921/2006	E2	EGG	2006-07-11		A/SOFIA/319/2007	E2	EGG	2007-01-00		F6/07	CrickWIC 2007 Sep Page15 Table8	GISAID	EPI_ISL_127612	EGG	GISAID	EPI_ISL_20633	E4/E1
A/NEPAL/921/2006	E2	EGG	2006-07-11		A/SERRES/77/2007	E1	EGG	2007-01-25		F10/07	CrickWIC 2007 Sep Page15 Table8	GISAID	EPI_ISL_127612	EGG	GISAID	EPI_ISL_20632	E3/E1
A/NEPAL/921/2006	E2	EGG	2006-07-11		A/WISCONSIN/03/2007	EX	EGG	2007-01-21		F15/07	CrickWIC 2007 Sep Page15 Table8	GISAID	EPI_ISL_127612	EGG	GISAID	EPI_ISL_127613	EGG
A/NEPAL/921/2006	E2	EGG	2006-07-11		A/HENAN/JINSHUI/147/2007	E3	EGG	2007-00-00		F16/07	CrickWIC 2007 Sep Page15 Table8	GISAID	EPI_ISL_127612	EGG	GISAID	EPI_ISL_20562	E1/E3
A/SOFIA/319/2007	E2	EGG	2007-01-00		A/WISCONSIN/67/2005	SPFCK3, E3	EGG	2005-08-31		F6/06	CrickWIC 2007 Sep Page15 Table8	GISAID	EPI_ISL_20633	E4/E1	GISAID	EPI_ISL_21089	SPFCK3E2
A/SOFIA/319/2007	E2	EGG	2007-01-00		A/NEPAL/921/2006	E2	EGG	2006-07-11		F2/07	CrickWIC 2007 Sep Page15 Table8	GISAID	EPI_ISL_20633	E4/E1	GISAID	EPI_ISL_127612	EGG
A/SOFIA/319/2007	E2	EGG	2007-01-00		A/SOFIA/319/2007	E2	EGG	2007-01-00		F6/07	CrickWIC 2007 Sep Page15 Table8	GISAID	EPI_ISL_20633	E4/E1	GISAID	EPI_ISL_20633	E4/E1
A/SOFIA/319/2007	E2	EGG	2007-01-00		A/SERRES/77/2007	E1	EGG	2007-01-25		F10/07	CrickWIC 2007 Sep Page15 Table8	GISAID	EPI_ISL_20633	E4/E1	GISAID	EPI_ISL_20632	E3/E1
A/SOFIA/319/2007	E2	EGG	2007-01-00		A/WISCONSIN/03/2007	EX	EGG	2007-01-21		F15/07	CrickWIC 2007 Sep Page15 Table8	GISAID	EPI_ISL_20633	E4/E1	GISAID	EPI_ISL_127613	EGG
A/SOFIA/319/2007	E2	EGG	2007-01-00		A/HENAN/JINSHUI/147/2007	E3	EGG	2007-00-00		F16/07	CrickWIC 2007 Sep Page15 Table8	GISAID	EPI_ISL_20633	E4/E1	GISAID	EPI_ISL_20562	E1/E3
A/SERRES/77/2007	E1	EGG	2007-01-25		A/WISCONSIN/67/2005	SPFCK3, E3	EGG	2005-08-31		F6/06	CrickWIC 2007 Sep Page15 Table8	GISAID	EPI_ISL_20632	E3/E1	GISAID	EPI_ISL_21089	SPFCK3E2
A/SERRES/77/2007	E1	EGG	2007-01-25		A/NEPAL/921/2006	E2	EGG	2006-07-11		F2/07	CrickWIC 2007 Sep Page15 Table8	GISAID	EPI_ISL_20632	E3/E1	GISAID	EPI_ISL_127612	EGG
A/SERRES/77/2007	E1	EGG	2007-01-25		A/SOFIA/319/2007	E2	EGG	2007-01-00		F6/07	CrickWIC 2007 Sep Page15 Table8	GISAID	EPI_ISL_20632	E3/E1	GISAID	EPI_ISL_20633	E4/E1
A/SERRES/77/2007	E1	EGG	2007-01-25		A/SERRES/77/2007	E1	EGG	2007-01-25		F10/07	CrickWIC 2007 Sep Page15 Table8	GISAID	EPI_ISL_20632	E3/E1	GISAID	EPI_ISL_20632	E3/E1
A/SERRES/77/2007	E1	EGG	2007-01-25		A/WISCONSIN/03/2007	EX	EGG	2007-01-21		F15/07	CrickWIC 2007 Sep Page15 Table8	GISAID	EPI_ISL_20632	E3/E1	GISAID	EPI_ISL_127613	EGG
A/SERRES/77/2007	E1	EGG	2007-01-25		A/HENAN/JINSHUI/147/2007	E3	EGG	2007-00-00		F16/07	CrickWIC 2007 Sep Page15 Table8	GISAID	EPI_ISL_20632	E3/E1	GISAID	EPI_ISL_20562	E1/E3
A/WISCONSIN/03/2007	EX	EGG	2007-01-21		A/WISCONSIN/67/2005	SPFCK3, E3	EGG	2005-08-31		F6/06	CrickWIC 2007 Sep Page15 Table8	GISAID	EPI_ISL_127613	EGG	GISAID	EPI_ISL_21089	SPFCK3E2
A/WISCONSIN/03/2007	EX	EGG	2007-01-21		A/NEPAL/921/2006	E2	EGG	2006-07-11		F2/07	CrickWIC 2007 Sep Page15 Table8	GISAID	EPI_ISL_127613	EGG	GISAID	EPI_ISL_127612	EGG
A/WISCONSIN/03/2007	EX	EGG	2007-01-21		A/SOFIA/319/2007	E2	EGG	2007-01-00		F6/07	CrickWIC 2007 Sep Page15 Table8	GISAID	EPI_ISL_127613	EGG	GISAID	EPI_ISL_20633	E4/E1
A/WISCONSIN/03/2007	EX	EGG	2007-01-21		A/SERRES/77/2007	E1	EGG	2007-01-25		F10/07	CrickWIC 2007 Sep Page15 Table8	GISAID	EPI_ISL_127613	EGG	GISAID	EPI_ISL_20632	E3/E1
A/WISCONSIN/03/2007	EX	EGG	2007-01-21		A/WISCONSIN/03/2007	EX	EGG	2007-01-21		F15/07	CrickWIC 2007 Sep Page15 Table8	GISAID	EPI_ISL_127613	EGG	GISAID	EPI_ISL_127613	EGG
A/WISCONSIN/03/2007	EX	EGG	2007-01-21		A/HENAN/JINSHUI/147/2007	E3	EGG	2007-00-00		F16/07	CrickWIC 2007 Sep Page15 Table8	GISAID	EPI_ISL_127613	EGG	GISAID	EPI_ISL_20562	E1/E3
A/HENAN/JINSHUI/147/2007	E3	EGG	2007-00-00		A/WISCONSIN/67/2005	SPFCK3, E3	EGG	2005-08-31		F6/06	CrickWIC 2007 Sep Page15 Table8	GISAID	EPI_ISL_20562	E1/E3	GISAID	EPI_ISL_21089	SPFCK3E2
A/HENAN/JINSHUI/147/2007	E3	EGG	2007-00-00		A/NEPAL/921/2006	E2	EGG	2006-07-11		F2/07	CrickWIC 2007 Sep Page15 Table8	GISAID	EPI_ISL_20562	E1/E3	GISAID	EPI_ISL_127612	EGG
A/HENAN/JINSHUI/147/2007	E3	EGG	2007-00-00		A/SOFIA/319/2007	E2	EGG	2007-01-00		F6/07	CrickWIC 2007 Sep Page15 Table8	GISAID	EPI_ISL_20562	E1/E3	GISAID	EPI_ISL_20633	E4/E1
A/HENAN/JINSHUI/147/2007	E3	EGG	2007-00-00		A/SERRES/77/2007	E1	EGG	2007-01-25		F10/07	CrickWIC 2007 Sep Page15 Table8	GISAID	EPI_ISL_20562	E1/E3	GISAID	EPI_ISL_20632	E3/E1
A/HENAN/JINSHUI/147/2007	E3	EGG	2007-00-00		A/WISCONSIN/03/2007	EX	EGG	2007-01-21		F15/07	CrickWIC 2007 Sep Page15 Table8	GISAID	EPI_ISL_20562	E1/E3	GISAID	EPI_ISL_127613	EGG
A/HENAN/JINSHUI/147/2007	E3	EGG	2007-00-00		A/HENAN/JINSHUI/147/2007	E3	EGG	2007-00-00		F16/07	CrickWIC 2007 Sep Page15 Table8	GISAID	EPI_ISL_20562	E1/E3	GISAID	EPI_ISL_20562	E1/E3
A/PERTH/27/2007	MDCKX+2	CELL	2007-07-05		A/WISCONSIN/67/2005	SPFCK3, E3	EGG	2005-08-31		F6/06	CrickWIC 2007 Sep Page15 Table8	GISAID	EPI_ISL_167302	X,MDCK3	GISAID	EPI_ISL_21089	SPFCK3E2
A/PERTH/27/2007	MDCKX+2	CELL	2007-07-05		A/NEPAL/921/2006	E2	EGG	2006-07-11		F2/07	CrickWIC 2007 Sep Page15 Table8	GISAID	EPI_ISL_167302	X,MDCK3	GISAID	EPI_ISL_127612	EGG
A/PERTH/27/2007	MDCKX+2	CELL	2007-07-05		A/SOFIA/319/2007	E2	EGG	2007-01-00		F6/07	CrickWIC 2007 Sep Page15 Table8	GISAID	EPI_ISL_167302	X,MDCK3	GISAID	EPI_ISL_20633	E4/E1
A/PERTH/27/2007	MDCKX+2	CELL	2007-07-05		A/SERRES/77/2007	E1	EGG	2007-01-25		F10/07	CrickWIC 2007 Sep Page15 Table8	GISAID	EPI_ISL_167302	X,MDCK3	GISAID	EPI_ISL_20632	E3/E1
A/PERTH/27/2007	MDCKX+2	CELL	2007-07-05		A/WISCONSIN/03/2007	EX	EGG	2007-01-21		F15/07	CrickWIC 2007 Sep Page15 Table8	GISAID	EPI_ISL_167302	X,MDCK3	GISAID	EPI_ISL_127613	EGG
A/PERTH/27/2007	MDCKX+2	CELL	2007-07-05		A/HENAN/JINSHUI/147/2007	E3	EGG	2007-00-00		F16/07	CrickWIC 2007 Sep Page15 Table8	GISAID	EPI_ISL_167302	X,MDCK3	GISAID	EPI_ISL_20562	E1/E3
A/BRISBANE/48/2007	MDCKX+1	CELL	2007-06-26		A/WISCONSIN/67/2005	SPFCK3, E3	EGG	2005-08-31		F6/06	CrickWIC 2007 Sep Page15 Table8	GISAID	EPI_ISL_356918	MDCKX,MDCK1	GISAID	EPI_ISL_21089	SPFCK3E2
A/BRISBANE/48/2007	MDCKX+1	CELL	2007-06-26		A/NEPAL/921/2006	E2	EGG	2006-07-11		F2/07	CrickWIC 2007 Sep Page15 Table8	GISAID	EPI_ISL_356918	MDCKX,MDCK1	GISAID	EPI_ISL_127612	EGG
A/BRISBANE/48/2007	MDCKX+1	CELL	2007-06-26		A/SOFIA/319/2007	E2	EGG	2007-01-00		F6/07	CrickWIC 2007 Sep Page15 Table8	GISAID	EPI_ISL_356918	MDCKX,MDCK1	GISAID	EPI_ISL_20633	E4/E1
A/BRISBANE/48/2007	MDCKX+1	CELL	2007-06-26		A/SERRES/77/2007	E1	EGG	2007-01-25		F10/07	CrickWIC 2007 Sep Page15 Table8	GISAID	EPI_ISL_356918	MDCKX,MDCK1	GISAID	EPI_ISL_20632	E3/E1
A/BRISBANE/48/2007	MDCKX+1	CELL	2007-06-26		A/WISCONSIN/03/2007	EX	EGG	2007-01-21		F15/07	CrickWIC 2007 Sep Page15 Table8	GISAID	EPI_ISL_356918	MDCKX,MDCK1	GISAID	EPI_ISL_127613	EGG
A/BRISBANE/48/2007	MDCKX+1	CELL	2007-06-26		A/HENAN/JINSHUI/147/2007	E3	EGG	2007-00-00		F16/07	CrickWIC 2007 Sep Page15 Table8	GISAID	EPI_ISL_356918	MDCKX,MDCK1	GISAID	EPI_ISL_20562	E1/E3
A/SYDNEY/230/2007	MDCK2	CELL	2007-07-04		A/WISCONSIN/67/2005	SPFCK3, E3	EGG	2005-08-31		F6/06	CrickWIC 2007 Sep Page15 Table8	GISAID	EPI_ISL_357038	same	GISAID	EPI_ISL_21089	SPFCK3E2
A/SYDNEY/230/2007	MDCK2	CELL	2007-07-04		A/NEPAL/921/2006	E2	EGG	2006-07-11		F2/07	CrickWIC 2007 Sep Page15 Table8	GISAID	EPI_ISL_357038	same	GISAID	EPI_ISL_127612	EGG
A/SYDNEY/230/2007	MDCK2	CELL	2007-07-04		A/SOFIA/319/2007	E2	EGG	2007-01-00		F6/07	CrickWIC 2007 Sep Page15 Table8	GISAID	EPI_ISL_357038	same	GISAID	EPI_ISL_20633	E4/E1
A/SYDNEY/230/2007	MDCK2	CELL	2007-07-04		A/SERRES/77/2007	E1	EGG	2007-01-25		F10/07	CrickWIC 2007 Sep Page15 Table8	GISAID	EPI_ISL_357038	same	GISAID	EPI_ISL_20632	E3/E1
A/SYDNEY/230/2007	MDCK2	CELL	2007-07-04		A/WISCONSIN/03/2007	EX	EGG	2007-01-21		F15/07	CrickWIC 2007 Sep Page15 Table8	GISAID	EPI_ISL_357038	same	GISAID	EPI_ISL_127613	EGG
A/SYDNEY/230/2007	MDCK2	CELL	2007-07-04		A/HENAN/JINSHUI/147/2007	E3	EGG	2007-00-00		F16/07	CrickWIC 2007 Sep Page15 Table8	GISAID	EPI_ISL_357038	same	GISAID	EPI_ISL_20562	E1/E3
A/BRISBANE/10/2007	E2	EGG	2007-02-06		A/WISCONSIN/67/2005	SPFCK3, E3	EGG	2005-08-31		F6/06	CrickWIC 2007 Sep Page15 Table8	GISAID	EPI_ISL_13618	same	GISAID	EPI_ISL_21089	SPFCK3E2
A/BRISBANE/10/2007	E2	EGG	2007-02-06		A/NEPAL/921/2006	E2	EGG	2006-07-11		F2/07	CrickWIC 2007 Sep Page15 Table8	GISAID	EPI_ISL_13618	same	GISAID	EPI_ISL_127612	EGG
A/BRISBANE/10/2007	E2	EGG	2007-02-06		A/SOFIA/319/2007	E2	EGG	2007-01-00		F6/07	CrickWIC 2007 Sep Page15 Table8	GISAID	EPI_ISL_13618	same	GISAID	EPI_ISL_20633	E4/E1
A/BRISBANE/10/2007	E2	EGG	2007-02-06		A/SERRES/77/2007	E1	EGG	2007-01-25		F10/07	CrickWIC 2007 Sep Page15 Table8	GISAID	EPI_ISL_13618	same	GISAID	EPI_ISL_20632	E3/E1
A/BRISBANE/10/2007	E2	EGG	2007-02-06		A/WISCONSIN/03/2007	EX	EGG	2007-01-21		F15/07	CrickWIC 2007 Sep Page15 Table8	GISAID	EPI_ISL_13618	same	GISAID	EPI_ISL_127613	EGG
A/BRISBANE/10/2007	E2	EGG	2007-02-06		A/HENAN/JINSHUI/147/2007	E3	EGG	2007-00-00		F16/07	CrickWIC 2007 Sep Page15 Table8	GISAID	EPI_ISL_13618	same	GISAID	EPI_ISL_20562	E1/E3
A/BRISBANE/4/2007	E2	EGG	2007-01-18		A/WISCONSIN/67/2005	SPFCK3, E3	EGG	2005-08-31		F6/06	CrickWIC 2007 Sep Page15 Table8	GISAID	EPI_ISL_356914	same	GISAID	EPI_ISL_21089	SPFCK3E2
A/BRISBANE/4/2007	E2	EGG	2007-01-18		A/NEPAL/921/2006	E2	EGG	2006-07-11		F2/07	CrickWIC 2007 Sep Page15 Table8	GISAID	EPI_ISL_356914	same	GISAID	EPI_ISL_127612	EGG
A/BRISBANE/4/2007	E2	EGG	2007-01-18		A/SOFIA/319/2007	E2	EGG	2007-01-00		F6/07	CrickWIC 2007 Sep Page15 Table8	GISAID	EPI_ISL_356914	same	GISAID	EPI_ISL_20633	E4/E1
A/BRISBANE/4/2007	E2	EGG	2007-01-18		A/SERRES/77/2007	E1	EGG	2007-01-25		F10/07	CrickWIC 2007 Sep Page15 Table8	GISAID	EPI_ISL_356914	same	GISAID	EPI_ISL_20632	E3/E1
A/BRISBANE/4/2007	E2	EGG	2007-01-18		A/WISCONSIN/03/2007	EX	EGG	2007-01-21		F15/07	CrickWIC 2007 Sep Page15 Table8	GISAID	EPI_ISL_356914	same	GISAID	EPI_ISL_127613	EGG
A/BRISBANE/4/2007	E2	EGG	2007-01-18		A/HENAN/JINSHUI/147/2007	E3	EGG	2007-00-00		F16/07	CrickWIC 2007 Sep Page15 Table8	GISAID	EPI_ISL_356914	same	GISAID	EPI_ISL_20562	E1/E3
A/SANTIAGO/6881/2007	C3	CELL	2007-00-00		A/WISCONSIN/67/2005	SPFCK3, E3	EGG	2005-08-31		F6/06	CrickWIC 2007 Sep Page15 Table8	GISAID	EPI_ISL_20544	C2/C1	GISAID	EPI_ISL_21089	SPFCK3E2
A/SANTIAGO/6881/2007	C3	CELL	2007-00-00		A/NEPAL/921/2006	E2	EGG	2006-07-11		F2/07	CrickWIC 2007 Sep Page15 Table8	GISAID	EPI_ISL_20544	C2/C1	GISAID	EPI_ISL_127612	EGG
A/SANTIAGO/6881/2007	C3	CELL	2007-00-00		A/SOFIA/319/2007	E2	EGG	2007-01-00		F6/07	CrickWIC 2007 Sep Page15 Table8	GISAID	EPI_ISL_20544	C2/C1	GISAID	EPI_ISL_20633	E4/E1
A/SANTIAGO/6881/2007	C3	CELL	2007-00-00		A/SERRES/77/2007	E1	EGG	2007-01-25		F10/07	CrickWIC 2007 Sep Page15 Table8	GISAID	EPI_ISL_20544	C2/C1	GISAID	EPI_ISL_20632	E3/E1
A/SANTIAGO/6881/2007	C3	CELL	2007-00-00		A/WISCONSIN/03/2007	EX	EGG	2007-01-21		F15/07	CrickWIC 2007 Sep Page15 Table8	GISAID	EPI_ISL_20544	C2/C1	GISAID	EPI_ISL_127613	EGG
A/SANTIAGO/6881/2007	C3	CELL	2007-00-00		A/HENAN/JINSHUI/147/2007	E3	EGG	2007-00-00		F16/07	CrickWIC 2007 Sep Page15 Table8	GISAID	EPI_ISL_20544	C2/C1	GISAID	EPI_ISL_20562	E1/E3
A/JOHANNESBURG/91/2007	MDCK	CELL	2007-07-00		A/WISCONSIN/67/2005	SPFCK3, E3	EGG	2005-08-31		F6/06	CrickWIC 2007 Sep Page15 Table8	GISAID	EPI_ISL_356951	MDCKX,MDCK1	GISAID	EPI_ISL_21089	SPFCK3E2
A/JOHANNESBURG/91/2007	MDCK	CELL	2007-07-00		A/NEPAL/921/2006	E2	EGG	2006-07-11		F2/07	CrickWIC 2007 Sep Page15 Table8	GISAID	EPI_ISL_356951	MDCKX,MDCK1	GISAID	EPI_ISL_127612	EGG
A/JOHANNESBURG/91/2007	MDCK	CELL	2007-07-00		A/SOFIA/319/2007	E2	EGG	2007-01-00		F6/07	CrickWIC 2007 Sep Page15 Table8	GISAID	EPI_ISL_356951	MDCKX,MDCK1	GISAID	EPI_ISL_20633	E4/E1
A/JOHANNESBURG/91/2007	MDCK	CELL	2007-07-00		A/SERRES/77/2007	E1	EGG	2007-01-25		F10/07	CrickWIC 2007 Sep Page15 Table8	GISAID	EPI_ISL_356951	MDCKX,MDCK1	GISAID	EPI_ISL_20632	E3/E1
A/JOHANNESBURG/91/2007	MDCK	CELL	2007-07-00		A/WISCONSIN/03/2007	EX	EGG	2007-01-21		F15/07	CrickWIC 2007 Sep Page15 Table8	GISAID	EPI_ISL_356951	MDCKX,MDCK1	GISAID	EPI_ISL_127613	EGG
A/JOHANNESBURG/91/2007	MDCK	CELL	2007-07-00		A/HENAN/JINSHUI/147/2007	E3	EGG	2007-00-00		F16/07	CrickWIC 2007 Sep Page15 Table8	GISAID	EPI_ISL_356951	MDCKX,MDCK1	GISAID	EPI_ISL_20562	E1/E3
A/JOHANNESBURG/66/2007	MDCK	CELL	2007-07-03		A/WISCONSIN/67/2005	SPFCK3, E3	EGG	2005-08-31		F6/06	CrickWIC 2007 Sep Page15 Table8	GISAID	EPI_ISL_356948	MDCKX,MDCK2	GISAID	EPI_ISL_21089	SPFCK3E2
A/JOHANNESBURG/66/2007	MDCK	CELL	2007-07-03		A/NEPAL/921/2006	E2	EGG	2006-07-11		F2/07	CrickWIC 2007 Sep Page15 Table8	GISAID	EPI_ISL_356948	MDCKX,MDCK2	GISAID	EPI_ISL_127612	EGG
A/JOHANNESBURG/66/2007	MDCK	CELL	2007-07-03		A/SOFIA/319/2007	E2	EGG	2007-01-00		F6/07	CrickWIC 2007 Sep Page15 Table8	GISAID	EPI_ISL_356948	MDCKX,MDCK2	GISAID	EPI_ISL_20633	E4/E1
A/JOHANNESBURG/66/2007	MDCK	CELL	2007-07-03		A/SERRES/77/2007	E1	EGG	2007-01-25		F10/07	CrickWIC 2007 Sep Page15 Table8	GISAID	EPI_ISL_356948	MDCKX,MDCK2	GISAID	EPI_ISL_20632	E3/E1
A/JOHANNESBURG/66/2007	MDCK	CELL	2007-07-03		A/WISCONSIN/03/2007	EX	EGG	2007-01-21		F15/07	CrickWIC 2007 Sep Page15 Table8	GISAID	EPI_ISL_356948	MDCKX,MDCK2	GISAID	EPI_ISL_127613	EGG
A/JOHANNESBURG/66/2007	MDCK	CELL	2007-07-03		A/HENAN/JINSHUI/147/2007	E3	EGG	2007-00-00		F16/07	CrickWIC 2007 Sep Page15 Table8	GISAID	EPI_ISL_356948	MDCKX,MDCK2	GISAID	EPI_ISL_20562	E1/E3
A/WISCONSIN/67/2005	SPFCK3, E3	EGG	2005-08-31		A/WISCONSIN/67/2005	SPFCK3, E3	EGG	2005-08-31		F6/06	CrickWIC 2008 Mar Page18 Table5	GISAID	EPI_ISL_21089	SPFCK3E2	GISAID	EPI_ISL_21089	SPFCK3E2
A/WISCONSIN/67/2005	SPFCK3, E3	EGG	2005-08-31		A/NEPAL/921/2006	E2	EGG	2006-07-11		F2/07	CrickWIC 2008 Mar Page18 Table5	GISAID	EPI_ISL_21089	SPFCK3E2	GISAID	EPI_ISL_127612	EGG
A/WISCONSIN/67/2005	SPFCK3, E3	EGG	2005-08-31		A/SOFIA/319/2007	E2	EGG	2007-01-00		F6/07	CrickWIC 2008 Mar Page18 Table5	GISAID	EPI_ISL_21089	SPFCK3E2	GISAID	EPI_ISL_20633	E4/E1
A/WISCONSIN/67/2005	SPFCK3, E3	EGG	2005-08-31		A/SERRES/77/2007	E1	EGG	2007-01-25		F10/07	CrickWIC 2008 Mar Page18 Table5	GISAID	EPI_ISL_21089	SPFCK3E2	GISAID	EPI_ISL_20632	E3/E1
A/WISCONSIN/67/2005	SPFCK3, E3	EGG	2005-08-31		A/WISCONSIN/03/2007	EX	EGG	2007-01-21		F15/07	CrickWIC 2008 Mar Page18 Table5	GISAID	EPI_ISL_21089	SPFCK3E2	GISAID	EPI_ISL_127613	EGG
A/WISCONSIN/67/2005	SPFCK3, E3	EGG	2005-08-31		A/HENAN/JINSHUI/147/2007	E3	EGG	2007-00-00		F16/07	CrickWIC 2008 Mar Page18 Table5	GISAID	EPI_ISL_21089	SPFCK3E2	GISAID	EPI_ISL_20562	E1/E3
A/WISCONSIN/67/2005	SPFCK3, E3	EGG	2005-08-31		A/BRISBANE/10/2007	E2	EGG	2007-02-06		F17/07	CrickWIC 2008 Mar Page18 Table5	GISAID	EPI_ISL_21089	SPFCK3E2	GISAID	EPI_ISL_13618	same
A/WISCONSIN/67/2005	SPFCK3, E3	EGG	2005-08-31		A/URUGUAY/716/2007	SPFCK1,E3	EGG	2007-06-21		F3/08	CrickWIC 2008 Mar Page18 Table5	GISAID	EPI_ISL_21089	SPFCK3E2	GISAID	EPI_ISL_21290	SPFCK1E2
A/NEPAL/921/2006	E2	EGG	2006-07-11		A/WISCONSIN/67/2005	SPFCK3, E3	EGG	2005-08-31		F6/06	CrickWIC 2008 Mar Page18 Table5	GISAID	EPI_ISL_127612	EGG	GISAID	EPI_ISL_21089	SPFCK3E2
A/NEPAL/921/2006	E2	EGG	2006-07-11		A/NEPAL/921/2006	E2	EGG	2006-07-11		F2/07	CrickWIC 2008 Mar Page18 Table5	GISAID	EPI_ISL_127612	EGG	GISAID	EPI_ISL_127612	EGG
A/NEPAL/921/2006	E2	EGG	2006-07-11		A/SOFIA/319/2007	E2	EGG	2007-01-00		F6/07	CrickWIC 2008 Mar Page18 Table5	GISAID	EPI_ISL_127612	EGG	GISAID	EPI_ISL_20633	E4/E1
A/NEPAL/921/2006	E2	EGG	2006-07-11		A/SERRES/77/2007	E1	EGG	2007-01-25		F10/07	CrickWIC 2008 Mar Page18 Table5	GISAID	EPI_ISL_127612	EGG	GISAID	EPI_ISL_20632	E3/E1
A/NEPAL/921/2006	E2	EGG	2006-07-11		A/WISCONSIN/03/2007	EX	EGG	2007-01-21		F15/07	CrickWIC 2008 Mar Page18 Table5	GISAID	EPI_ISL_127612	EGG	GISAID	EPI_ISL_127613	EGG
A/NEPAL/921/2006	E2	EGG	2006-07-11		A/HENAN/JINSHUI/147/2007	E3	EGG	2007-00-00		F16/07	CrickWIC 2008 Mar Page18 Table5	GISAID	EPI_ISL_127612	EGG	GISAID	EPI_ISL_20562	E1/E3
A/NEPAL/921/2006	E2	EGG	2006-07-11		A/BRISBANE/10/2007	E2	EGG	2007-02-06		F17/07	CrickWIC 2008 Mar Page18 Table5	GISAID	EPI_ISL_127612	EGG	GISAID	EPI_ISL_13618	same
A/NEPAL/921/2006	E2	EGG	2006-07-11		A/URUGUAY/716/2007	SPFCK1,E3	EGG	2007-06-21		F3/08	CrickWIC 2008 Mar Page18 Table5	GISAID	EPI_ISL_127612	EGG	GISAID	EPI_ISL_21290	SPFCK1E2
A/SOFIA/319/2007	E2	EGG	2007-01-00		A/WISCONSIN/67/2005	SPFCK3, E3	EGG	2005-08-31		F6/06	CrickWIC 2008 Mar Page18 Table5	GISAID	EPI_ISL_20633	E4/E1	GISAID	EPI_ISL_21089	SPFCK3E2
A/SOFIA/319/2007	E2	EGG	2007-01-00		A/NEPAL/921/2006	E2	EGG	2006-07-11		F2/07	CrickWIC 2008 Mar Page18 Table5	GISAID	EPI_ISL_20633	E4/E1	GISAID	EPI_ISL_127612	EGG
A/SOFIA/319/2007	E2	EGG	2007-01-00		A/SOFIA/319/2007	E2	EGG	2007-01-00		F6/07	CrickWIC 2008 Mar Page18 Table5	GISAID	EPI_ISL_20633	E4/E1	GISAID	EPI_ISL_20633	E4/E1
A/SOFIA/319/2007	E2	EGG	2007-01-00		A/SERRES/77/2007	E1	EGG	2007-01-25		F10/07	CrickWIC 2008 Mar Page18 Table5	GISAID	EPI_ISL_20633	E4/E1	GISAID	EPI_ISL_20632	E3/E1
A/SOFIA/319/2007	E2	EGG	2007-01-00		A/WISCONSIN/03/2007	EX	EGG	2007-01-21		F15/07	CrickWIC 2008 Mar Page18 Table5	GISAID	EPI_ISL_20633	E4/E1	GISAID	EPI_ISL_127613	EGG
A/SOFIA/319/2007	E2	EGG	2007-01-00		A/HENAN/JINSHUI/147/2007	E3	EGG	2007-00-00		F16/07	CrickWIC 2008 Mar Page18 Table5	GISAID	EPI_ISL_20633	E4/E1	GISAID	EPI_ISL_20562	E1/E3
A/SOFIA/319/2007	E2	EGG	2007-01-00		A/BRISBANE/10/2007	E2	EGG	2007-02-06		F17/07	CrickWIC 2008 Mar Page18 Table5	GISAID	EPI_ISL_20633	E4/E1	GISAID	EPI_ISL_13618	same
A/SOFIA/319/2007	E2	EGG	2007-01-00		A/URUGUAY/716/2007	SPFCK1,E3	EGG	2007-06-21		F3/08	CrickWIC 2008 Mar Page18 Table5	GISAID	EPI_ISL_20633	E4/E1	GISAID	EPI_ISL_21290	SPFCK1E2
A/SERRES/77/2007	E1	EGG	2007-01-25		A/WISCONSIN/67/2005	SPFCK3, E3	EGG	2005-08-31		F6/06	CrickWIC 2008 Mar Page18 Table5	GISAID	EPI_ISL_20632	E3/E1	GISAID	EPI_ISL_21089	SPFCK3E2
A/SERRES/77/2007	E1	EGG	2007-01-25		A/NEPAL/921/2006	E2	EGG	2006-07-11		F2/07	CrickWIC 2008 Mar Page18 Table5	GISAID	EPI_ISL_20632	E3/E1	GISAID	EPI_ISL_127612	EGG
A/SERRES/77/2007	E1	EGG	2007-01-25		A/SOFIA/319/2007	E2	EGG	2007-01-00		F6/07	CrickWIC 2008 Mar Page18 Table5	GISAID	EPI_ISL_20632	E3/E1	GISAID	EPI_ISL_20633	E4/E1
A/SERRES/77/2007	E1	EGG	2007-01-25		A/SERRES/77/2007	E1	EGG	2007-01-25		F10/07	CrickWIC 2008 Mar Page18 Table5	GISAID	EPI_ISL_20632	E3/E1	GISAID	EPI_ISL_20632	E3/E1
A/SERRES/77/2007	E1	EGG	2007-01-25		A/WISCONSIN/03/2007	EX	EGG	2007-01-21		F15/07	CrickWIC 2008 Mar Page18 Table5	GISAID	EPI_ISL_20632	E3/E1	GISAID	EPI_ISL_127613	EGG
A/SERRES/77/2007	E1	EGG	2007-01-25		A/HENAN/JINSHUI/147/2007	E3	EGG	2007-00-00		F16/07	CrickWIC 2008 Mar Page18 Table5	GISAID	EPI_ISL_20632	E3/E1	GISAID	EPI_ISL_20562	E1/E3
A/SERRES/77/2007	E1	EGG	2007-01-25		A/BRISBANE/10/2007	E2	EGG	2007-02-06		F17/07	CrickWIC 2008 Mar Page18 Table5	GISAID	EPI_ISL_20632	E3/E1	GISAID	EPI_ISL_13618	same
A/SERRES/77/2007	E1	EGG	2007-01-25		A/URUGUAY/716/2007	SPFCK1,E3	EGG	2007-06-21		F3/08	CrickWIC 2008 Mar Page18 Table5	GISAID	EPI_ISL_20632	E3/E1	GISAID	EPI_ISL_21290	SPFCK1E2
A/WISCONSIN/03/2007	EX	EGG	2007-01-21		A/WISCONSIN/67/2005	SPFCK3, E3	EGG	2005-08-31		F6/06	CrickWIC 2008 Mar Page18 Table5	GISAID	EPI_ISL_127613	EGG	GISAID	EPI_ISL_21089	SPFCK3E2
A/WISCONSIN/03/2007	EX	EGG	2007-01-21		A/NEPAL/921/2006	E2	EGG	2006-07-11		F2/07	CrickWIC 2008 Mar Page18 Table5	GISAID	EPI_ISL_127613	EGG	GISAID	EPI_ISL_127612	EGG
A/WISCONSIN/03/2007	EX	EGG	2007-01-21		A/SOFIA/319/2007	E2	EGG	2007-01-00		F6/07	CrickWIC 2008 Mar Page18 Table5	GISAID	EPI_ISL_127613	EGG	GISAID	EPI_ISL_20633	E4/E1
A/WISCONSIN/03/2007	EX	EGG	2007-01-21		A/SERRES/77/2007	E1	EGG	2007-01-25		F10/07	CrickWIC 2008 Mar Page18 Table5	GISAID	EPI_ISL_127613	EGG	GISAID	EPI_ISL_20632	E3/E1
A/WISCONSIN/03/2007	EX	EGG	2007-01-21		A/WISCONSIN/03/2007	EX	EGG	2007-01-21		F15/07	CrickWIC 2008 Mar Page18 Table5	GISAID	EPI_ISL_127613	EGG	GISAID	EPI_ISL_127613	EGG
A/WISCONSIN/03/2007	EX	EGG	2007-01-21		A/HENAN/JINSHUI/147/2007	E3	EGG	2007-00-00		F16/07	CrickWIC 2008 Mar Page18 Table5	GISAID	EPI_ISL_127613	EGG	GISAID	EPI_ISL_20562	E1/E3
A/WISCONSIN/03/2007	EX	EGG	2007-01-21		A/BRISBANE/10/2007	E2	EGG	2007-02-06		F17/07	CrickWIC 2008 Mar Page18 Table5	GISAID	EPI_ISL_127613	EGG	GISAID	EPI_ISL_13618	same
A/WISCONSIN/03/2007	EX	EGG	2007-01-21		A/URUGUAY/716/2007	SPFCK1,E3	EGG	2007-06-21		F3/08	CrickWIC 2008 Mar Page18 Table5	GISAID	EPI_ISL_127613	EGG	GISAID	EPI_ISL_21290	SPFCK1E2
A/HENAN/JINSHUI/147/2007	E3	EGG	2007-00-00		A/WISCONSIN/67/2005	SPFCK3, E3	EGG	2005-08-31		F6/06	CrickWIC 2008 Mar Page18 Table5	GISAID	EPI_ISL_20562	E1/E3	GISAID	EPI_ISL_21089	SPFCK3E2
A/HENAN/JINSHUI/147/2007	E3	EGG	2007-00-00		A/NEPAL/921/2006	E2	EGG	2006-07-11		F2/07	CrickWIC 2008 Mar Page18 Table5	GISAID	EPI_ISL_20562	E1/E3	GISAID	EPI_ISL_127612	EGG
A/HENAN/JINSHUI/147/2007	E3	EGG	2007-00-00		A/SOFIA/319/2007	E2	EGG	2007-01-00		F6/07	CrickWIC 2008 Mar Page18 Table5	GISAID	EPI_ISL_20562	E1/E3	GISAID	EPI_ISL_20633	E4/E1
A/HENAN/JINSHUI/147/2007	E3	EGG	2007-00-00		A/SERRES/77/2007	E1	EGG	2007-01-25		F10/07	CrickWIC 2008 Mar Page18 Table5	GISAID	EPI_ISL_20562	E1/E3	GISAID	EPI_ISL_20632	E3/E1
A/HENAN/JINSHUI/147/2007	E3	EGG	2007-00-00		A/WISCONSIN/03/2007	EX	EGG	2007-01-21		F15/07	CrickWIC 2008 Mar Page18 Table5	GISAID	EPI_ISL_20562	E1/E3	GISAID	EPI_ISL_127613	EGG
A/HENAN/JINSHUI/147/2007	E3	EGG	2007-00-00		A/HENAN/JINSHUI/147/2007	E3	EGG	2007-00-00		F16/07	CrickWIC 2008 Mar Page18 Table5	GISAID	EPI_ISL_20562	E1/E3	GISAID	EPI_ISL_20562	E1/E3
A/HENAN/JINSHUI/147/2007	E3	EGG	2007-00-00		A/BRISBANE/10/2007	E2	EGG	2007-02-06		F17/07	CrickWIC 2008 Mar Page18 Table5	GISAID	EPI_ISL_20562	E1/E3	GISAID	EPI_ISL_13618	same
A/HENAN/JINSHUI/147/2007	E3	EGG	2007-00-00		A/URUGUAY/716/2007	SPFCK1,E3	EGG	2007-06-21		F3/08	CrickWIC 2008 Mar Page18 Table5	GISAID	EPI_ISL_20562	E1/E3	GISAID	EPI_ISL_21290	SPFCK1E2
A/BRISBANE/10/2007	E2	EGG	2007-02-06		A/WISCONSIN/67/2005	SPFCK3, E3	EGG	2005-08-31		F6/06	CrickWIC 2008 Mar Page18 Table5	GISAID	EPI_ISL_13618	same	GISAID	EPI_ISL_21089	SPFCK3E2
A/BRISBANE/10/2007	E2	EGG	2007-02-06		A/NEPAL/921/2006	E2	EGG	2006-07-11		F2/07	CrickWIC 2008 Mar Page18 Table5	GISAID	EPI_ISL_13618	same	GISAID	EPI_ISL_127612	EGG
A/BRISBANE/10/2007	E2	EGG	2007-02-06		A/SOFIA/319/2007	E2	EGG	2007-01-00		F6/07	CrickWIC 2008 Mar Page18 Table5	GISAID	EPI_ISL_13618	same	GISAID	EPI_ISL_20633	E4/E1
A/BRISBANE/10/2007	E2	EGG	2007-02-06		A/SERRES/77/2007	E1	EGG	2007-01-25		F10/07	CrickWIC 2008 Mar Page18 Table5	GISAID	EPI_ISL_13618	same	GISAID	EPI_ISL_20632	E3/E1
A/BRISBANE/10/2007	E2	EGG	2007-02-06		A/WISCONSIN/03/2007	EX	EGG	2007-01-21		F15/07	CrickWIC 2008 Mar Page18 Table5	GISAID	EPI_ISL_13618	same	GISAID	EPI_ISL_127613	EGG
A/BRISBANE/10/2007	E2	EGG	2007-02-06		A/HENAN/JINSHUI/147/2007	E3	EGG	2007-00-00		F16/07	CrickWIC 2008 Mar Page18 Table5	GISAID	EPI_ISL_13618	same	GISAID	EPI_ISL_20562	E1/E3
A/BRISBANE/10/2007	E2	EGG	2007-02-06		A/BRISBANE/10/2007	E2	EGG	2007-02-06		F17/07	CrickWIC 2008 Mar Page18 Table5	GISAID	EPI_ISL_13618	same	GISAID	EPI_ISL_13618	same
A/BRISBANE/10/2007	E2	EGG	2007-02-06		A/URUGUAY/716/2007	SPFCK1,E3	EGG	2007-06-21		F3/08	CrickWIC 2008 Mar Page18 Table5	GISAID	EPI_ISL_13618	same	GISAID	EPI_ISL_21290	SPFCK1E2
A/URUGUAY/716/2007	SPFCK1,E3	EGG	2007-06-21		A/WISCONSIN/67/2005	SPFCK3, E3	EGG	2005-08-31		F6/06	CrickWIC 2008 Mar Page18 Table5	GISAID	EPI_ISL_21290	SPFCK1E2	GISAID	EPI_ISL_21089	SPFCK3E2
A/URUGUAY/716/2007	SPFCK1,E3	EGG	2007-06-21		A/NEPAL/921/2006	E2	EGG	2006-07-11		F2/07	CrickWIC 2008 Mar Page18 Table5	GISAID	EPI_ISL_21290	SPFCK1E2	GISAID	EPI_ISL_127612	EGG
A/URUGUAY/716/2007	SPFCK1,E3	EGG	2007-06-21		A/SOFIA/319/2007	E2	EGG	2007-01-00		F6/07	CrickWIC 2008 Mar Page18 Table5	GISAID	EPI_ISL_21290	SPFCK1E2	GISAID	EPI_ISL_20633	E4/E1
A/URUGUAY/716/2007	SPFCK1,E3	EGG	2007-06-21		A/SERRES/77/2007	E1	EGG	2007-01-25		F10/07	CrickWIC 2008 Mar Page18 Table5	GISAID	EPI_ISL_21290	SPFCK1E2	GISAID	EPI_ISL_20632	E3/E1
A/URUGUAY/716/2007	SPFCK1,E3	EGG	2007-06-21		A/WISCONSIN/03/2007	EX	EGG	2007-01-21		F15/07	CrickWIC 2008 Mar Page18 Table5	GISAID	EPI_ISL_21290	SPFCK1E2	GISAID	EPI_ISL_127613	EGG
A/URUGUAY/716/2007	SPFCK1,E3	EGG	2007-06-21		A/HENAN/JINSHUI/147/2007	E3	EGG	2007-00-00		F16/07	CrickWIC 2008 Mar Page18 Table5	GISAID	EPI_ISL_21290	SPFCK1E2	GISAID	EPI_ISL_20562	E1/E3
A/URUGUAY/716/2007	SPFCK1,E3	EGG	2007-06-21		A/BRISBANE/10/2007	E2	EGG	2007-02-06		F17/07	CrickWIC 2008 Mar Page18 Table5	GISAID	EPI_ISL_21290	SPFCK1E2	GISAID	EPI_ISL_13618	same
A/URUGUAY/716/2007	SPFCK1,E3	EGG	2007-06-21		A/URUGUAY/716/2007	SPFCK1,E3	EGG	2007-06-21		F3/08	CrickWIC 2008 Mar Page18 Table5	GISAID	EPI_ISL_21290	SPFCK1E2	GISAID	EPI_ISL_21290	SPFCK1E2
A/TEXAS/37/2007	MK1	CELL	2007-10-13		A/WISCONSIN/67/2005	SPFCK3, E3	EGG	2005-08-31		F6/06	CrickWIC 2008 Mar Page18 Table5	GISAID	EPI_ISL_15423	M1/C1	GISAID	EPI_ISL_21089	SPFCK3E2
A/TEXAS/37/2007	MK1	CELL	2007-10-13		A/NEPAL/921/2006	E2	EGG	2006-07-11		F2/07	CrickWIC 2008 Mar Page18 Table5	GISAID	EPI_ISL_15423	M1/C1	GISAID	EPI_ISL_127612	EGG
A/TEXAS/37/2007	MK1	CELL	2007-10-13		A/SOFIA/319/2007	E2	EGG	2007-01-00		F6/07	CrickWIC 2008 Mar Page18 Table5	GISAID	EPI_ISL_15423	M1/C1	GISAID	EPI_ISL_20633	E4/E1
A/TEXAS/37/2007	MK1	CELL	2007-10-13		A/SERRES/77/2007	E1	EGG	2007-01-25		F10/07	CrickWIC 2008 Mar Page18 Table5	GISAID	EPI_ISL_15423	M1/C1	GISAID	EPI_ISL_20632	E3/E1
A/TEXAS/37/2007	MK1	CELL	2007-10-13		A/WISCONSIN/03/2007	EX	EGG	2007-01-21		F15/07	CrickWIC 2008 Mar Page18 Table5	GISAID	EPI_ISL_15423	M1/C1	GISAID	EPI_ISL_127613	EGG
A/TEXAS/37/2007	MK1	CELL	2007-10-13		A/HENAN/JINSHUI/147/2007	E3	EGG	2007-00-00		F16/07	CrickWIC 2008 Mar Page18 Table5	GISAID	EPI_ISL_15423	M1/C1	GISAID	EPI_ISL_20562	E1/E3
A/TEXAS/37/2007	MK1	CELL	2007-10-13		A/BRISBANE/10/2007	E2	EGG	2007-02-06		F17/07	CrickWIC 2008 Mar Page18 Table5	GISAID	EPI_ISL_15423	M1/C1	GISAID	EPI_ISL_13618	same
A/TEXAS/37/2007	MK1	CELL	2007-10-13		A/URUGUAY/716/2007	SPFCK1,E3	EGG	2007-06-21		F3/08	CrickWIC 2008 Mar Page18 Table5	GISAID	EPI_ISL_15423	M1/C1	GISAID	EPI_ISL_21290	SPFCK1E2
A/NEVADA/05/2007	MDCK2	CELL	2007-10-05		A/WISCONSIN/67/2005	SPFCK3, E3	EGG	2005-08-31		F6/06	CrickWIC 2008 Mar Page18 Table5	GISAID	EPI_ISL_15411	X	GISAID	EPI_ISL_21089	SPFCK3E2
A/NEVADA/05/2007	MDCK2	CELL	2007-10-05		A/NEPAL/921/2006	E2	EGG	2006-07-11		F2/07	CrickWIC 2008 Mar Page18 Table5	GISAID	EPI_ISL_15411	X	GISAID	EPI_ISL_127612	EGG
A/NEVADA/05/2007	MDCK2	CELL	2007-10-05		A/SOFIA/319/2007	E2	EGG	2007-01-00		F6/07	CrickWIC 2008 Mar Page18 Table5	GISAID	EPI_ISL_15411	X	GISAID	EPI_ISL_20633	E4/E1
A/NEVADA/05/2007	MDCK2	CELL	2007-10-05		A/SERRES/77/2007	E1	EGG	2007-01-25		F10/07	CrickWIC 2008 Mar Page18 Table5	GISAID	EPI_ISL_15411	X	GISAID	EPI_ISL_20632	E3/E1
A/NEVADA/05/2007	MDCK2	CELL	2007-10-05		A/WISCONSIN/03/2007	EX	EGG	2007-01-21		F15/07	CrickWIC 2008 Mar Page18 Table5	GISAID	EPI_ISL_15411	X	GISAID	EPI_ISL_127613	EGG
A/NEVADA/05/2007	MDCK2	CELL	2007-10-05		A/HENAN/JINSHUI/147/2007	E3	EGG	2007-00-00		F16/07	CrickWIC 2008 Mar Page18 Table5	GISAID	EPI_ISL_15411	X	GISAID	EPI_ISL_20562	E1/E3
A/NEVADA/05/2007	MDCK2	CELL	2007-10-05		A/BRISBANE/10/2007	E2	EGG	2007-02-06		F17/07	CrickWIC 2008 Mar Page18 Table5	GISAID	EPI_ISL_15411	X	GISAID	EPI_ISL_13618	same
A/NEVADA/05/2007	MDCK2	CELL	2007-10-05		A/URUGUAY/716/2007	SPFCK1,E3	EGG	2007-06-21		F3/08	CrickWIC 2008 Mar Page18 Table5	GISAID	EPI_ISL_15411	X	GISAID	EPI_ISL_21290	SPFCK1E2
A/TAIWAN/760/2007	MDCK5	CELL	2007-10-04		A/WISCONSIN/67/2005	SPFCK3, E3	EGG	2005-08-31		F6/06	CrickWIC 2008 Mar Page18 Table5	GISAID	EPI_ISL_22363	C2/C3	GISAID	EPI_ISL_21089	SPFCK3E2
A/TAIWAN/760/2007	MDCK5	CELL	2007-10-04		A/NEPAL/921/2006	E2	EGG	2006-07-11		F2/07	CrickWIC 2008 Mar Page18 Table5	GISAID	EPI_ISL_22363	C2/C3	GISAID	EPI_ISL_127612	EGG
A/TAIWAN/760/2007	MDCK5	CELL	2007-10-04		A/SOFIA/319/2007	E2	EGG	2007-01-00		F6/07	CrickWIC 2008 Mar Page18 Table5	GISAID	EPI_ISL_22363	C2/C3	GISAID	EPI_ISL_20633	E4/E1
A/TAIWAN/760/2007	MDCK5	CELL	2007-10-04		A/SERRES/77/2007	E1	EGG	2007-01-25		F10/07	CrickWIC 2008 Mar Page18 Table5	GISAID	EPI_ISL_22363	C2/C3	GISAID	EPI_ISL_20632	E3/E1
A/TAIWAN/760/2007	MDCK5	CELL	2007-10-04		A/WISCONSIN/03/2007	EX	EGG	2007-01-21		F15/07	CrickWIC 2008 Mar Page18 Table5	GISAID	EPI_ISL_22363	C2/C3	GISAID	EPI_ISL_127613	EGG
A/TAIWAN/760/2007	MDCK5	CELL	2007-10-04		A/HENAN/JINSHUI/147/2007	E3	EGG	2007-00-00		F16/07	CrickWIC 2008 Mar Page18 Table5	GISAID	EPI_ISL_22363	C2/C3	GISAID	EPI_ISL_20562	E1/E3
A/TAIWAN/760/2007	MDCK5	CELL	2007-10-04		A/BRISBANE/10/2007	E2	EGG	2007-02-06		F17/07	CrickWIC 2008 Mar Page18 Table5	GISAID	EPI_ISL_22363	C2/C3	GISAID	EPI_ISL_13618	same
A/TAIWAN/760/2007	MDCK5	CELL	2007-10-04		A/URUGUAY/716/2007	SPFCK1,E3	EGG	2007-06-21		F3/08	CrickWIC 2008 Mar Page18 Table5	GISAID	EPI_ISL_22363	C2/C3	GISAID	EPI_ISL_21290	SPFCK1E2
A/LYON/1381/2007	MDCK2	CELL	2007-12-18		A/WISCONSIN/67/2005	SPFCK3, E3	EGG	2005-08-31		F6/06	CrickWIC 2008 Mar Page18 Table5	GISAID	EPI_ISL_19157	MDCK3	GISAID	EPI_ISL_21089	SPFCK3E2
A/LYON/1381/2007	MDCK2	CELL	2007-12-18		A/NEPAL/921/2006	E2	EGG	2006-07-11		F2/07	CrickWIC 2008 Mar Page18 Table5	GISAID	EPI_ISL_19157	MDCK3	GISAID	EPI_ISL_127612	EGG
A/LYON/1381/2007	MDCK2	CELL	2007-12-18		A/SOFIA/319/2007	E2	EGG	2007-01-00		F6/07	CrickWIC 2008 Mar Page18 Table5	GISAID	EPI_ISL_19157	MDCK3	GISAID	EPI_ISL_20633	E4/E1
A/LYON/1381/2007	MDCK2	CELL	2007-12-18		A/SERRES/77/2007	E1	EGG	2007-01-25		F10/07	CrickWIC 2008 Mar Page18 Table5	GISAID	EPI_ISL_19157	MDCK3	GISAID	EPI_ISL_20632	E3/E1
A/LYON/1381/2007	MDCK2	CELL	2007-12-18		A/WISCONSIN/03/2007	EX	EGG	2007-01-21		F15/07	CrickWIC 2008 Mar Page18 Table5	GISAID	EPI_ISL_19157	MDCK3	GISAID	EPI_ISL_127613	EGG
A/LYON/1381/2007	MDCK2	CELL	2007-12-18		A/HENAN/JINSHUI/147/2007	E3	EGG	2007-00-00		F16/07	CrickWIC 2008 Mar Page18 Table5	GISAID	EPI_ISL_19157	MDCK3	GISAID	EPI_ISL_20562	E1/E3
A/LYON/1381/2007	MDCK2	CELL	2007-12-18		A/BRISBANE/10/2007	E2	EGG	2007-02-06		F17/07	CrickWIC 2008 Mar Page18 Table5	GISAID	EPI_ISL_19157	MDCK3	GISAID	EPI_ISL_13618	same
A/LYON/1381/2007	MDCK2	CELL	2007-12-18		A/URUGUAY/716/2007	SPFCK1,E3	EGG	2007-06-21		F3/08	CrickWIC 2008 Mar Page18 Table5	GISAID	EPI_ISL_19157	MDCK3	GISAID	EPI_ISL_21290	SPFCK1E2
A/FINLAND/9/2008	MDCK2	CELL	2008-01-07		A/WISCONSIN/67/2005	SPFCK3, E3	EGG	2005-08-31		F6/06	CrickWIC 2008 Mar Page18 Table5	GISAID	EPI_ISL_60842	MDCK2, SIAT1	GISAID	EPI_ISL_21089	SPFCK3E2
A/FINLAND/9/2008	MDCK2	CELL	2008-01-07		A/NEPAL/921/2006	E2	EGG	2006-07-11		F2/07	CrickWIC 2008 Mar Page18 Table5	GISAID	EPI_ISL_60842	MDCK2, SIAT1	GISAID	EPI_ISL_127612	EGG
A/FINLAND/9/2008	MDCK2	CELL	2008-01-07		A/SOFIA/319/2007	E2	EGG	2007-01-00		F6/07	CrickWIC 2008 Mar Page18 Table5	GISAID	EPI_ISL_60842	MDCK2, SIAT1	GISAID	EPI_ISL_20633	E4/E1
A/FINLAND/9/2008	MDCK2	CELL	2008-01-07		A/SERRES/77/2007	E1	EGG	2007-01-25		F10/07	CrickWIC 2008 Mar Page18 Table5	GISAID	EPI_ISL_60842	MDCK2, SIAT1	GISAID	EPI_ISL_20632	E3/E1
A/FINLAND/9/2008	MDCK2	CELL	2008-01-07		A/WISCONSIN/03/2007	EX	EGG	2007-01-21		F15/07	CrickWIC 2008 Mar Page18 Table5	GISAID	EPI_ISL_60842	MDCK2, SIAT1	GISAID	EPI_ISL_127613	EGG
A/FINLAND/9/2008	MDCK2	CELL	2008-01-07		A/HENAN/JINSHUI/147/2007	E3	EGG	2007-00-00		F16/07	CrickWIC 2008 Mar Page18 Table5	GISAID	EPI_ISL_60842	MDCK2, SIAT1	GISAID	EPI_ISL_20562	E1/E3
A/FINLAND/9/2008	MDCK2	CELL	2008-01-07		A/BRISBANE/10/2007	E2	EGG	2007-02-06		F17/07	CrickWIC 2008 Mar Page18 Table5	GISAID	EPI_ISL_60842	MDCK2, SIAT1	GISAID	EPI_ISL_13618	same
A/FINLAND/9/2008	MDCK2	CELL	2008-01-07		A/URUGUAY/716/2007	SPFCK1,E3	EGG	2007-06-21		F3/08	CrickWIC 2008 Mar Page18 Table5	GISAID	EPI_ISL_60842	MDCK2, SIAT1	GISAID	EPI_ISL_21290	SPFCK1E2
A/NOVOSIBIRSK/01/2008	C1	CELL	2008-02-13		A/WISCONSIN/67/2005	SPFCK3, E3	EGG	2005-08-31		F6/06	CrickWIC 2008 Mar Page18 Table5	GISAID	EPI_ISL_23315	C1/C2	GISAID	EPI_ISL_21089	SPFCK3E2
A/NOVOSIBIRSK/01/2008	C1	CELL	2008-02-13		A/NEPAL/921/2006	E2	EGG	2006-07-11		F2/07	CrickWIC 2008 Mar Page18 Table5	GISAID	EPI_ISL_23315	C1/C2	GISAID	EPI_ISL_127612	EGG
A/NOVOSIBIRSK/01/2008	C1	CELL	2008-02-13		A/SOFIA/319/2007	E2	EGG	2007-01-00		F6/07	CrickWIC 2008 Mar Page18 Table5	GISAID	EPI_ISL_23315	C1/C2	GISAID	EPI_ISL_20633	E4/E1
A/NOVOSIBIRSK/01/2008	C1	CELL	2008-02-13		A/SERRES/77/2007	E1	EGG	2007-01-25		F10/07	CrickWIC 2008 Mar Page18 Table5	GISAID	EPI_ISL_23315	C1/C2	GISAID	EPI_ISL_20632	E3/E1
A/NOVOSIBIRSK/01/2008	C1	CELL	2008-02-13		A/WISCONSIN/03/2007	EX	EGG	2007-01-21		F15/07	CrickWIC 2008 Mar Page18 Table5	GISAID	EPI_ISL_23315	C1/C2	GISAID	EPI_ISL_127613	EGG
A/NOVOSIBIRSK/01/2008	C1	CELL	2008-02-13		A/HENAN/JINSHUI/147/2007	E3	EGG	2007-00-00		F16/07	CrickWIC 2008 Mar Page18 Table5	GISAID	EPI_ISL_23315	C1/C2	GISAID	EPI_ISL_20562	E1/E3
A/NOVOSIBIRSK/01/2008	C1	CELL	2008-02-13		A/BRISBANE/10/2007	E2	EGG	2007-02-06		F17/07	CrickWIC 2008 Mar Page18 Table5	GISAID	EPI_ISL_23315	C1/C2	GISAID	EPI_ISL_13618	same
A/NOVOSIBIRSK/01/2008	C1	CELL	2008-02-13		A/URUGUAY/716/2007	SPFCK1,E3	EGG	2007-06-21		F3/08	CrickWIC 2008 Mar Page18 Table5	GISAID	EPI_ISL_23315	C1/C2	GISAID	EPI_ISL_21290	SPFCK1E2
A/WISCONSIN/67/2005	SPFCK3, E3	EGG	2005-08-31		A/WISCONSIN/67/2005	SPFCK3, E3	EGG	2005-08-31		F6/06	CrickWIC 2008 Sep Page12 Table4A	GISAID	EPI_ISL_21089	SPFCK3E2	GISAID	EPI_ISL_21089	SPFCK3E2
A/WISCONSIN/67/2005	SPFCK3, E3	EGG	2005-08-31		A/NEPAL/921/2006	E2	EGG	2006-07-11		F2/07	CrickWIC 2008 Sep Page12 Table4A	GISAID	EPI_ISL_21089	SPFCK3E2	GISAID	EPI_ISL_127612	EGG
A/WISCONSIN/67/2005	SPFCK3, E3	EGG	2005-08-31		A/WISCONSIN/03/2007	EX	EGG	2007-01-21		F15/07	CrickWIC 2008 Sep Page12 Table4A	GISAID	EPI_ISL_21089	SPFCK3E2	GISAID	EPI_ISL_127613	EGG
A/WISCONSIN/67/2005	SPFCK3, E3	EGG	2005-08-31		A/HENAN/JINSHUI/147/2007	E3	EGG	2007-00-00		F16/07	CrickWIC 2008 Sep Page12 Table4A	GISAID	EPI_ISL_21089	SPFCK3E2	GISAID	EPI_ISL_20562	E1/E3
A/WISCONSIN/67/2005	SPFCK3, E3	EGG	2005-08-31		A/BRISBANE/10/2007	E2	EGG	2007-02-06		F18/07	CrickWIC 2008 Sep Page12 Table4A	GISAID	EPI_ISL_21089	SPFCK3E2	GISAID	EPI_ISL_13618	same
A/WISCONSIN/67/2005	SPFCK3, E3	EGG	2005-08-31		A/URUGUAY/716/2007	SPFCK1,E3	EGG	2007-06-21		F3/07	CrickWIC 2008 Sep Page12 Table4A	GISAID	EPI_ISL_21089	SPFCK3E2	GISAID	EPI_ISL_21290	SPFCK1E2
A/WISCONSIN/67/2005	SPFCK3, E3	EGG	2005-08-31		A/FINLAND/9/2008	MDCK2	CELL	2008-01-07		F12/08	CrickWIC 2008 Sep Page12 Table4A	GISAID	EPI_ISL_21089	SPFCK3E2	GISAID	EPI_ISL_60842	MDCK2, SIAT1
A/NEPAL/921/2006	E2	EGG	2006-07-11		A/WISCONSIN/67/2005	SPFCK3, E3	EGG	2005-08-31		F6/06	CrickWIC 2008 Sep Page12 Table4A	GISAID	EPI_ISL_127612	EGG	GISAID	EPI_ISL_21089	SPFCK3E2
A/NEPAL/921/2006	E2	EGG	2006-07-11		A/NEPAL/921/2006	E2	EGG	2006-07-11		F2/07	CrickWIC 2008 Sep Page12 Table4A	GISAID	EPI_ISL_127612	EGG	GISAID	EPI_ISL_127612	EGG
A/NEPAL/921/2006	E2	EGG	2006-07-11		A/WISCONSIN/03/2007	EX	EGG	2007-01-21		F15/07	CrickWIC 2008 Sep Page12 Table4A	GISAID	EPI_ISL_127612	EGG	GISAID	EPI_ISL_127613	EGG
A/NEPAL/921/2006	E2	EGG	2006-07-11		A/HENAN/JINSHUI/147/2007	E3	EGG	2007-00-00		F16/07	CrickWIC 2008 Sep Page12 Table4A	GISAID	EPI_ISL_127612	EGG	GISAID	EPI_ISL_20562	E1/E3
A/NEPAL/921/2006	E2	EGG	2006-07-11		A/BRISBANE/10/2007	E2	EGG	2007-02-06		F18/07	CrickWIC 2008 Sep Page12 Table4A	GISAID	EPI_ISL_127612	EGG	GISAID	EPI_ISL_13618	same
A/NEPAL/921/2006	E2	EGG	2006-07-11		A/URUGUAY/716/2007	SPFCK1,E3	EGG	2007-06-21		F3/07	CrickWIC 2008 Sep Page12 Table4A	GISAID	EPI_ISL_127612	EGG	GISAID	EPI_ISL_21290	SPFCK1E2
A/NEPAL/921/2006	E2	EGG	2006-07-11		A/FINLAND/9/2008	MDCK2	CELL	2008-01-07		F12/08	CrickWIC 2008 Sep Page12 Table4A	GISAID	EPI_ISL_127612	EGG	GISAID	EPI_ISL_60842	MDCK2, SIAT1
A/WISCONSIN/03/2007	EX	EGG	2007-01-21		A/WISCONSIN/67/2005	SPFCK3, E3	EGG	2005-08-31		F6/06	CrickWIC 2008 Sep Page12 Table4A	GISAID	EPI_ISL_127613	EGG	GISAID	EPI_ISL_21089	SPFCK3E2
A/WISCONSIN/03/2007	EX	EGG	2007-01-21		A/NEPAL/921/2006	E2	EGG	2006-07-11		F2/07	CrickWIC 2008 Sep Page12 Table4A	GISAID	EPI_ISL_127613	EGG	GISAID	EPI_ISL_127612	EGG
A/WISCONSIN/03/2007	EX	EGG	2007-01-21		A/WISCONSIN/03/2007	EX	EGG	2007-01-21		F15/07	CrickWIC 2008 Sep Page12 Table4A	GISAID	EPI_ISL_127613	EGG	GISAID	EPI_ISL_127613	EGG
A/WISCONSIN/03/2007	EX	EGG	2007-01-21		A/HENAN/JINSHUI/147/2007	E3	EGG	2007-00-00		F16/07	CrickWIC 2008 Sep Page12 Table4A	GISAID	EPI_ISL_127613	EGG	GISAID	EPI_ISL_20562	E1/E3
A/WISCONSIN/03/2007	EX	EGG	2007-01-21		A/BRISBANE/10/2007	E2	EGG	2007-02-06		F18/07	CrickWIC 2008 Sep Page12 Table4A	GISAID	EPI_ISL_127613	EGG	GISAID	EPI_ISL_13618	same
A/WISCONSIN/03/2007	EX	EGG	2007-01-21		A/URUGUAY/716/2007	SPFCK1,E3	EGG	2007-06-21		F3/07	CrickWIC 2008 Sep Page12 Table4A	GISAID	EPI_ISL_127613	EGG	GISAID	EPI_ISL_21290	SPFCK1E2
A/WISCONSIN/03/2007	EX	EGG	2007-01-21		A/FINLAND/9/2008	MDCK2	CELL	2008-01-07		F12/08	CrickWIC 2008 Sep Page12 Table4A	GISAID	EPI_ISL_127613	EGG	GISAID	EPI_ISL_60842	MDCK2, SIAT1
A/HENAN/JINSHUI/147/2007	E3	EGG	2007-00-00		A/WISCONSIN/67/2005	SPFCK3, E3	EGG	2005-08-31		F6/06	CrickWIC 2008 Sep Page12 Table4A	GISAID	EPI_ISL_20562	E1/E3	GISAID	EPI_ISL_21089	SPFCK3E2
A/HENAN/JINSHUI/147/2007	E3	EGG	2007-00-00		A/NEPAL/921/2006	E2	EGG	2006-07-11		F2/07	CrickWIC 2008 Sep Page12 Table4A	GISAID	EPI_ISL_20562	E1/E3	GISAID	EPI_ISL_127612	EGG
A/HENAN/JINSHUI/147/2007	E3	EGG	2007-00-00		A/WISCONSIN/03/2007	EX	EGG	2007-01-21		F15/07	CrickWIC 2008 Sep Page12 Table4A	GISAID	EPI_ISL_20562	E1/E3	GISAID	EPI_ISL_127613	EGG
A/HENAN/JINSHUI/147/2007	E3	EGG	2007-00-00		A/HENAN/JINSHUI/147/2007	E3	EGG	2007-00-00		F16/07	CrickWIC 2008 Sep Page12 Table4A	GISAID	EPI_ISL_20562	E1/E3	GISAID	EPI_ISL_20562	E1/E3
A/HENAN/JINSHUI/147/2007	E3	EGG	2007-00-00		A/BRISBANE/10/2007	E2	EGG	2007-02-06		F18/07	CrickWIC 2008 Sep Page12 Table4A	GISAID	EPI_ISL_20562	E1/E3	GISAID	EPI_ISL_13618	same
A/HENAN/JINSHUI/147/2007	E3	EGG	2007-00-00		A/URUGUAY/716/2007	SPFCK1,E3	EGG	2007-06-21		F3/07	CrickWIC 2008 Sep Page12 Table4A	GISAID	EPI_ISL_20562	E1/E3	GISAID	EPI_ISL_21290	SPFCK1E2
A/HENAN/JINSHUI/147/2007	E3	EGG	2007-00-00		A/FINLAND/9/2008	MDCK2	CELL	2008-01-07		F12/08	CrickWIC 2008 Sep Page12 Table4A	GISAID	EPI_ISL_20562	E1/E3	GISAID	EPI_ISL_60842	MDCK2, SIAT1
A/BRISBANE/10/2007	E2	EGG	2007-02-06		A/WISCONSIN/67/2005	SPFCK3, E3	EGG	2005-08-31		F6/06	CrickWIC 2008 Sep Page12 Table4A	GISAID	EPI_ISL_13618	same	GISAID	EPI_ISL_21089	SPFCK3E2
A/BRISBANE/10/2007	E2	EGG	2007-02-06		A/NEPAL/921/2006	E2	EGG	2006-07-11		F2/07	CrickWIC 2008 Sep Page12 Table4A	GISAID	EPI_ISL_13618	same	GISAID	EPI_ISL_127612	EGG
A/BRISBANE/10/2007	E2	EGG	2007-02-06		A/WISCONSIN/03/2007	EX	EGG	2007-01-21		F15/07	CrickWIC 2008 Sep Page12 Table4A	GISAID	EPI_ISL_13618	same	GISAID	EPI_ISL_127613	EGG
A/BRISBANE/10/2007	E2	EGG	2007-02-06		A/HENAN/JINSHUI/147/2007	E3	EGG	2007-00-00		F16/07	CrickWIC 2008 Sep Page12 Table4A	GISAID	EPI_ISL_13618	same	GISAID	EPI_ISL_20562	E1/E3
A/BRISBANE/10/2007	E2	EGG	2007-02-06		A/BRISBANE/10/2007	E2	EGG	2007-02-06		F18/07	CrickWIC 2008 Sep Page12 Table4A	GISAID	EPI_ISL_13618	same	GISAID	EPI_ISL_13618	same
A/BRISBANE/10/2007	E2	EGG	2007-02-06		A/URUGUAY/716/2007	SPFCK1,E3	EGG	2007-06-21		F3/07	CrickWIC 2008 Sep Page12 Table4A	GISAID	EPI_ISL_13618	same	GISAID	EPI_ISL_21290	SPFCK1E2
A/BRISBANE/10/2007	E2	EGG	2007-02-06		A/FINLAND/9/2008	MDCK2	CELL	2008-01-07		F12/08	CrickWIC 2008 Sep Page12 Table4A	GISAID	EPI_ISL_13618	same	GISAID	EPI_ISL_60842	MDCK2, SIAT1
A/URUGUAY/716/2007	SPFCK1,E3	EGG	2007-06-21		A/WISCONSIN/67/2005	SPFCK3, E3	EGG	2005-08-31		F6/06	CrickWIC 2008 Sep Page12 Table4A	GISAID	EPI_ISL_21290	SPFCK1E2	GISAID	EPI_ISL_21089	SPFCK3E2
A/URUGUAY/716/2007	SPFCK1,E3	EGG	2007-06-21		A/NEPAL/921/2006	E2	EGG	2006-07-11		F2/07	CrickWIC 2008 Sep Page12 Table4A	GISAID	EPI_ISL_21290	SPFCK1E2	GISAID	EPI_ISL_127612	EGG
A/URUGUAY/716/2007	SPFCK1,E3	EGG	2007-06-21		A/WISCONSIN/03/2007	EX	EGG	2007-01-21		F15/07	CrickWIC 2008 Sep Page12 Table4A	GISAID	EPI_ISL_21290	SPFCK1E2	GISAID	EPI_ISL_127613	EGG
A/URUGUAY/716/2007	SPFCK1,E3	EGG	2007-06-21		A/HENAN/JINSHUI/147/2007	E3	EGG	2007-00-00		F16/07	CrickWIC 2008 Sep Page12 Table4A	GISAID	EPI_ISL_21290	SPFCK1E2	GISAID	EPI_ISL_20562	E1/E3
A/URUGUAY/716/2007	SPFCK1,E3	EGG	2007-06-21		A/BRISBANE/10/2007	E2	EGG	2007-02-06		F18/07	CrickWIC 2008 Sep Page12 Table4A	GISAID	EPI_ISL_21290	SPFCK1E2	GISAID	EPI_ISL_13618	same
A/URUGUAY/716/2007	SPFCK1,E3	EGG	2007-06-21		A/URUGUAY/716/2007	SPFCK1,E3	EGG	2007-06-21		F3/07	CrickWIC 2008 Sep Page12 Table4A	GISAID	EPI_ISL_21290	SPFCK1E2	GISAID	EPI_ISL_21290	SPFCK1E2
A/URUGUAY/716/2007	SPFCK1,E3	EGG	2007-06-21		A/FINLAND/9/2008	MDCK2	CELL	2008-01-07		F12/08	CrickWIC 2008 Sep Page12 Table4A	GISAID	EPI_ISL_21290	SPFCK1E2	GISAID	EPI_ISL_60842	MDCK2, SIAT1
A/FINLAND/9/2008	MDCK2	CELL	2008-01-07		A/WISCONSIN/67/2005	SPFCK3, E3	EGG	2005-08-31		F6/06	CrickWIC 2008 Sep Page12 Table4A	GISAID	EPI_ISL_60842	MDCK2, SIAT1	GISAID	EPI_ISL_21089	SPFCK3E2
A/FINLAND/9/2008	MDCK2	CELL	2008-01-07		A/NEPAL/921/2006	E2	EGG	2006-07-11		F2/07	CrickWIC 2008 Sep Page12 Table4A	GISAID	EPI_ISL_60842	MDCK2, SIAT1	GISAID	EPI_ISL_127612	EGG
A/FINLAND/9/2008	MDCK2	CELL	2008-01-07		A/WISCONSIN/03/2007	EX	EGG	2007-01-21		F15/07	CrickWIC 2008 Sep Page12 Table4A	GISAID	EPI_ISL_60842	MDCK2, SIAT1	GISAID	EPI_ISL_127613	EGG
A/FINLAND/9/2008	MDCK2	CELL	2008-01-07		A/HENAN/JINSHUI/147/2007	E3	EGG	2007-00-00		F16/07	CrickWIC 2008 Sep Page12 Table4A	GISAID	EPI_ISL_60842	MDCK2, SIAT1	GISAID	EPI_ISL_20562	E1/E3
A/FINLAND/9/2008	MDCK2	CELL	2008-01-07		A/BRISBANE/10/2007	E2	EGG	2007-02-06		F18/07	CrickWIC 2008 Sep Page12 Table4A	GISAID	EPI_ISL_60842	MDCK2, SIAT1	GISAID	EPI_ISL_13618	same
A/FINLAND/9/2008	MDCK2	CELL	2008-01-07		A/URUGUAY/716/2007	SPFCK1,E3	EGG	2007-06-21		F3/07	CrickWIC 2008 Sep Page12 Table4A	GISAID	EPI_ISL_60842	MDCK2, SIAT1	GISAID	EPI_ISL_21290	SPFCK1E2
A/FINLAND/9/2008	MDCK2	CELL	2008-01-07		A/FINLAND/9/2008	MDCK2	CELL	2008-01-07		F12/08	CrickWIC 2008 Sep Page12 Table4A	GISAID	EPI_ISL_60842	MDCK2, SIAT1	GISAID	EPI_ISL_60842	MDCK2, SIAT1
A/NETHERLANDS/177/2008	XMDCK2	CELL	2008-02-18		A/WISCONSIN/67/2005	SPFCK3, E3	EGG	2005-08-31		F6/06	CrickWIC 2008 Sep Page12 Table4A	GISAID	EPI_ISL_166361	MDCK1	GISAID	EPI_ISL_21089	SPFCK3E2
A/NETHERLANDS/177/2008	XMDCK2	CELL	2008-02-18		A/NEPAL/921/2006	E2	EGG	2006-07-11		F2/07	CrickWIC 2008 Sep Page12 Table4A	GISAID	EPI_ISL_166361	MDCK1	GISAID	EPI_ISL_127612	EGG
A/NETHERLANDS/177/2008	XMDCK2	CELL	2008-02-18		A/WISCONSIN/03/2007	EX	EGG	2007-01-21		F15/07	CrickWIC 2008 Sep Page12 Table4A	GISAID	EPI_ISL_166361	MDCK1	GISAID	EPI_ISL_127613	EGG
A/NETHERLANDS/177/2008	XMDCK2	CELL	2008-02-18		A/HENAN/JINSHUI/147/2007	E3	EGG	2007-00-00		F16/07	CrickWIC 2008 Sep Page12 Table4A	GISAID	EPI_ISL_166361	MDCK1	GISAID	EPI_ISL_20562	E1/E3
A/NETHERLANDS/177/2008	XMDCK2	CELL	2008-02-18		A/BRISBANE/10/2007	E2	EGG	2007-02-06		F18/07	CrickWIC 2008 Sep Page12 Table4A	GISAID	EPI_ISL_166361	MDCK1	GISAID	EPI_ISL_13618	same
A/NETHERLANDS/177/2008	XMDCK2	CELL	2008-02-18		A/URUGUAY/716/2007	SPFCK1,E3	EGG	2007-06-21		F3/07	CrickWIC 2008 Sep Page12 Table4A	GISAID	EPI_ISL_166361	MDCK1	GISAID	EPI_ISL_21290	SPFCK1E2
A/NETHERLANDS/177/2008	XMDCK2	CELL	2008-02-18		A/FINLAND/9/2008	MDCK2	CELL	2008-01-07		F12/08	CrickWIC 2008 Sep Page12 Table4A	GISAID	EPI_ISL_166361	MDCK1	GISAID	EPI_ISL_60842	MDCK2, SIAT1
A/ULAN UDE/02/2008	C2	CELL	2008-04-21		A/WISCONSIN/67/2005	SPFCK3, E3	EGG	2005-08-31		F6/06	CrickWIC 2008 Sep Page12 Table4A	GISAID	EPI_ISL_23324	C2/C1	GISAID	EPI_ISL_21089	SPFCK3E2
A/ULAN UDE/02/2008	C2	CELL	2008-04-21		A/NEPAL/921/2006	E2	EGG	2006-07-11		F2/07	CrickWIC 2008 Sep Page12 Table4A	GISAID	EPI_ISL_23324	C2/C1	GISAID	EPI_ISL_127612	EGG
A/ULAN UDE/02/2008	C2	CELL	2008-04-21		A/WISCONSIN/03/2007	EX	EGG	2007-01-21		F15/07	CrickWIC 2008 Sep Page12 Table4A	GISAID	EPI_ISL_23324	C2/C1	GISAID	EPI_ISL_127613	EGG
A/ULAN UDE/02/2008	C2	CELL	2008-04-21		A/HENAN/JINSHUI/147/2007	E3	EGG	2007-00-00		F16/07	CrickWIC 2008 Sep Page12 Table4A	GISAID	EPI_ISL_23324	C2/C1	GISAID	EPI_ISL_20562	E1/E3
A/ULAN UDE/02/2008	C2	CELL	2008-04-21		A/BRISBANE/10/2007	E2	EGG	2007-02-06		F18/07	CrickWIC 2008 Sep Page12 Table4A	GISAID	EPI_ISL_23324	C2/C1	GISAID	EPI_ISL_13618	same
A/ULAN UDE/02/2008	C2	CELL	2008-04-21		A/URUGUAY/716/2007	SPFCK1,E3	EGG	2007-06-21		F3/07	CrickWIC 2008 Sep Page12 Table4A	GISAID	EPI_ISL_23324	C2/C1	GISAID	EPI_ISL_21290	SPFCK1E2
A/ULAN UDE/02/2008	C2	CELL	2008-04-21		A/FINLAND/9/2008	MDCK2	CELL	2008-01-07		F12/08	CrickWIC 2008 Sep Page12 Table4A	GISAID	EPI_ISL_23324	C2/C1	GISAID	EPI_ISL_60842	MDCK2, SIAT1
A/WISCONSIN/67/2005	SPFCK3, E3	EGG	2005-08-31		A/WISCONSIN/67/2005	SPFCK3, E3	EGG	2005-08-31		F6/06	CrickWIC 2008 Sep Page13 Table4B	GISAID	EPI_ISL_21089	SPFCK3E2	GISAID	EPI_ISL_21089	SPFCK3E2
A/WISCONSIN/67/2005	SPFCK3, E3	EGG	2005-08-31		A/NEPAL/921/2006	E2	EGG	2006-07-11		F2/07	CrickWIC 2008 Sep Page13 Table4B	GISAID	EPI_ISL_21089	SPFCK3E2	GISAID	EPI_ISL_127612	EGG
A/WISCONSIN/67/2005	SPFCK3, E3	EGG	2005-08-31		A/WISCONSIN/03/2007	EX	EGG	2007-01-21		F15/07	CrickWIC 2008 Sep Page13 Table4B	GISAID	EPI_ISL_21089	SPFCK3E2	GISAID	EPI_ISL_127613	EGG
A/WISCONSIN/67/2005	SPFCK3, E3	EGG	2005-08-31		A/HENAN/JINSHUI/147/2007	E3	EGG	2007-00-00		F16/07	CrickWIC 2008 Sep Page13 Table4B	GISAID	EPI_ISL_21089	SPFCK3E2	GISAID	EPI_ISL_20562	E1/E3
A/WISCONSIN/67/2005	SPFCK3, E3	EGG	2005-08-31		A/BRISBANE/10/2007	E2	EGG	2007-02-06		F18/07	CrickWIC 2008 Sep Page13 Table4B	GISAID	EPI_ISL_21089	SPFCK3E2	GISAID	EPI_ISL_13618	same
A/WISCONSIN/67/2005	SPFCK3, E3	EGG	2005-08-31		A/URUGUAY/716/2007	SPFCK1,E3	EGG	2007-06-21		F3/07	CrickWIC 2008 Sep Page13 Table4B	GISAID	EPI_ISL_21089	SPFCK3E2	GISAID	EPI_ISL_21290	SPFCK1E2
A/WISCONSIN/67/2005	SPFCK3, E3	EGG	2005-08-31		A/FINLAND/9/2008	MDCK2	CELL	2008-01-07		F12/08	CrickWIC 2008 Sep Page13 Table4B	GISAID	EPI_ISL_21089	SPFCK3E2	GISAID	EPI_ISL_60842	MDCK2, SIAT1
A/NEPAL/921/2006	E2	EGG	2006-07-11		A/WISCONSIN/67/2005	SPFCK3, E3	EGG	2005-08-31		F6/06	CrickWIC 2008 Sep Page13 Table4B	GISAID	EPI_ISL_127612	EGG	GISAID	EPI_ISL_21089	SPFCK3E2
A/NEPAL/921/2006	E2	EGG	2006-07-11		A/NEPAL/921/2006	E2	EGG	2006-07-11		F2/07	CrickWIC 2008 Sep Page13 Table4B	GISAID	EPI_ISL_127612	EGG	GISAID	EPI_ISL_127612	EGG
A/NEPAL/921/2006	E2	EGG	2006-07-11		A/WISCONSIN/03/2007	EX	EGG	2007-01-21		F15/07	CrickWIC 2008 Sep Page13 Table4B	GISAID	EPI_ISL_127612	EGG	GISAID	EPI_ISL_127613	EGG
A/NEPAL/921/2006	E2	EGG	2006-07-11		A/HENAN/JINSHUI/147/2007	E3	EGG	2007-00-00		F16/07	CrickWIC 2008 Sep Page13 Table4B	GISAID	EPI_ISL_127612	EGG	GISAID	EPI_ISL_20562	E1/E3
A/NEPAL/921/2006	E2	EGG	2006-07-11		A/BRISBANE/10/2007	E2	EGG	2007-02-06		F18/07	CrickWIC 2008 Sep Page13 Table4B	GISAID	EPI_ISL_127612	EGG	GISAID	EPI_ISL_13618	same
A/NEPAL/921/2006	E2	EGG	2006-07-11		A/URUGUAY/716/2007	SPFCK1,E3	EGG	2007-06-21		F3/07	CrickWIC 2008 Sep Page13 Table4B	GISAID	EPI_ISL_127612	EGG	GISAID	EPI_ISL_21290	SPFCK1E2
A/NEPAL/921/2006	E2	EGG	2006-07-11		A/FINLAND/9/2008	MDCK2	CELL	2008-01-07		F12/08	CrickWIC 2008 Sep Page13 Table4B	GISAID	EPI_ISL_127612	EGG	GISAID	EPI_ISL_60842	MDCK2, SIAT1
A/WISCONSIN/03/2007	EX	EGG	2007-01-21		A/WISCONSIN/67/2005	SPFCK3, E3	EGG	2005-08-31		F6/06	CrickWIC 2008 Sep Page13 Table4B	GISAID	EPI_ISL_127613	EGG	GISAID	EPI_ISL_21089	SPFCK3E2
A/WISCONSIN/03/2007	EX	EGG	2007-01-21		A/NEPAL/921/2006	E2	EGG	2006-07-11		F2/07	CrickWIC 2008 Sep Page13 Table4B	GISAID	EPI_ISL_127613	EGG	GISAID	EPI_ISL_127612	EGG
A/WISCONSIN/03/2007	EX	EGG	2007-01-21		A/WISCONSIN/03/2007	EX	EGG	2007-01-21		F15/07	CrickWIC 2008 Sep Page13 Table4B	GISAID	EPI_ISL_127613	EGG	GISAID	EPI_ISL_127613	EGG
A/WISCONSIN/03/2007	EX	EGG	2007-01-21		A/HENAN/JINSHUI/147/2007	E3	EGG	2007-00-00		F16/07	CrickWIC 2008 Sep Page13 Table4B	GISAID	EPI_ISL_127613	EGG	GISAID	EPI_ISL_20562	E1/E3
A/WISCONSIN/03/2007	EX	EGG	2007-01-21		A/BRISBANE/10/2007	E2	EGG	2007-02-06		F18/07	CrickWIC 2008 Sep Page13 Table4B	GISAID	EPI_ISL_127613	EGG	GISAID	EPI_ISL_13618	same
A/WISCONSIN/03/2007	EX	EGG	2007-01-21		A/URUGUAY/716/2007	SPFCK1,E3	EGG	2007-06-21		F3/07	CrickWIC 2008 Sep Page13 Table4B	GISAID	EPI_ISL_127613	EGG	GISAID	EPI_ISL_21290	SPFCK1E2
A/WISCONSIN/03/2007	EX	EGG	2007-01-21		A/FINLAND/9/2008	MDCK2	CELL	2008-01-07		F12/08	CrickWIC 2008 Sep Page13 Table4B	GISAID	EPI_ISL_127613	EGG	GISAID	EPI_ISL_60842	MDCK2, SIAT1
A/HENAN/JINSHUI/147/2007	E3	EGG	2007-00-00		A/WISCONSIN/67/2005	SPFCK3, E3	EGG	2005-08-31		F6/06	CrickWIC 2008 Sep Page13 Table4B	GISAID	EPI_ISL_20562	E1/E3	GISAID	EPI_ISL_21089	SPFCK3E2
A/HENAN/JINSHUI/147/2007	E3	EGG	2007-00-00		A/NEPAL/921/2006	E2	EGG	2006-07-11		F2/07	CrickWIC 2008 Sep Page13 Table4B	GISAID	EPI_ISL_20562	E1/E3	GISAID	EPI_ISL_127612	EGG
A/HENAN/JINSHUI/147/2007	E3	EGG	2007-00-00		A/WISCONSIN/03/2007	EX	EGG	2007-01-21		F15/07	CrickWIC 2008 Sep Page13 Table4B	GISAID	EPI_ISL_20562	E1/E3	GISAID	EPI_ISL_127613	EGG
A/HENAN/JINSHUI/147/2007	E3	EGG	2007-00-00		A/HENAN/JINSHUI/147/2007	E3	EGG	2007-00-00		F16/07	CrickWIC 2008 Sep Page13 Table4B	GISAID	EPI_ISL_20562	E1/E3	GISAID	EPI_ISL_20562	E1/E3
A/HENAN/JINSHUI/147/2007	E3	EGG	2007-00-00		A/BRISBANE/10/2007	E2	EGG	2007-02-06		F18/07	CrickWIC 2008 Sep Page13 Table4B	GISAID	EPI_ISL_20562	E1/E3	GISAID	EPI_ISL_13618	same
A/HENAN/JINSHUI/147/2007	E3	EGG	2007-00-00		A/URUGUAY/716/2007	SPFCK1,E3	EGG	2007-06-21		F3/07	CrickWIC 2008 Sep Page13 Table4B	GISAID	EPI_ISL_20562	E1/E3	GISAID	EPI_ISL_21290	SPFCK1E2
A/HENAN/JINSHUI/147/2007	E3	EGG	2007-00-00		A/FINLAND/9/2008	MDCK2	CELL	2008-01-07		F12/08	CrickWIC 2008 Sep Page13 Table4B	GISAID	EPI_ISL_20562	E1/E3	GISAID	EPI_ISL_60842	MDCK2, SIAT1
A/BRISBANE/10/2007	E2	EGG	2007-02-06		A/WISCONSIN/67/2005	SPFCK3, E3	EGG	2005-08-31		F6/06	CrickWIC 2008 Sep Page13 Table4B	GISAID	EPI_ISL_13618	same	GISAID	EPI_ISL_21089	SPFCK3E2
A/BRISBANE/10/2007	E2	EGG	2007-02-06		A/NEPAL/921/2006	E2	EGG	2006-07-11		F2/07	CrickWIC 2008 Sep Page13 Table4B	GISAID	EPI_ISL_13618	same	GISAID	EPI_ISL_127612	EGG
A/BRISBANE/10/2007	E2	EGG	2007-02-06		A/WISCONSIN/03/2007	EX	EGG	2007-01-21		F15/07	CrickWIC 2008 Sep Page13 Table4B	GISAID	EPI_ISL_13618	same	GISAID	EPI_ISL_127613	EGG
A/BRISBANE/10/2007	E2	EGG	2007-02-06		A/HENAN/JINSHUI/147/2007	E3	EGG	2007-00-00		F16/07	CrickWIC 2008 Sep Page13 Table4B	GISAID	EPI_ISL_13618	same	GISAID	EPI_ISL_20562	E1/E3
A/BRISBANE/10/2007	E2	EGG	2007-02-06		A/BRISBANE/10/2007	E2	EGG	2007-02-06		F18/07	CrickWIC 2008 Sep Page13 Table4B	GISAID	EPI_ISL_13618	same	GISAID	EPI_ISL_13618	same
A/BRISBANE/10/2007	E2	EGG	2007-02-06		A/URUGUAY/716/2007	SPFCK1,E3	EGG	2007-06-21		F3/07	CrickWIC 2008 Sep Page13 Table4B	GISAID	EPI_ISL_13618	same	GISAID	EPI_ISL_21290	SPFCK1E2
A/BRISBANE/10/2007	E2	EGG	2007-02-06		A/FINLAND/9/2008	MDCK2	CELL	2008-01-07		F12/08	CrickWIC 2008 Sep Page13 Table4B	GISAID	EPI_ISL_13618	same	GISAID	EPI_ISL_60842	MDCK2, SIAT1
A/URUGUAY/716/2007	SPFCK1,E3	EGG	2007-06-21		A/WISCONSIN/67/2005	SPFCK3, E3	EGG	2005-08-31		F6/06	CrickWIC 2008 Sep Page13 Table4B	GISAID	EPI_ISL_21290	SPFCK1E2	GISAID	EPI_ISL_21089	SPFCK3E2
A/URUGUAY/716/2007	SPFCK1,E3	EGG	2007-06-21		A/NEPAL/921/2006	E2	EGG	2006-07-11		F2/07	CrickWIC 2008 Sep Page13 Table4B	GISAID	EPI_ISL_21290	SPFCK1E2	GISAID	EPI_ISL_127612	EGG
A/URUGUAY/716/2007	SPFCK1,E3	EGG	2007-06-21		A/WISCONSIN/03/2007	EX	EGG	2007-01-21		F15/07	CrickWIC 2008 Sep Page13 Table4B	GISAID	EPI_ISL_21290	SPFCK1E2	GISAID	EPI_ISL_127613	EGG
A/URUGUAY/716/2007	SPFCK1,E3	EGG	2007-06-21		A/HENAN/JINSHUI/147/2007	E3	EGG	2007-00-00		F16/07	CrickWIC 2008 Sep Page13 Table4B	GISAID	EPI_ISL_21290	SPFCK1E2	GISAID	EPI_ISL_20562	E1/E3
A/URUGUAY/716/2007	SPFCK1,E3	EGG	2007-06-21		A/BRISBANE/10/2007	E2	EGG	2007-02-06		F18/07	CrickWIC 2008 Sep Page13 Table4B	GISAID	EPI_ISL_21290	SPFCK1E2	GISAID	EPI_ISL_13618	same
A/URUGUAY/716/2007	SPFCK1,E3	EGG	2007-06-21		A/URUGUAY/716/2007	SPFCK1,E3	EGG	2007-06-21		F3/07	CrickWIC 2008 Sep Page13 Table4B	GISAID	EPI_ISL_21290	SPFCK1E2	GISAID	EPI_ISL_21290	SPFCK1E2
A/URUGUAY/716/2007	SPFCK1,E3	EGG	2007-06-21		A/FINLAND/9/2008	MDCK2	CELL	2008-01-07		F12/08	CrickWIC 2008 Sep Page13 Table4B	GISAID	EPI_ISL_21290	SPFCK1E2	GISAID	EPI_ISL_60842	MDCK2, SIAT1
A/FINLAND/9/2008	MDCK2	CELL	2008-01-07		A/WISCONSIN/67/2005	SPFCK3, E3	EGG	2005-08-31		F6/06	CrickWIC 2008 Sep Page13 Table4B	GISAID	EPI_ISL_60842	MDCK2, SIAT1	GISAID	EPI_ISL_21089	SPFCK3E2
A/FINLAND/9/2008	MDCK2	CELL	2008-01-07		A/NEPAL/921/2006	E2	EGG	2006-07-11		F2/07	CrickWIC 2008 Sep Page13 Table4B	GISAID	EPI_ISL_60842	MDCK2, SIAT1	GISAID	EPI_ISL_127612	EGG
A/FINLAND/9/2008	MDCK2	CELL	2008-01-07		A/WISCONSIN/03/2007	EX	EGG	2007-01-21		F15/07	CrickWIC 2008 Sep Page13 Table4B	GISAID	EPI_ISL_60842	MDCK2, SIAT1	GISAID	EPI_ISL_127613	EGG
A/FINLAND/9/2008	MDCK2	CELL	2008-01-07		A/HENAN/JINSHUI/147/2007	E3	EGG	2007-00-00		F16/07	CrickWIC 2008 Sep Page13 Table4B	GISAID	EPI_ISL_60842	MDCK2, SIAT1	GISAID	EPI_ISL_20562	E1/E3
A/FINLAND/9/2008	MDCK2	CELL	2008-01-07		A/BRISBANE/10/2007	E2	EGG	2007-02-06		F18/07	CrickWIC 2008 Sep Page13 Table4B	GISAID	EPI_ISL_60842	MDCK2, SIAT1	GISAID	EPI_ISL_13618	same
A/FINLAND/9/2008	MDCK2	CELL	2008-01-07		A/URUGUAY/716/2007	SPFCK1,E3	EGG	2007-06-21		F3/07	CrickWIC 2008 Sep Page13 Table4B	GISAID	EPI_ISL_60842	MDCK2, SIAT1	GISAID	EPI_ISL_21290	SPFCK1E2
A/FINLAND/9/2008	MDCK2	CELL	2008-01-07		A/FINLAND/9/2008	MDCK2	CELL	2008-01-07		F12/08	CrickWIC 2008 Sep Page13 Table4B	GISAID	EPI_ISL_60842	MDCK2, SIAT1	GISAID	EPI_ISL_60842	MDCK2, SIAT1
A/GHANA/11/2008	MDCKX	CELL	2008-07-15		A/WISCONSIN/67/2005	SPFCK3, E3	EGG	2005-08-31		F6/06	CrickWIC 2008 Sep Page13 Table4B	GISAID	EPI_ISL_100369	MDCKX/MDCK1	GISAID	EPI_ISL_21089	SPFCK3E2
A/GHANA/11/2008	MDCKX	CELL	2008-07-15		A/NEPAL/921/2006	E2	EGG	2006-07-11		F2/07	CrickWIC 2008 Sep Page13 Table4B	GISAID	EPI_ISL_100369	MDCKX/MDCK1	GISAID	EPI_ISL_127612	EGG
A/GHANA/11/2008	MDCKX	CELL	2008-07-15		A/WISCONSIN/03/2007	EX	EGG	2007-01-21		F15/07	CrickWIC 2008 Sep Page13 Table4B	GISAID	EPI_ISL_100369	MDCKX/MDCK1	GISAID	EPI_ISL_127613	EGG
A/GHANA/11/2008	MDCKX	CELL	2008-07-15		A/BRISBANE/10/2007	E2	EGG	2007-02-06		F18/07	CrickWIC 2008 Sep Page13 Table4B	GISAID	EPI_ISL_100369	MDCKX/MDCK1	GISAID	EPI_ISL_13618	same
A/GHANA/11/2008	MDCKX	CELL	2008-07-15		A/URUGUAY/716/2007	SPFCK1,E3	EGG	2007-06-21		F3/07	CrickWIC 2008 Sep Page13 Table4B	GISAID	EPI_ISL_100369	MDCKX/MDCK1	GISAID	EPI_ISL_21290	SPFCK1E2
A/GHANA/11/2008	MDCKX	CELL	2008-07-15		A/FINLAND/9/2008	MDCK2	CELL	2008-01-07		F12/08	CrickWIC 2008 Sep Page13 Table4B	GISAID	EPI_ISL_100369	MDCKX/MDCK1	GISAID	EPI_ISL_60842	MDCK2, SIAT1
A/WASHINGTON/42/2007	E6/E2	EGG	2007-12-12		A/WISCONSIN/67/2005	SPFCK3, E3	EGG	2005-08-31		F6/06	CrickWIC 2008 Sep Page13 Table4B	GISAID	EPI_ISL_25897	same	GISAID	EPI_ISL_21089	SPFCK3E2
A/WASHINGTON/42/2007	E6/E2	EGG	2007-12-12		A/NEPAL/921/2006	E2	EGG	2006-07-11		F2/07	CrickWIC 2008 Sep Page13 Table4B	GISAID	EPI_ISL_25897	same	GISAID	EPI_ISL_127612	EGG
A/WASHINGTON/42/2007	E6/E2	EGG	2007-12-12		A/WISCONSIN/03/2007	EX	EGG	2007-01-21		F15/07	CrickWIC 2008 Sep Page13 Table4B	GISAID	EPI_ISL_25897	same	GISAID	EPI_ISL_127613	EGG
A/WASHINGTON/42/2007	E6/E2	EGG	2007-12-12		A/BRISBANE/10/2007	E2	EGG	2007-02-06		F18/07	CrickWIC 2008 Sep Page13 Table4B	GISAID	EPI_ISL_25897	same	GISAID	EPI_ISL_13618	same
A/WASHINGTON/42/2007	E6/E2	EGG	2007-12-12		A/URUGUAY/716/2007	SPFCK1,E3	EGG	2007-06-21		F3/07	CrickWIC 2008 Sep Page13 Table4B	GISAID	EPI_ISL_25897	same	GISAID	EPI_ISL_21290	SPFCK1E2
A/WASHINGTON/42/2007	E6/E2	EGG	2007-12-12		A/FINLAND/9/2008	MDCK2	CELL	2008-01-07		F12/08	CrickWIC 2008 Sep Page13 Table4B	GISAID	EPI_ISL_25897	same	GISAID	EPI_ISL_60842	MDCK2, SIAT1
A/MISSISSIPPI/04/2008	E5/E2	EGG	2008-01-15		A/WISCONSIN/67/2005	SPFCK3, E3	EGG	2005-08-31		F6/06	CrickWIC 2008 Sep Page13 Table4B	GISAID	EPI_ISL_25898	same	GISAID	EPI_ISL_21089	SPFCK3E2
A/MISSISSIPPI/04/2008	E5/E2	EGG	2008-01-15		A/NEPAL/921/2006	E2	EGG	2006-07-11		F2/07	CrickWIC 2008 Sep Page13 Table4B	GISAID	EPI_ISL_25898	same	GISAID	EPI_ISL_127612	EGG
A/MISSISSIPPI/04/2008	E5/E2	EGG	2008-01-15		A/WISCONSIN/03/2007	EX	EGG	2007-01-21		F15/07	CrickWIC 2008 Sep Page13 Table4B	GISAID	EPI_ISL_25898	same	GISAID	EPI_ISL_127613	EGG
A/MISSISSIPPI/04/2008	E5/E2	EGG	2008-01-15		A/BRISBANE/10/2007	E2	EGG	2007-02-06		F18/07	CrickWIC 2008 Sep Page13 Table4B	GISAID	EPI_ISL_25898	same	GISAID	EPI_ISL_13618	same
A/MISSISSIPPI/04/2008	E5/E2	EGG	2008-01-15		A/URUGUAY/716/2007	SPFCK1,E3	EGG	2007-06-21		F3/07	CrickWIC 2008 Sep Page13 Table4B	GISAID	EPI_ISL_25898	same	GISAID	EPI_ISL_21290	SPFCK1E2
A/MISSISSIPPI/04/2008	E5/E2	EGG	2008-01-15		A/FINLAND/9/2008	MDCK2	CELL	2008-01-07		F12/08	CrickWIC 2008 Sep Page13 Table4B	GISAID	EPI_ISL_25898	same	GISAID	EPI_ISL_60842	MDCK2, SIAT1
A/PERTH/201/2008	E4	EGG	2008-07-15		A/WISCONSIN/67/2005	SPFCK3, E3	EGG	2005-08-31		F6/06	CrickWIC 2008 Sep Page13 Table4B	GISAID	EPI_ISL_23128	same	GISAID	EPI_ISL_21089	SPFCK3E2
A/PERTH/201/2008	E4	EGG	2008-07-15		A/NEPAL/921/2006	E2	EGG	2006-07-11		F2/07	CrickWIC 2008 Sep Page13 Table4B	GISAID	EPI_ISL_23128	same	GISAID	EPI_ISL_127612	EGG
A/PERTH/201/2008	E4	EGG	2008-07-15		A/WISCONSIN/03/2007	EX	EGG	2007-01-21		F15/07	CrickWIC 2008 Sep Page13 Table4B	GISAID	EPI_ISL_23128	same	GISAID	EPI_ISL_127613	EGG
A/PERTH/201/2008	E4	EGG	2008-07-15		A/BRISBANE/10/2007	E2	EGG	2007-02-06		F18/07	CrickWIC 2008 Sep Page13 Table4B	GISAID	EPI_ISL_23128	same	GISAID	EPI_ISL_13618	same
A/PERTH/201/2008	E4	EGG	2008-07-15		A/URUGUAY/716/2007	SPFCK1,E3	EGG	2007-06-21		F3/07	CrickWIC 2008 Sep Page13 Table4B	GISAID	EPI_ISL_23128	same	GISAID	EPI_ISL_21290	SPFCK1E2
A/PERTH/201/2008	E4	EGG	2008-07-15		A/FINLAND/9/2008	MDCK2	CELL	2008-01-07		F12/08	CrickWIC 2008 Sep Page13 Table4B	GISAID	EPI_ISL_23128	same	GISAID	EPI_ISL_60842	MDCK2, SIAT1
A/BRISBANE/24/2008	E5	EGG	2008-06-23		A/WISCONSIN/67/2005	SPFCK3, E3	EGG	2005-08-31		F6/06	CrickWIC 2008 Sep Page13 Table4B	GISAID	EPI_ISL_23848	same	GISAID	EPI_ISL_21089	SPFCK3E2
A/BRISBANE/24/2008	E5	EGG	2008-06-23		A/NEPAL/921/2006	E2	EGG	2006-07-11		F2/07	CrickWIC 2008 Sep Page13 Table4B	GISAID	EPI_ISL_23848	same	GISAID	EPI_ISL_127612	EGG
A/BRISBANE/24/2008	E5	EGG	2008-06-23		A/WISCONSIN/03/2007	EX	EGG	2007-01-21		F15/07	CrickWIC 2008 Sep Page13 Table4B	GISAID	EPI_ISL_23848	same	GISAID	EPI_ISL_127613	EGG
A/BRISBANE/24/2008	E5	EGG	2008-06-23		A/BRISBANE/10/2007	E2	EGG	2007-02-06		F18/07	CrickWIC 2008 Sep Page13 Table4B	GISAID	EPI_ISL_23848	same	GISAID	EPI_ISL_13618	same
A/BRISBANE/24/2008	E5	EGG	2008-06-23		A/URUGUAY/716/2007	SPFCK1,E3	EGG	2007-06-21		F3/07	CrickWIC 2008 Sep Page13 Table4B	GISAID	EPI_ISL_23848	same	GISAID	EPI_ISL_21290	SPFCK1E2
A/BRISBANE/24/2008	E5	EGG	2008-06-23		A/FINLAND/9/2008	MDCK2	CELL	2008-01-07		F12/08	CrickWIC 2008 Sep Page13 Table4B	GISAID	EPI_ISL_23848	same	GISAID	EPI_ISL_60842	MDCK2, SIAT1
A/WELLINGTON/2/2008	E3	EGG	2008-05-28		A/WISCONSIN/67/2005	SPFCK3, E3	EGG	2005-08-31		F6/06	CrickWIC 2008 Sep Page13 Table4B	GISAID	EPI_ISL_23843	same	GISAID	EPI_ISL_21089	SPFCK3E2
A/WELLINGTON/2/2008	E3	EGG	2008-05-28		A/NEPAL/921/2006	E2	EGG	2006-07-11		F2/07	CrickWIC 2008 Sep Page13 Table4B	GISAID	EPI_ISL_23843	same	GISAID	EPI_ISL_127612	EGG
A/WELLINGTON/2/2008	E3	EGG	2008-05-28		A/WISCONSIN/03/2007	EX	EGG	2007-01-21		F15/07	CrickWIC 2008 Sep Page13 Table4B	GISAID	EPI_ISL_23843	same	GISAID	EPI_ISL_127613	EGG
A/WELLINGTON/2/2008	E3	EGG	2008-05-28		A/BRISBANE/10/2007	E2	EGG	2007-02-06		F18/07	CrickWIC 2008 Sep Page13 Table4B	GISAID	EPI_ISL_23843	same	GISAID	EPI_ISL_13618	same
A/WELLINGTON/2/2008	E3	EGG	2008-05-28		A/URUGUAY/716/2007	SPFCK1,E3	EGG	2007-06-21		F3/07	CrickWIC 2008 Sep Page13 Table4B	GISAID	EPI_ISL_23843	same	GISAID	EPI_ISL_21290	SPFCK1E2
A/WELLINGTON/2/2008	E3	EGG	2008-05-28		A/FINLAND/9/2008	MDCK2	CELL	2008-01-07		F12/08	CrickWIC 2008 Sep Page13 Table4B	GISAID	EPI_ISL_23843	same	GISAID	EPI_ISL_60842	MDCK2, SIAT1
A/SINGAPORE/21/2008	E3	EGG	2008-05-02		A/WISCONSIN/67/2005	SPFCK3, E3	EGG	2005-08-31		F6/06	CrickWIC 2008 Sep Page13 Table4B	GISAID	EPI_ISL_23844	same	GISAID	EPI_ISL_21089	SPFCK3E2
A/SINGAPORE/21/2008	E3	EGG	2008-05-02		A/NEPAL/921/2006	E2	EGG	2006-07-11		F2/07	CrickWIC 2008 Sep Page13 Table4B	GISAID	EPI_ISL_23844	same	GISAID	EPI_ISL_127612	EGG
A/SINGAPORE/21/2008	E3	EGG	2008-05-02		A/WISCONSIN/03/2007	EX	EGG	2007-01-21		F15/07	CrickWIC 2008 Sep Page13 Table4B	GISAID	EPI_ISL_23844	same	GISAID	EPI_ISL_127613	EGG
A/SINGAPORE/21/2008	E3	EGG	2008-05-02		A/BRISBANE/10/2007	E2	EGG	2007-02-06		F18/07	CrickWIC 2008 Sep Page13 Table4B	GISAID	EPI_ISL_23844	same	GISAID	EPI_ISL_13618	same
A/SINGAPORE/21/2008	E3	EGG	2008-05-02		A/URUGUAY/716/2007	SPFCK1,E3	EGG	2007-06-21		F3/07	CrickWIC 2008 Sep Page13 Table4B	GISAID	EPI_ISL_23844	same	GISAID	EPI_ISL_21290	SPFCK1E2
A/SINGAPORE/21/2008	E3	EGG	2008-05-02		A/FINLAND/9/2008	MDCK2	CELL	2008-01-07		F12/08	CrickWIC 2008 Sep Page13 Table4B	GISAID	EPI_ISL_23844	same	GISAID	EPI_ISL_60842	MDCK2, SIAT1
A/ULAANBAATAR/1600/2008	C2/C2	CELL	2008-02-13		A/WISCONSIN/67/2005	SPFCK3, E3	EGG	2005-08-31		F6/06	CrickWIC 2008 Sep Page13 Table4B	GISAID	EPI_ISL_23285	same	GISAID	EPI_ISL_21089	SPFCK3E2
A/ULAANBAATAR/1600/2008	C2/C2	CELL	2008-02-13		A/NEPAL/921/2006	E2	EGG	2006-07-11		F2/07	CrickWIC 2008 Sep Page13 Table4B	GISAID	EPI_ISL_23285	same	GISAID	EPI_ISL_127612	EGG
A/ULAANBAATAR/1600/2008	C2/C2	CELL	2008-02-13		A/WISCONSIN/03/2007	EX	EGG	2007-01-21		F15/07	CrickWIC 2008 Sep Page13 Table4B	GISAID	EPI_ISL_23285	same	GISAID	EPI_ISL_127613	EGG
A/ULAANBAATAR/1600/2008	C2/C2	CELL	2008-02-13		A/BRISBANE/10/2007	E2	EGG	2007-02-06		F18/07	CrickWIC 2008 Sep Page13 Table4B	GISAID	EPI_ISL_23285	same	GISAID	EPI_ISL_13618	same
A/ULAANBAATAR/1600/2008	C2/C2	CELL	2008-02-13		A/URUGUAY/716/2007	SPFCK1,E3	EGG	2007-06-21		F3/07	CrickWIC 2008 Sep Page13 Table4B	GISAID	EPI_ISL_23285	same	GISAID	EPI_ISL_21290	SPFCK1E2
A/ULAANBAATAR/1600/2008	C2/C2	CELL	2008-02-13		A/FINLAND/9/2008	MDCK2	CELL	2008-01-07		F12/08	CrickWIC 2008 Sep Page13 Table4B	GISAID	EPI_ISL_23285	same	GISAID	EPI_ISL_60842	MDCK2, SIAT1
A/TOYAMA/123/2008	MDCK1+2	CELL	2008-04-03		A/WISCONSIN/67/2005	SPFCK3, E3	EGG	2005-08-31		F6/06	CrickWIC 2008 Sep Page13 Table4B	GISAID	EPI_ISL_28213	C1+2/C1	GISAID	EPI_ISL_21089	SPFCK3E2
A/TOYAMA/123/2008	MDCK1+2	CELL	2008-04-03		A/NEPAL/921/2006	E2	EGG	2006-07-11		F2/07	CrickWIC 2008 Sep Page13 Table4B	GISAID	EPI_ISL_28213	C1+2/C1	GISAID	EPI_ISL_127612	EGG
A/TOYAMA/123/2008	MDCK1+2	CELL	2008-04-03		A/WISCONSIN/03/2007	EX	EGG	2007-01-21		F15/07	CrickWIC 2008 Sep Page13 Table4B	GISAID	EPI_ISL_28213	C1+2/C1	GISAID	EPI_ISL_127613	EGG
A/TOYAMA/123/2008	MDCK1+2	CELL	2008-04-03		A/BRISBANE/10/2007	E2	EGG	2007-02-06		F18/07	CrickWIC 2008 Sep Page13 Table4B	GISAID	EPI_ISL_28213	C1+2/C1	GISAID	EPI_ISL_13618	same
A/TOYAMA/123/2008	MDCK1+2	CELL	2008-04-03		A/URUGUAY/716/2007	SPFCK1,E3	EGG	2007-06-21		F3/07	CrickWIC 2008 Sep Page13 Table4B	GISAID	EPI_ISL_28213	C1+2/C1	GISAID	EPI_ISL_21290	SPFCK1E2
A/TOYAMA/123/2008	MDCK1+2	CELL	2008-04-03		A/FINLAND/9/2008	MDCK2	CELL	2008-01-07		F12/08	CrickWIC 2008 Sep Page13 Table4B	GISAID	EPI_ISL_28213	C1+2/C1	GISAID	EPI_ISL_60842	MDCK2, SIAT1
A/WISCONSIN/67/2005	SPFCK3, E3	EGG	2005-08-31		A/WISCONSIN/67/2005	SPFCK3, E3	EGG	2005-08-31		F18/08	CrickWIC 2009 Feb Page12 Table4	GISAID	EPI_ISL_21089	SPFCK3E2	GISAID	EPI_ISL_21089	SPFCK3E2
A/WISCONSIN/67/2005	SPFCK3, E3	EGG	2005-08-31		A/WISCONSIN/03/2007	EX	EGG	2007-01-21		F15/07	CrickWIC 2009 Feb Page12 Table4	GISAID	EPI_ISL_21089	SPFCK3E2	GISAID	EPI_ISL_127613	EGG
A/WISCONSIN/67/2005	SPFCK3, E3	EGG	2005-08-31		A/BRISBANE/10/2007	E2	EGG	2007-02-06		F29/08	CrickWIC 2009 Feb Page12 Table4	GISAID	EPI_ISL_21089	SPFCK3E2	GISAID	EPI_ISL_13618	same
A/WISCONSIN/67/2005	SPFCK3, E3	EGG	2005-08-31		A/URUGUAY/716/2007	SPFCK1,E3	EGG	2007-06-21		F26/08	CrickWIC 2009 Feb Page12 Table4	GISAID	EPI_ISL_21089	SPFCK3E2	GISAID	EPI_ISL_21290	SPFCK1E2
A/WISCONSIN/67/2005	SPFCK3, E3	EGG	2005-08-31		A/ENGLAND/394/2008	MDCK2	CELL	2008-09-22		F32/08	CrickWIC 2009 Feb Page12 Table4	GISAID	EPI_ISL_21089	SPFCK3E2	GISAID	EPI_ISL_107683	RMK,MDCK
A/WISCONSIN/67/2005	SPFCK3, E3	EGG	2005-08-31		A/BRISBANE/24/2008	E5	EGG	2008-06-23		F3/09	CrickWIC 2009 Feb Page12 Table4	GISAID	EPI_ISL_21089	SPFCK3E2	GISAID	EPI_ISL_23848	same
A/WISCONSIN/03/2007	EX	EGG	2007-01-21		A/WISCONSIN/67/2005	SPFCK3, E3	EGG	2005-08-31		F18/08	CrickWIC 2009 Feb Page12 Table4	GISAID	EPI_ISL_127613	EGG	GISAID	EPI_ISL_21089	SPFCK3E2
A/WISCONSIN/03/2007	EX	EGG	2007-01-21		A/WISCONSIN/03/2007	EX	EGG	2007-01-21		F15/07	CrickWIC 2009 Feb Page12 Table4	GISAID	EPI_ISL_127613	EGG	GISAID	EPI_ISL_127613	EGG
A/WISCONSIN/03/2007	EX	EGG	2007-01-21		A/BRISBANE/10/2007	E2	EGG	2007-02-06		F29/08	CrickWIC 2009 Feb Page12 Table4	GISAID	EPI_ISL_127613	EGG	GISAID	EPI_ISL_13618	same
A/WISCONSIN/03/2007	EX	EGG	2007-01-21		A/URUGUAY/716/2007	SPFCK1,E3	EGG	2007-06-21		F26/08	CrickWIC 2009 Feb Page12 Table4	GISAID	EPI_ISL_127613	EGG	GISAID	EPI_ISL_21290	SPFCK1E2
A/WISCONSIN/03/2007	EX	EGG	2007-01-21		A/ENGLAND/394/2008	MDCK2	CELL	2008-09-22		F32/08	CrickWIC 2009 Feb Page12 Table4	GISAID	EPI_ISL_127613	EGG	GISAID	EPI_ISL_107683	RMK,MDCK
A/WISCONSIN/03/2007	EX	EGG	2007-01-21		A/BRISBANE/24/2008	E5	EGG	2008-06-23		F3/09	CrickWIC 2009 Feb Page12 Table4	GISAID	EPI_ISL_127613	EGG	GISAID	EPI_ISL_23848	same
A/BRISBANE/10/2007	E2	EGG	2007-02-06		A/WISCONSIN/67/2005	SPFCK3, E3	EGG	2005-08-31		F18/08	CrickWIC 2009 Feb Page12 Table4	GISAID	EPI_ISL_13618	same	GISAID	EPI_ISL_21089	SPFCK3E2
A/BRISBANE/10/2007	E2	EGG	2007-02-06		A/WISCONSIN/03/2007	EX	EGG	2007-01-21		F15/07	CrickWIC 2009 Feb Page12 Table4	GISAID	EPI_ISL_13618	same	GISAID	EPI_ISL_127613	EGG
A/BRISBANE/10/2007	E2	EGG	2007-02-06		A/BRISBANE/10/2007	E2	EGG	2007-02-06		F29/08	CrickWIC 2009 Feb Page12 Table4	GISAID	EPI_ISL_13618	same	GISAID	EPI_ISL_13618	same
A/BRISBANE/10/2007	E2	EGG	2007-02-06		A/URUGUAY/716/2007	SPFCK1,E3	EGG	2007-06-21		F26/08	CrickWIC 2009 Feb Page12 Table4	GISAID	EPI_ISL_13618	same	GISAID	EPI_ISL_21290	SPFCK1E2
A/BRISBANE/10/2007	E2	EGG	2007-02-06		A/ENGLAND/394/2008	MDCK2	CELL	2008-09-22		F32/08	CrickWIC 2009 Feb Page12 Table4	GISAID	EPI_ISL_13618	same	GISAID	EPI_ISL_107683	RMK,MDCK
A/BRISBANE/10/2007	E2	EGG	2007-02-06		A/BRISBANE/24/2008	E5	EGG	2008-06-23		F3/09	CrickWIC 2009 Feb Page12 Table4	GISAID	EPI_ISL_13618	same	GISAID	EPI_ISL_23848	same
A/URUGUAY/716/2007	SPFCK1,E3	EGG	2007-06-21		A/WISCONSIN/67/2005	SPFCK3, E3	EGG	2005-08-31		F18/08	CrickWIC 2009 Feb Page12 Table4	GISAID	EPI_ISL_21290	SPFCK1E2	GISAID	EPI_ISL_21089	SPFCK3E2
A/URUGUAY/716/2007	SPFCK1,E3	EGG	2007-06-21		A/WISCONSIN/03/2007	EX	EGG	2007-01-21		F15/07	CrickWIC 2009 Feb Page12 Table4	GISAID	EPI_ISL_21290	SPFCK1E2	GISAID	EPI_ISL_127613	EGG
A/URUGUAY/716/2007	SPFCK1,E3	EGG	2007-06-21		A/BRISBANE/10/2007	E2	EGG	2007-02-06		F29/08	CrickWIC 2009 Feb Page12 Table4	GISAID	EPI_ISL_21290	SPFCK1E2	GISAID	EPI_ISL_13618	same
A/URUGUAY/716/2007	SPFCK1,E3	EGG	2007-06-21		A/URUGUAY/716/2007	SPFCK1,E3	EGG	2007-06-21		F26/08	CrickWIC 2009 Feb Page12 Table4	GISAID	EPI_ISL_21290	SPFCK1E2	GISAID	EPI_ISL_21290	SPFCK1E2
A/URUGUAY/716/2007	SPFCK1,E3	EGG	2007-06-21		A/ENGLAND/394/2008	MDCK2	CELL	2008-09-22		F32/08	CrickWIC 2009 Feb Page12 Table4	GISAID	EPI_ISL_21290	SPFCK1E2	GISAID	EPI_ISL_107683	RMK,MDCK
A/URUGUAY/716/2007	SPFCK1,E3	EGG	2007-06-21		A/BRISBANE/24/2008	E5	EGG	2008-06-23		F3/09	CrickWIC 2009 Feb Page12 Table4	GISAID	EPI_ISL_21290	SPFCK1E2	GISAID	EPI_ISL_23848	same
A/ENGLAND/394/2008	MDCK2	CELL	2008-09-22		A/WISCONSIN/67/2005	SPFCK3, E3	EGG	2005-08-31		F18/08	CrickWIC 2009 Feb Page12 Table4	GISAID	EPI_ISL_107683	RMK,MDCK	GISAID	EPI_ISL_21089	SPFCK3E2
A/ENGLAND/394/2008	MDCK2	CELL	2008-09-22		A/WISCONSIN/03/2007	EX	EGG	2007-01-21		F15/07	CrickWIC 2009 Feb Page12 Table4	GISAID	EPI_ISL_107683	RMK,MDCK	GISAID	EPI_ISL_127613	EGG
A/ENGLAND/394/2008	MDCK2	CELL	2008-09-22		A/BRISBANE/10/2007	E2	EGG	2007-02-06		F29/08	CrickWIC 2009 Feb Page12 Table4	GISAID	EPI_ISL_107683	RMK,MDCK	GISAID	EPI_ISL_13618	same
A/ENGLAND/394/2008	MDCK2	CELL	2008-09-22		A/URUGUAY/716/2007	SPFCK1,E3	EGG	2007-06-21		F26/08	CrickWIC 2009 Feb Page12 Table4	GISAID	EPI_ISL_107683	RMK,MDCK	GISAID	EPI_ISL_21290	SPFCK1E2
A/ENGLAND/394/2008	MDCK2	CELL	2008-09-22		A/ENGLAND/394/2008	MDCK2	CELL	2008-09-22		F32/08	CrickWIC 2009 Feb Page12 Table4	GISAID	EPI_ISL_107683	RMK,MDCK	GISAID	EPI_ISL_107683	RMK,MDCK
A/ENGLAND/394/2008	MDCK2	CELL	2008-09-22		A/BRISBANE/24/2008	E5	EGG	2008-06-23		F3/09	CrickWIC 2009 Feb Page12 Table4	GISAID	EPI_ISL_107683	RMK,MDCK	GISAID	EPI_ISL_23848	same
A/BRISBANE/24/2008	E5	EGG	2008-06-23		A/WISCONSIN/67/2005	SPFCK3, E3	EGG	2005-08-31		F18/08	CrickWIC 2009 Feb Page12 Table4	GISAID	EPI_ISL_23848	same	GISAID	EPI_ISL_21089	SPFCK3E2
A/BRISBANE/24/2008	E5	EGG	2008-06-23		A/WISCONSIN/03/2007	EX	EGG	2007-01-21		F15/07	CrickWIC 2009 Feb Page12 Table4	GISAID	EPI_ISL_23848	same	GISAID	EPI_ISL_127613	EGG
A/BRISBANE/24/2008	E5	EGG	2008-06-23		A/BRISBANE/10/2007	E2	EGG	2007-02-06		F29/08	CrickWIC 2009 Feb Page12 Table4	GISAID	EPI_ISL_23848	same	GISAID	EPI_ISL_13618	same
A/BRISBANE/24/2008	E5	EGG	2008-06-23		A/URUGUAY/716/2007	SPFCK1,E3	EGG	2007-06-21		F26/08	CrickWIC 2009 Feb Page12 Table4	GISAID	EPI_ISL_23848	same	GISAID	EPI_ISL_21290	SPFCK1E2
A/BRISBANE/24/2008	E5	EGG	2008-06-23		A/ENGLAND/394/2008	MDCK2	CELL	2008-09-22		F32/08	CrickWIC 2009 Feb Page12 Table4	GISAID	EPI_ISL_23848	same	GISAID	EPI_ISL_107683	RMK,MDCK
A/BRISBANE/24/2008	E5	EGG	2008-06-23		A/BRISBANE/24/2008	E5	EGG	2008-06-23		F3/09	CrickWIC 2009 Feb Page12 Table4	GISAID	EPI_ISL_23848	same	GISAID	EPI_ISL_23848	same
A/SWEDEN/6/2008	MDCK2	CELL	2008-12-08		A/WISCONSIN/67/2005	SPFCK3, E3	EGG	2005-08-31		F18/08	CrickWIC 2009 Feb Page12 Table4	GISAID	EPI_ISL_70650	same	GISAID	EPI_ISL_21089	SPFCK3E2
A/SWEDEN/6/2008	MDCK2	CELL	2008-12-08		A/WISCONSIN/03/2007	EX	EGG	2007-01-21		F15/07	CrickWIC 2009 Feb Page12 Table4	GISAID	EPI_ISL_70650	same	GISAID	EPI_ISL_127613	EGG
A/SWEDEN/6/2008	MDCK2	CELL	2008-12-08		A/BRISBANE/10/2007	E2	EGG	2007-02-06		F29/08	CrickWIC 2009 Feb Page12 Table4	GISAID	EPI_ISL_70650	same	GISAID	EPI_ISL_13618	same
A/SWEDEN/6/2008	MDCK2	CELL	2008-12-08		A/URUGUAY/716/2007	SPFCK1,E3	EGG	2007-06-21		F26/08	CrickWIC 2009 Feb Page12 Table4	GISAID	EPI_ISL_70650	same	GISAID	EPI_ISL_21290	SPFCK1E2
A/SWEDEN/6/2008	MDCK2	CELL	2008-12-08		A/ENGLAND/394/2008	MDCK2	CELL	2008-09-22		F32/08	CrickWIC 2009 Feb Page12 Table4	GISAID	EPI_ISL_70650	same	GISAID	EPI_ISL_107683	RMK,MDCK
A/SWEDEN/6/2008	MDCK2	CELL	2008-12-08		A/BRISBANE/24/2008	E5	EGG	2008-06-23		F3/09	CrickWIC 2009 Feb Page12 Table4	GISAID	EPI_ISL_70650	same	GISAID	EPI_ISL_23848	same
A/ENGLAND/669/2008	MDCK P1	CELL	2008-12-30		A/WISCONSIN/67/2005	SPFCK3, E3	EGG	2005-08-31		F18/08	CrickWIC 2009 Feb Page12 Table4	GISAID	EPI_ISL_61706	MDCK1,SIAT1	GISAID	EPI_ISL_21089	SPFCK3E2
A/ENGLAND/669/2008	MDCK P1	CELL	2008-12-30		A/WISCONSIN/03/2007	EX	EGG	2007-01-21		F15/07	CrickWIC 2009 Feb Page12 Table4	GISAID	EPI_ISL_61706	MDCK1,SIAT1	GISAID	EPI_ISL_127613	EGG
A/ENGLAND/669/2008	MDCK P1	CELL	2008-12-30		A/BRISBANE/10/2007	E2	EGG	2007-02-06		F29/08	CrickWIC 2009 Feb Page12 Table4	GISAID	EPI_ISL_61706	MDCK1,SIAT1	GISAID	EPI_ISL_13618	same
A/ENGLAND/669/2008	MDCK P1	CELL	2008-12-30		A/URUGUAY/716/2007	SPFCK1,E3	EGG	2007-06-21		F26/08	CrickWIC 2009 Feb Page12 Table4	GISAID	EPI_ISL_61706	MDCK1,SIAT1	GISAID	EPI_ISL_21290	SPFCK1E2
A/ENGLAND/669/2008	MDCK P1	CELL	2008-12-30		A/ENGLAND/394/2008	MDCK2	CELL	2008-09-22		F32/08	CrickWIC 2009 Feb Page12 Table4	GISAID	EPI_ISL_61706	MDCK1,SIAT1	GISAID	EPI_ISL_107683	RMK,MDCK
A/ENGLAND/669/2008	MDCK P1	CELL	2008-12-30		A/BRISBANE/24/2008	E5	EGG	2008-06-23		F3/09	CrickWIC 2009 Feb Page12 Table4	GISAID	EPI_ISL_61706	MDCK1,SIAT1	GISAID	EPI_ISL_23848	same
A/NORWAY/1/2009	MDCK1	CELL	2008-12-30		A/WISCONSIN/67/2005	SPFCK3, E3	EGG	2005-08-31		F18/08	CrickWIC 2009 Feb Page12 Table4	GISAID	EPI_ISL_61756	MDCK1, SIAT1	GISAID	EPI_ISL_21089	SPFCK3E2
A/NORWAY/1/2009	MDCK1	CELL	2008-12-30		A/WISCONSIN/03/2007	EX	EGG	2007-01-21		F15/07	CrickWIC 2009 Feb Page12 Table4	GISAID	EPI_ISL_61756	MDCK1, SIAT1	GISAID	EPI_ISL_127613	EGG
A/NORWAY/1/2009	MDCK1	CELL	2008-12-30		A/BRISBANE/10/2007	E2	EGG	2007-02-06		F29/08	CrickWIC 2009 Feb Page12 Table4	GISAID	EPI_ISL_61756	MDCK1, SIAT1	GISAID	EPI_ISL_13618	same
A/NORWAY/1/2009	MDCK1	CELL	2008-12-30		A/URUGUAY/716/2007	SPFCK1,E3	EGG	2007-06-21		F26/08	CrickWIC 2009 Feb Page12 Table4	GISAID	EPI_ISL_61756	MDCK1, SIAT1	GISAID	EPI_ISL_21290	SPFCK1E2
A/NORWAY/1/2009	MDCK1	CELL	2008-12-30		A/ENGLAND/394/2008	MDCK2	CELL	2008-09-22		F32/08	CrickWIC 2009 Feb Page12 Table4	GISAID	EPI_ISL_61756	MDCK1, SIAT1	GISAID	EPI_ISL_107683	RMK,MDCK
A/NORWAY/1/2009	MDCK1	CELL	2008-12-30		A/BRISBANE/24/2008	E5	EGG	2008-06-23		F3/09	CrickWIC 2009 Feb Page12 Table4	GISAID	EPI_ISL_61756	MDCK1, SIAT1	GISAID	EPI_ISL_23848	same
A/KANAGAWA/65/2008	MDCK2+2	CELL	2008-00-00		A/WISCONSIN/67/2005	SPFCK3, E3	EGG	2005-08-31		F18/08	CrickWIC 2009 Feb Page12 Table4	GISAID	EPI_ISL_26449	MDCK2+1	GISAID	EPI_ISL_21089	SPFCK3E2
A/KANAGAWA/65/2008	MDCK2+2	CELL	2008-00-00		A/WISCONSIN/03/2007	EX	EGG	2007-01-21		F15/07	CrickWIC 2009 Feb Page12 Table4	GISAID	EPI_ISL_26449	MDCK2+1	GISAID	EPI_ISL_127613	EGG
A/KANAGAWA/65/2008	MDCK2+2	CELL	2008-00-00		A/BRISBANE/10/2007	E2	EGG	2007-02-06		F29/08	CrickWIC 2009 Feb Page12 Table4	GISAID	EPI_ISL_26449	MDCK2+1	GISAID	EPI_ISL_13618	same
A/KANAGAWA/65/2008	MDCK2+2	CELL	2008-00-00		A/URUGUAY/716/2007	SPFCK1,E3	EGG	2007-06-21		F26/08	CrickWIC 2009 Feb Page12 Table4	GISAID	EPI_ISL_26449	MDCK2+1	GISAID	EPI_ISL_21290	SPFCK1E2
A/KANAGAWA/65/2008	MDCK2+2	CELL	2008-00-00		A/ENGLAND/394/2008	MDCK2	CELL	2008-09-22		F32/08	CrickWIC 2009 Feb Page12 Table4	GISAID	EPI_ISL_26449	MDCK2+1	GISAID	EPI_ISL_107683	RMK,MDCK
A/KANAGAWA/65/2008	MDCK2+2	CELL	2008-00-00		A/BRISBANE/24/2008	E5	EGG	2008-06-23		F3/09	CrickWIC 2009 Feb Page12 Table4	GISAID	EPI_ISL_26449	MDCK2+1	GISAID	EPI_ISL_23848	same
A/TAIWAN/471/2008	E3+2	EGG	2008-00-00		A/WISCONSIN/67/2005	SPFCK3, E3	EGG	2005-08-31		F18/08	CrickWIC 2009 Feb Page12 Table4	GISAID	EPI_ISL_28230	E3/E2	GISAID	EPI_ISL_21089	SPFCK3E2
A/TAIWAN/471/2008	E3+2	EGG	2008-00-00		A/WISCONSIN/03/2007	EX	EGG	2007-01-21		F15/07	CrickWIC 2009 Feb Page12 Table4	GISAID	EPI_ISL_28230	E3/E2	GISAID	EPI_ISL_127613	EGG
A/TAIWAN/471/2008	E3+2	EGG	2008-00-00		A/BRISBANE/10/2007	E2	EGG	2007-02-06		F29/08	CrickWIC 2009 Feb Page12 Table4	GISAID	EPI_ISL_28230	E3/E2	GISAID	EPI_ISL_13618	same
A/TAIWAN/471/2008	E3+2	EGG	2008-00-00		A/URUGUAY/716/2007	SPFCK1,E3	EGG	2007-06-21		F26/08	CrickWIC 2009 Feb Page12 Table4	GISAID	EPI_ISL_28230	E3/E2	GISAID	EPI_ISL_21290	SPFCK1E2
A/TAIWAN/471/2008	E3+2	EGG	2008-00-00		A/ENGLAND/394/2008	MDCK2	CELL	2008-09-22		F32/08	CrickWIC 2009 Feb Page12 Table4	GISAID	EPI_ISL_28230	E3/E2	GISAID	EPI_ISL_107683	RMK,MDCK
A/TAIWAN/471/2008	E3+2	EGG	2008-00-00		A/BRISBANE/24/2008	E5	EGG	2008-06-23		F3/09	CrickWIC 2009 Feb Page12 Table4	GISAID	EPI_ISL_28230	E3/E2	GISAID	EPI_ISL_23848	same
A/STOCKHOLM/26/2008	MDCK1	CELL	2008-11-12		A/WISCONSIN/67/2005	SPFCK3, E3	EGG	2005-08-31		F18/08	CrickWIC 2009 Feb Page12 Table4	GISAID	EPI_ISL_70811	MDCK P1	GISAID	EPI_ISL_21089	SPFCK3E2
A/STOCKHOLM/26/2008	MDCK1	CELL	2008-11-12		A/WISCONSIN/03/2007	EX	EGG	2007-01-21		F15/07	CrickWIC 2009 Feb Page12 Table4	GISAID	EPI_ISL_70811	MDCK P1	GISAID	EPI_ISL_127613	EGG
A/STOCKHOLM/26/2008	MDCK1	CELL	2008-11-12		A/BRISBANE/10/2007	E2	EGG	2007-02-06		F29/08	CrickWIC 2009 Feb Page12 Table4	GISAID	EPI_ISL_70811	MDCK P1	GISAID	EPI_ISL_13618	same
A/STOCKHOLM/26/2008	MDCK1	CELL	2008-11-12		A/URUGUAY/716/2007	SPFCK1,E3	EGG	2007-06-21		F26/08	CrickWIC 2009 Feb Page12 Table4	GISAID	EPI_ISL_70811	MDCK P1	GISAID	EPI_ISL_21290	SPFCK1E2
A/STOCKHOLM/26/2008	MDCK1	CELL	2008-11-12		A/ENGLAND/394/2008	MDCK2	CELL	2008-09-22		F32/08	CrickWIC 2009 Feb Page12 Table4	GISAID	EPI_ISL_70811	MDCK P1	GISAID	EPI_ISL_107683	RMK,MDCK
A/STOCKHOLM/26/2008	MDCK1	CELL	2008-11-12		A/BRISBANE/24/2008	E5	EGG	2008-06-23		F3/09	CrickWIC 2009 Feb Page12 Table4	GISAID	EPI_ISL_70811	MDCK P1	GISAID	EPI_ISL_23848	same
A/SWEDEN/9/2008	MDCK2	CELL	2008-12-17		A/WISCONSIN/67/2005	SPFCK3, E3	EGG	2005-08-31		F18/08	CrickWIC 2009 Feb Page12 Table4	GISAID	EPI_ISL_70647	same	GISAID	EPI_ISL_21089	SPFCK3E2
A/SWEDEN/9/2008	MDCK2	CELL	2008-12-17		A/WISCONSIN/03/2007	EX	EGG	2007-01-21		F15/07	CrickWIC 2009 Feb Page12 Table4	GISAID	EPI_ISL_70647	same	GISAID	EPI_ISL_127613	EGG
A/SWEDEN/9/2008	MDCK2	CELL	2008-12-17		A/BRISBANE/10/2007	E2	EGG	2007-02-06		F29/08	CrickWIC 2009 Feb Page12 Table4	GISAID	EPI_ISL_70647	same	GISAID	EPI_ISL_13618	same
A/SWEDEN/9/2008	MDCK2	CELL	2008-12-17		A/URUGUAY/716/2007	SPFCK1,E3	EGG	2007-06-21		F26/08	CrickWIC 2009 Feb Page12 Table4	GISAID	EPI_ISL_70647	same	GISAID	EPI_ISL_21290	SPFCK1E2
A/SWEDEN/9/2008	MDCK2	CELL	2008-12-17		A/ENGLAND/394/2008	MDCK2	CELL	2008-09-22		F32/08	CrickWIC 2009 Feb Page12 Table4	GISAID	EPI_ISL_70647	same	GISAID	EPI_ISL_107683	RMK,MDCK
A/SWEDEN/9/2008	MDCK2	CELL	2008-12-17		A/BRISBANE/24/2008	E5	EGG	2008-06-23		F3/09	CrickWIC 2009 Feb Page12 Table4	GISAID	EPI_ISL_70647	same	GISAID	EPI_ISL_23848	same
A/BADEN-WUERTTEMBURG/196/2008	MDCK3	CELL	2008-12-18		A/WISCONSIN/67/2005	SPFCK3, E3	EGG	2005-08-31		F18/08	CrickWIC 2009 Feb Page12 Table4	GISAID	EPI_ISL_61702	C3,SIAT1	GISAID	EPI_ISL_21089	SPFCK3E2
A/BADEN-WUERTTEMBURG/196/2008	MDCK3	CELL	2008-12-18		A/WISCONSIN/03/2007	EX	EGG	2007-01-21		F15/07	CrickWIC 2009 Feb Page12 Table4	GISAID	EPI_ISL_61702	C3,SIAT1	GISAID	EPI_ISL_127613	EGG
A/BADEN-WUERTTEMBURG/196/2008	MDCK3	CELL	2008-12-18		A/BRISBANE/10/2007	E2	EGG	2007-02-06		F29/08	CrickWIC 2009 Feb Page12 Table4	GISAID	EPI_ISL_61702	C3,SIAT1	GISAID	EPI_ISL_13618	same
A/BADEN-WUERTTEMBURG/196/2008	MDCK3	CELL	2008-12-18		A/URUGUAY/716/2007	SPFCK1,E3	EGG	2007-06-21		F26/08	CrickWIC 2009 Feb Page12 Table4	GISAID	EPI_ISL_61702	C3,SIAT1	GISAID	EPI_ISL_21290	SPFCK1E2
A/BADEN-WUERTTEMBURG/196/2008	MDCK3	CELL	2008-12-18		A/ENGLAND/394/2008	MDCK2	CELL	2008-09-22		F32/08	CrickWIC 2009 Feb Page12 Table4	GISAID	EPI_ISL_61702	C3,SIAT1	GISAID	EPI_ISL_107683	RMK,MDCK
A/BADEN-WUERTTEMBURG/196/2008	MDCK3	CELL	2008-12-18		A/BRISBANE/24/2008	E5	EGG	2008-06-23		F3/09	CrickWIC 2009 Feb Page12 Table4	GISAID	EPI_ISL_61702	C3,SIAT1	GISAID	EPI_ISL_23848	same
A/FIRENZE/24/2008	MDCK	CELL	2008-12-22		A/WISCONSIN/67/2005	SPFCK3, E3	EGG	2005-08-31		F18/08	CrickWIC 2009 Feb Page12 Table4	GISAID	EPI_ISL_61710	MDCK1,SIAT1	GISAID	EPI_ISL_21089	SPFCK3E2
A/FIRENZE/24/2008	MDCK	CELL	2008-12-22		A/WISCONSIN/03/2007	EX	EGG	2007-01-21		F15/07	CrickWIC 2009 Feb Page12 Table4	GISAID	EPI_ISL_61710	MDCK1,SIAT1	GISAID	EPI_ISL_127613	EGG
A/FIRENZE/24/2008	MDCK	CELL	2008-12-22		A/BRISBANE/10/2007	E2	EGG	2007-02-06		F29/08	CrickWIC 2009 Feb Page12 Table4	GISAID	EPI_ISL_61710	MDCK1,SIAT1	GISAID	EPI_ISL_13618	same
A/FIRENZE/24/2008	MDCK	CELL	2008-12-22		A/URUGUAY/716/2007	SPFCK1,E3	EGG	2007-06-21		F26/08	CrickWIC 2009 Feb Page12 Table4	GISAID	EPI_ISL_61710	MDCK1,SIAT1	GISAID	EPI_ISL_21290	SPFCK1E2
A/FIRENZE/24/2008	MDCK	CELL	2008-12-22		A/ENGLAND/394/2008	MDCK2	CELL	2008-09-22		F32/08	CrickWIC 2009 Feb Page12 Table4	GISAID	EPI_ISL_61710	MDCK1,SIAT1	GISAID	EPI_ISL_107683	RMK,MDCK
A/FIRENZE/24/2008	MDCK	CELL	2008-12-22		A/BRISBANE/24/2008	E5	EGG	2008-06-23		F3/09	CrickWIC 2009 Feb Page12 Table4	GISAID	EPI_ISL_61710	MDCK1,SIAT1	GISAID	EPI_ISL_23848	same
A/SWITZERLAND/1397477/2008	MDCK1	CELL	2008-12-26		A/WISCONSIN/67/2005	SPFCK3, E3	EGG	2005-08-31		F18/08	CrickWIC 2009 Feb Page12 Table4	GISAID	EPI_ISL_61731	MDCK1, SIAT1	GISAID	EPI_ISL_21089	SPFCK3E2
A/SWITZERLAND/1397477/2008	MDCK1	CELL	2008-12-26		A/WISCONSIN/03/2007	EX	EGG	2007-01-21		F15/07	CrickWIC 2009 Feb Page12 Table4	GISAID	EPI_ISL_61731	MDCK1, SIAT1	GISAID	EPI_ISL_127613	EGG
A/SWITZERLAND/1397477/2008	MDCK1	CELL	2008-12-26		A/BRISBANE/10/2007	E2	EGG	2007-02-06		F29/08	CrickWIC 2009 Feb Page12 Table4	GISAID	EPI_ISL_61731	MDCK1, SIAT1	GISAID	EPI_ISL_13618	same
A/SWITZERLAND/1397477/2008	MDCK1	CELL	2008-12-26		A/URUGUAY/716/2007	SPFCK1,E3	EGG	2007-06-21		F26/08	CrickWIC 2009 Feb Page12 Table4	GISAID	EPI_ISL_61731	MDCK1, SIAT1	GISAID	EPI_ISL_21290	SPFCK1E2
A/SWITZERLAND/1397477/2008	MDCK1	CELL	2008-12-26		A/ENGLAND/394/2008	MDCK2	CELL	2008-09-22		F32/08	CrickWIC 2009 Feb Page12 Table4	GISAID	EPI_ISL_61731	MDCK1, SIAT1	GISAID	EPI_ISL_107683	RMK,MDCK
A/SWITZERLAND/1397477/2008	MDCK1	CELL	2008-12-26		A/BRISBANE/24/2008	E5	EGG	2008-06-23		F3/09	CrickWIC 2009 Feb Page12 Table4	GISAID	EPI_ISL_61731	MDCK1, SIAT1	GISAID	EPI_ISL_23848	same
A/SLOVENIA/55/2009	MDCKX	CELL	2009-01-07		A/WISCONSIN/67/2005	SPFCK3, E3	EGG	2005-08-31		F18/08	CrickWIC 2009 Feb Page12 Table4	GISAID	EPI_ISL_61727	MDCKX, SIAT1	GISAID	EPI_ISL_21089	SPFCK3E2
A/SLOVENIA/55/2009	MDCKX	CELL	2009-01-07		A/WISCONSIN/03/2007	EX	EGG	2007-01-21		F15/07	CrickWIC 2009 Feb Page12 Table4	GISAID	EPI_ISL_61727	MDCKX, SIAT1	GISAID	EPI_ISL_127613	EGG
A/SLOVENIA/55/2009	MDCKX	CELL	2009-01-07		A/BRISBANE/10/2007	E2	EGG	2007-02-06		F29/08	CrickWIC 2009 Feb Page12 Table4	GISAID	EPI_ISL_61727	MDCKX, SIAT1	GISAID	EPI_ISL_13618	same
A/SLOVENIA/55/2009	MDCKX	CELL	2009-01-07		A/URUGUAY/716/2007	SPFCK1,E3	EGG	2007-06-21		F26/08	CrickWIC 2009 Feb Page12 Table4	GISAID	EPI_ISL_61727	MDCKX, SIAT1	GISAID	EPI_ISL_21290	SPFCK1E2
A/SLOVENIA/55/2009	MDCKX	CELL	2009-01-07		A/ENGLAND/394/2008	MDCK2	CELL	2008-09-22		F32/08	CrickWIC 2009 Feb Page12 Table4	GISAID	EPI_ISL_61727	MDCKX, SIAT1	GISAID	EPI_ISL_107683	RMK,MDCK
A/SLOVENIA/55/2009	MDCKX	CELL	2009-01-07		A/BRISBANE/24/2008	E5	EGG	2008-06-23		F3/09	CrickWIC 2009 Feb Page12 Table4	GISAID	EPI_ISL_61727	MDCKX, SIAT1	GISAID	EPI_ISL_23848	same
A/CLUJ/35/2009	MDCK 3	CELL	2009-01-09		A/WISCONSIN/67/2005	SPFCK3, E3	EGG	2005-08-31		F18/08	CrickWIC 2009 Feb Page12 Table4	GISAID	EPI_ISL_61744	MDCK3,SIAT1	GISAID	EPI_ISL_21089	SPFCK3E2
A/CLUJ/35/2009	MDCK 3	CELL	2009-01-09		A/WISCONSIN/03/2007	EX	EGG	2007-01-21		F15/07	CrickWIC 2009 Feb Page12 Table4	GISAID	EPI_ISL_61744	MDCK3,SIAT1	GISAID	EPI_ISL_127613	EGG
A/CLUJ/35/2009	MDCK 3	CELL	2009-01-09		A/BRISBANE/10/2007	E2	EGG	2007-02-06		F29/08	CrickWIC 2009 Feb Page12 Table4	GISAID	EPI_ISL_61744	MDCK3,SIAT1	GISAID	EPI_ISL_13618	same
A/CLUJ/35/2009	MDCK 3	CELL	2009-01-09		A/URUGUAY/716/2007	SPFCK1,E3	EGG	2007-06-21		F26/08	CrickWIC 2009 Feb Page12 Table4	GISAID	EPI_ISL_61744	MDCK3,SIAT1	GISAID	EPI_ISL_21290	SPFCK1E2
A/CLUJ/35/2009	MDCK 3	CELL	2009-01-09		A/ENGLAND/394/2008	MDCK2	CELL	2008-09-22		F32/08	CrickWIC 2009 Feb Page12 Table4	GISAID	EPI_ISL_61744	MDCK3,SIAT1	GISAID	EPI_ISL_107683	RMK,MDCK
A/CLUJ/35/2009	MDCK 3	CELL	2009-01-09		A/BRISBANE/24/2008	E5	EGG	2008-06-23		F3/09	CrickWIC 2009 Feb Page12 Table4	GISAID	EPI_ISL_61744	MDCK3,SIAT1	GISAID	EPI_ISL_23848	same
A/BUCURESTI/54/2009	MDCK 2	CELL	2009-01-12		A/WISCONSIN/67/2005	SPFCK3, E3	EGG	2005-08-31		F18/08	CrickWIC 2009 Feb Page12 Table4	GISAID	EPI_ISL_61743	MDCK2,SIAT1	GISAID	EPI_ISL_21089	SPFCK3E2
A/BUCURESTI/54/2009	MDCK 2	CELL	2009-01-12		A/WISCONSIN/03/2007	EX	EGG	2007-01-21		F15/07	CrickWIC 2009 Feb Page12 Table4	GISAID	EPI_ISL_61743	MDCK2,SIAT1	GISAID	EPI_ISL_127613	EGG
A/BUCURESTI/54/2009	MDCK 2	CELL	2009-01-12		A/BRISBANE/10/2007	E2	EGG	2007-02-06		F29/08	CrickWIC 2009 Feb Page12 Table4	GISAID	EPI_ISL_61743	MDCK2,SIAT1	GISAID	EPI_ISL_13618	same
A/BUCURESTI/54/2009	MDCK 2	CELL	2009-01-12		A/URUGUAY/716/2007	SPFCK1,E3	EGG	2007-06-21		F26/08	CrickWIC 2009 Feb Page12 Table4	GISAID	EPI_ISL_61743	MDCK2,SIAT1	GISAID	EPI_ISL_21290	SPFCK1E2
A/BUCURESTI/54/2009	MDCK 2	CELL	2009-01-12		A/ENGLAND/394/2008	MDCK2	CELL	2008-09-22		F32/08	CrickWIC 2009 Feb Page12 Table4	GISAID	EPI_ISL_61743	MDCK2,SIAT1	GISAID	EPI_ISL_107683	RMK,MDCK
A/BUCURESTI/54/2009	MDCK 2	CELL	2009-01-12		A/BRISBANE/24/2008	E5	EGG	2008-06-23		F3/09	CrickWIC 2009 Feb Page12 Table4	GISAID	EPI_ISL_61743	MDCK2,SIAT1	GISAID	EPI_ISL_23848	same
A/ISRAEL/13/2009	MDCKX	CELL	2009-01-17		A/WISCONSIN/67/2005	SPFCK3, E3	EGG	2005-08-31		F18/08	CrickWIC 2009 Feb Page12 Table4	GISAID	EPI_ISL_61745	CX,SIAT1	GISAID	EPI_ISL_21089	SPFCK3E2
A/ISRAEL/13/2009	MDCKX	CELL	2009-01-17		A/WISCONSIN/03/2007	EX	EGG	2007-01-21		F15/07	CrickWIC 2009 Feb Page12 Table4	GISAID	EPI_ISL_61745	CX,SIAT1	GISAID	EPI_ISL_127613	EGG
A/ISRAEL/13/2009	MDCKX	CELL	2009-01-17		A/BRISBANE/10/2007	E2	EGG	2007-02-06		F29/08	CrickWIC 2009 Feb Page12 Table4	GISAID	EPI_ISL_61745	CX,SIAT1	GISAID	EPI_ISL_13618	same
A/ISRAEL/13/2009	MDCKX	CELL	2009-01-17		A/URUGUAY/716/2007	SPFCK1,E3	EGG	2007-06-21		F26/08	CrickWIC 2009 Feb Page12 Table4	GISAID	EPI_ISL_61745	CX,SIAT1	GISAID	EPI_ISL_21290	SPFCK1E2
A/ISRAEL/13/2009	MDCKX	CELL	2009-01-17		A/ENGLAND/394/2008	MDCK2	CELL	2008-09-22		F32/08	CrickWIC 2009 Feb Page12 Table4	GISAID	EPI_ISL_61745	CX,SIAT1	GISAID	EPI_ISL_107683	RMK,MDCK
A/ISRAEL/13/2009	MDCKX	CELL	2009-01-17		A/BRISBANE/24/2008	E5	EGG	2008-06-23		F3/09	CrickWIC 2009 Feb Page12 Table4	GISAID	EPI_ISL_61745	CX,SIAT1	GISAID	EPI_ISL_23848	same
A/ALGERIA/G217/2009	CX	CELL	2008-12-30		A/WISCONSIN/67/2005	SPFCK3, E3	EGG	2005-08-31		F18/08	CrickWIC 2009 Feb Page12 Table4	GISAID	EPI_ISL_61770	CX, SIAT1	GISAID	EPI_ISL_21089	SPFCK3E2
A/ALGERIA/G217/2009	CX	CELL	2008-12-30		A/WISCONSIN/03/2007	EX	EGG	2007-01-21		F15/07	CrickWIC 2009 Feb Page12 Table4	GISAID	EPI_ISL_61770	CX, SIAT1	GISAID	EPI_ISL_127613	EGG
A/ALGERIA/G217/2009	CX	CELL	2008-12-30		A/BRISBANE/10/2007	E2	EGG	2007-02-06		F29/08	CrickWIC 2009 Feb Page12 Table4	GISAID	EPI_ISL_61770	CX, SIAT1	GISAID	EPI_ISL_13618	same
A/ALGERIA/G217/2009	CX	CELL	2008-12-30		A/URUGUAY/716/2007	SPFCK1,E3	EGG	2007-06-21		F26/08	CrickWIC 2009 Feb Page12 Table4	GISAID	EPI_ISL_61770	CX, SIAT1	GISAID	EPI_ISL_21290	SPFCK1E2
A/ALGERIA/G217/2009	CX	CELL	2008-12-30		A/ENGLAND/394/2008	MDCK2	CELL	2008-09-22		F32/08	CrickWIC 2009 Feb Page12 Table4	GISAID	EPI_ISL_61770	CX, SIAT1	GISAID	EPI_ISL_107683	RMK,MDCK
A/ALGERIA/G217/2009	CX	CELL	2008-12-30		A/BRISBANE/24/2008	E5	EGG	2008-06-23		F3/09	CrickWIC 2009 Feb Page12 Table4	GISAID	EPI_ISL_61770	CX, SIAT1	GISAID	EPI_ISL_23848	same
A/WISCONSIN/67/2005	SPFCK3, E3	EGG	2005-08-31		A/WISCONSIN/67/2005	SPFCK3, E3	EGG	2005-08-31		F18/08	CrickWIC 2009 Feb Page13 Table5	GISAID	EPI_ISL_21089	SPFCK3E2	GISAID	EPI_ISL_21089	SPFCK3E2
A/WISCONSIN/67/2005	SPFCK3, E3	EGG	2005-08-31		A/WISCONSIN/03/2007	EX	EGG	2007-01-21		F15/07	CrickWIC 2009 Feb Page13 Table5	GISAID	EPI_ISL_21089	SPFCK3E2	GISAID	EPI_ISL_127613	EGG
A/WISCONSIN/67/2005	SPFCK3, E3	EGG	2005-08-31		A/BRISBANE/10/2007	E2	EGG	2007-02-06		F29/08	CrickWIC 2009 Feb Page13 Table5	GISAID	EPI_ISL_21089	SPFCK3E2	GISAID	EPI_ISL_13618	same
A/WISCONSIN/67/2005	SPFCK3, E3	EGG	2005-08-31		A/URUGUAY/716/2007	SPFCK1,E3	EGG	2007-06-21		F26/08	CrickWIC 2009 Feb Page13 Table5	GISAID	EPI_ISL_21089	SPFCK3E2	GISAID	EPI_ISL_21290	SPFCK1E2
A/WISCONSIN/67/2005	SPFCK3, E3	EGG	2005-08-31		A/ENGLAND/394/2008	MDCK2	CELL	2008-09-22		F32/08	CrickWIC 2009 Feb Page13 Table5	GISAID	EPI_ISL_21089	SPFCK3E2	GISAID	EPI_ISL_107683	RMK,MDCK
A/WISCONSIN/67/2005	SPFCK3, E3	EGG	2005-08-31		A/BRISBANE/24/2008	E5	EGG	2008-06-23		F3/09	CrickWIC 2009 Feb Page13 Table5	GISAID	EPI_ISL_21089	SPFCK3E2	GISAID	EPI_ISL_23848	same
A/WISCONSIN/03/2007	EX	EGG	2007-01-21		A/WISCONSIN/67/2005	SPFCK3, E3	EGG	2005-08-31		F18/08	CrickWIC 2009 Feb Page13 Table5	GISAID	EPI_ISL_127613	EGG	GISAID	EPI_ISL_21089	SPFCK3E2
A/WISCONSIN/03/2007	EX	EGG	2007-01-21		A/WISCONSIN/03/2007	EX	EGG	2007-01-21		F15/07	CrickWIC 2009 Feb Page13 Table5	GISAID	EPI_ISL_127613	EGG	GISAID	EPI_ISL_127613	EGG
A/WISCONSIN/03/2007	EX	EGG	2007-01-21		A/BRISBANE/10/2007	E2	EGG	2007-02-06		F29/08	CrickWIC 2009 Feb Page13 Table5	GISAID	EPI_ISL_127613	EGG	GISAID	EPI_ISL_13618	same
A/WISCONSIN/03/2007	EX	EGG	2007-01-21		A/URUGUAY/716/2007	SPFCK1,E3	EGG	2007-06-21		F26/08	CrickWIC 2009 Feb Page13 Table5	GISAID	EPI_ISL_127613	EGG	GISAID	EPI_ISL_21290	SPFCK1E2
A/WISCONSIN/03/2007	EX	EGG	2007-01-21		A/ENGLAND/394/2008	MDCK2	CELL	2008-09-22		F32/08	CrickWIC 2009 Feb Page13 Table5	GISAID	EPI_ISL_127613	EGG	GISAID	EPI_ISL_107683	RMK,MDCK
A/WISCONSIN/03/2007	EX	EGG	2007-01-21		A/BRISBANE/24/2008	E5	EGG	2008-06-23		F3/09	CrickWIC 2009 Feb Page13 Table5	GISAID	EPI_ISL_127613	EGG	GISAID	EPI_ISL_23848	same
A/BRISBANE/10/2007	E2	EGG	2007-02-06		A/WISCONSIN/67/2005	SPFCK3, E3	EGG	2005-08-31		F18/08	CrickWIC 2009 Feb Page13 Table5	GISAID	EPI_ISL_13618	same	GISAID	EPI_ISL_21089	SPFCK3E2
A/BRISBANE/10/2007	E2	EGG	2007-02-06		A/WISCONSIN/03/2007	EX	EGG	2007-01-21		F15/07	CrickWIC 2009 Feb Page13 Table5	GISAID	EPI_ISL_13618	same	GISAID	EPI_ISL_127613	EGG
A/BRISBANE/10/2007	E2	EGG	2007-02-06		A/BRISBANE/10/2007	E2	EGG	2007-02-06		F29/08	CrickWIC 2009 Feb Page13 Table5	GISAID	EPI_ISL_13618	same	GISAID	EPI_ISL_13618	same
A/BRISBANE/10/2007	E2	EGG	2007-02-06		A/URUGUAY/716/2007	SPFCK1,E3	EGG	2007-06-21		F26/08	CrickWIC 2009 Feb Page13 Table5	GISAID	EPI_ISL_13618	same	GISAID	EPI_ISL_21290	SPFCK1E2
A/BRISBANE/10/2007	E2	EGG	2007-02-06		A/ENGLAND/394/2008	MDCK2	CELL	2008-09-22		F32/08	CrickWIC 2009 Feb Page13 Table5	GISAID	EPI_ISL_13618	same	GISAID	EPI_ISL_107683	RMK,MDCK
A/BRISBANE/10/2007	E2	EGG	2007-02-06		A/BRISBANE/24/2008	E5	EGG	2008-06-23		F3/09	CrickWIC 2009 Feb Page13 Table5	GISAID	EPI_ISL_13618	same	GISAID	EPI_ISL_23848	same
A/URUGUAY/716/2007	SPFCK1,E3	EGG	2007-06-21		A/WISCONSIN/67/2005	SPFCK3, E3	EGG	2005-08-31		F18/08	CrickWIC 2009 Feb Page13 Table5	GISAID	EPI_ISL_21290	SPFCK1E2	GISAID	EPI_ISL_21089	SPFCK3E2
A/URUGUAY/716/2007	SPFCK1,E3	EGG	2007-06-21		A/WISCONSIN/03/2007	EX	EGG	2007-01-21		F15/07	CrickWIC 2009 Feb Page13 Table5	GISAID	EPI_ISL_21290	SPFCK1E2	GISAID	EPI_ISL_127613	EGG
A/URUGUAY/716/2007	SPFCK1,E3	EGG	2007-06-21		A/BRISBANE/10/2007	E2	EGG	2007-02-06		F29/08	CrickWIC 2009 Feb Page13 Table5	GISAID	EPI_ISL_21290	SPFCK1E2	GISAID	EPI_ISL_13618	same
A/URUGUAY/716/2007	SPFCK1,E3	EGG	2007-06-21		A/URUGUAY/716/2007	SPFCK1,E3	EGG	2007-06-21		F26/08	CrickWIC 2009 Feb Page13 Table5	GISAID	EPI_ISL_21290	SPFCK1E2	GISAID	EPI_ISL_21290	SPFCK1E2
A/URUGUAY/716/2007	SPFCK1,E3	EGG	2007-06-21		A/ENGLAND/394/2008	MDCK2	CELL	2008-09-22		F32/08	CrickWIC 2009 Feb Page13 Table5	GISAID	EPI_ISL_21290	SPFCK1E2	GISAID	EPI_ISL_107683	RMK,MDCK
A/URUGUAY/716/2007	SPFCK1,E3	EGG	2007-06-21		A/BRISBANE/24/2008	E5	EGG	2008-06-23		F3/09	CrickWIC 2009 Feb Page13 Table5	GISAID	EPI_ISL_21290	SPFCK1E2	GISAID	EPI_ISL_23848	same
A/ENGLAND/394/2008	MDCK2	CELL	2008-09-22		A/WISCONSIN/67/2005	SPFCK3, E3	EGG	2005-08-31		F18/08	CrickWIC 2009 Feb Page13 Table5	GISAID	EPI_ISL_107683	RMK,MDCK	GISAID	EPI_ISL_21089	SPFCK3E2
A/ENGLAND/394/2008	MDCK2	CELL	2008-09-22		A/WISCONSIN/03/2007	EX	EGG	2007-01-21		F15/07	CrickWIC 2009 Feb Page13 Table5	GISAID	EPI_ISL_107683	RMK,MDCK	GISAID	EPI_ISL_127613	EGG
A/ENGLAND/394/2008	MDCK2	CELL	2008-09-22		A/BRISBANE/10/2007	E2	EGG	2007-02-06		F29/08	CrickWIC 2009 Feb Page13 Table5	GISAID	EPI_ISL_107683	RMK,MDCK	GISAID	EPI_ISL_13618	same
A/ENGLAND/394/2008	MDCK2	CELL	2008-09-22		A/URUGUAY/716/2007	SPFCK1,E3	EGG	2007-06-21		F26/08	CrickWIC 2009 Feb Page13 Table5	GISAID	EPI_ISL_107683	RMK,MDCK	GISAID	EPI_ISL_21290	SPFCK1E2
A/ENGLAND/394/2008	MDCK2	CELL	2008-09-22		A/ENGLAND/394/2008	MDCK2	CELL	2008-09-22		F32/08	CrickWIC 2009 Feb Page13 Table5	GISAID	EPI_ISL_107683	RMK,MDCK	GISAID	EPI_ISL_107683	RMK,MDCK
A/ENGLAND/394/2008	MDCK2	CELL	2008-09-22		A/BRISBANE/24/2008	E5	EGG	2008-06-23		F3/09	CrickWIC 2009 Feb Page13 Table5	GISAID	EPI_ISL_107683	RMK,MDCK	GISAID	EPI_ISL_23848	same
A/BRISBANE/24/2008	E5	EGG	2008-06-23		A/WISCONSIN/67/2005	SPFCK3, E3	EGG	2005-08-31		F18/08	CrickWIC 2009 Feb Page13 Table5	GISAID	EPI_ISL_23848	same	GISAID	EPI_ISL_21089	SPFCK3E2
A/BRISBANE/24/2008	E5	EGG	2008-06-23		A/WISCONSIN/03/2007	EX	EGG	2007-01-21		F15/07	CrickWIC 2009 Feb Page13 Table5	GISAID	EPI_ISL_23848	same	GISAID	EPI_ISL_127613	EGG
A/BRISBANE/24/2008	E5	EGG	2008-06-23		A/BRISBANE/10/2007	E2	EGG	2007-02-06		F29/08	CrickWIC 2009 Feb Page13 Table5	GISAID	EPI_ISL_23848	same	GISAID	EPI_ISL_13618	same
A/BRISBANE/24/2008	E5	EGG	2008-06-23		A/URUGUAY/716/2007	SPFCK1,E3	EGG	2007-06-21		F26/08	CrickWIC 2009 Feb Page13 Table5	GISAID	EPI_ISL_23848	same	GISAID	EPI_ISL_21290	SPFCK1E2
A/BRISBANE/24/2008	E5	EGG	2008-06-23		A/ENGLAND/394/2008	MDCK2	CELL	2008-09-22		F32/08	CrickWIC 2009 Feb Page13 Table5	GISAID	EPI_ISL_23848	same	GISAID	EPI_ISL_107683	RMK,MDCK
A/BRISBANE/24/2008	E5	EGG	2008-06-23		A/BRISBANE/24/2008	E5	EGG	2008-06-23		F3/09	CrickWIC 2009 Feb Page13 Table5	GISAID	EPI_ISL_23848	same	GISAID	EPI_ISL_23848	same
A/ENGLAND/392/2008	C1	CELL	2008-09-11		A/WISCONSIN/67/2005	SPFCK3, E3	EGG	2005-08-31		F18/08	CrickWIC 2009 Feb Page13 Table5	GISAID	EPI_ISL_107682	RMK,MDCK	GISAID	EPI_ISL_21089	SPFCK3E2
A/ENGLAND/392/2008	C1	CELL	2008-09-11		A/WISCONSIN/03/2007	EX	EGG	2007-01-21		F15/07	CrickWIC 2009 Feb Page13 Table5	GISAID	EPI_ISL_107682	RMK,MDCK	GISAID	EPI_ISL_127613	EGG
A/ENGLAND/392/2008	C1	CELL	2008-09-11		A/BRISBANE/10/2007	E2	EGG	2007-02-06		F29/08	CrickWIC 2009 Feb Page13 Table5	GISAID	EPI_ISL_107682	RMK,MDCK	GISAID	EPI_ISL_13618	same
A/ENGLAND/392/2008	C1	CELL	2008-09-11		A/URUGUAY/716/2007	SPFCK1,E3	EGG	2007-06-21		F26/08	CrickWIC 2009 Feb Page13 Table5	GISAID	EPI_ISL_107682	RMK,MDCK	GISAID	EPI_ISL_21290	SPFCK1E2
A/ENGLAND/392/2008	C1	CELL	2008-09-11		A/ENGLAND/394/2008	MDCK2	CELL	2008-09-22		F32/08	CrickWIC 2009 Feb Page13 Table5	GISAID	EPI_ISL_107682	RMK,MDCK	GISAID	EPI_ISL_107683	RMK,MDCK
A/ENGLAND/394/2008	C2	CELL	2008-09-22		A/WISCONSIN/67/2005	SPFCK3, E3	EGG	2005-08-31		F18/08	CrickWIC 2009 Feb Page13 Table5	GISAID	EPI_ISL_107683	RMK,MDCK	GISAID	EPI_ISL_21089	SPFCK3E2
A/ENGLAND/394/2008	C2	CELL	2008-09-22		A/WISCONSIN/03/2007	EX	EGG	2007-01-21		F15/07	CrickWIC 2009 Feb Page13 Table5	GISAID	EPI_ISL_107683	RMK,MDCK	GISAID	EPI_ISL_127613	EGG
A/ENGLAND/394/2008	C2	CELL	2008-09-22		A/BRISBANE/10/2007	E2	EGG	2007-02-06		F29/08	CrickWIC 2009 Feb Page13 Table5	GISAID	EPI_ISL_107683	RMK,MDCK	GISAID	EPI_ISL_13618	same
A/ENGLAND/394/2008	C2	CELL	2008-09-22		A/URUGUAY/716/2007	SPFCK1,E3	EGG	2007-06-21		F26/08	CrickWIC 2009 Feb Page13 Table5	GISAID	EPI_ISL_107683	RMK,MDCK	GISAID	EPI_ISL_21290	SPFCK1E2
A/ENGLAND/394/2008	C2	CELL	2008-09-22		A/ENGLAND/394/2008	MDCK2	CELL	2008-09-22		F32/08	CrickWIC 2009 Feb Page13 Table5	GISAID	EPI_ISL_107683	RMK,MDCK	GISAID	EPI_ISL_107683	RMK,MDCK
A/PARIS/458/2008	C1	CELL	2008-12-01		A/WISCONSIN/67/2005	SPFCK3, E3	EGG	2005-08-31		F18/08	CrickWIC 2009 Feb Page13 Table5	GISAID	EPI_ISL_61719	C1, SIAT1	GISAID	EPI_ISL_21089	SPFCK3E2
A/PARIS/458/2008	C1	CELL	2008-12-01		A/WISCONSIN/03/2007	EX	EGG	2007-01-21		F15/07	CrickWIC 2009 Feb Page13 Table5	GISAID	EPI_ISL_61719	C1, SIAT1	GISAID	EPI_ISL_127613	EGG
A/PARIS/458/2008	C1	CELL	2008-12-01		A/BRISBANE/10/2007	E2	EGG	2007-02-06		F29/08	CrickWIC 2009 Feb Page13 Table5	GISAID	EPI_ISL_61719	C1, SIAT1	GISAID	EPI_ISL_13618	same
A/PARIS/458/2008	C1	CELL	2008-12-01		A/URUGUAY/716/2007	SPFCK1,E3	EGG	2007-06-21		F26/08	CrickWIC 2009 Feb Page13 Table5	GISAID	EPI_ISL_61719	C1, SIAT1	GISAID	EPI_ISL_21290	SPFCK1E2
A/PARIS/458/2008	C1	CELL	2008-12-01		A/ENGLAND/394/2008	MDCK2	CELL	2008-09-22		F32/08	CrickWIC 2009 Feb Page13 Table5	GISAID	EPI_ISL_61719	C1, SIAT1	GISAID	EPI_ISL_107683	RMK,MDCK
A/SINGAPORE/N593/2008	CX	CELL	2008-09-15		A/WISCONSIN/67/2005	SPFCK3, E3	EGG	2005-08-31		F18/08	CrickWIC 2009 Feb Page13 Table5	GISAID	EPI_ISL_61726	CX, SIAT1	GISAID	EPI_ISL_21089	SPFCK3E2
A/SINGAPORE/N593/2008	CX	CELL	2008-09-15		A/WISCONSIN/03/2007	EX	EGG	2007-01-21		F15/07	CrickWIC 2009 Feb Page13 Table5	GISAID	EPI_ISL_61726	CX, SIAT1	GISAID	EPI_ISL_127613	EGG
A/SINGAPORE/N593/2008	CX	CELL	2008-09-15		A/BRISBANE/10/2007	E2	EGG	2007-02-06		F29/08	CrickWIC 2009 Feb Page13 Table5	GISAID	EPI_ISL_61726	CX, SIAT1	GISAID	EPI_ISL_13618	same
A/SINGAPORE/N593/2008	CX	CELL	2008-09-15		A/URUGUAY/716/2007	SPFCK1,E3	EGG	2007-06-21		F26/08	CrickWIC 2009 Feb Page13 Table5	GISAID	EPI_ISL_61726	CX, SIAT1	GISAID	EPI_ISL_21290	SPFCK1E2
A/SINGAPORE/N593/2008	CX	CELL	2008-09-15		A/ENGLAND/394/2008	MDCK2	CELL	2008-09-22		F32/08	CrickWIC 2009 Feb Page13 Table5	GISAID	EPI_ISL_61726	CX, SIAT1	GISAID	EPI_ISL_107683	RMK,MDCK
A/SINGAPORE/N593/2008	CX	CELL	2008-09-15		A/BRISBANE/24/2008	E5	EGG	2008-06-23		F3/09	CrickWIC 2009 Feb Page13 Table5	GISAID	EPI_ISL_61726	CX, SIAT1	GISAID	EPI_ISL_23848	same
A/SWEDEN/3/2008	MDCK2	CELL	2008-10-15		A/WISCONSIN/67/2005	SPFCK3, E3	EGG	2005-08-31		F18/08	CrickWIC 2009 Feb Page13 Table5	GISAID	EPI_ISL_70653	MDCK P2	GISAID	EPI_ISL_21089	SPFCK3E2
A/SWEDEN/3/2008	MDCK2	CELL	2008-10-15		A/WISCONSIN/03/2007	EX	EGG	2007-01-21		F15/07	CrickWIC 2009 Feb Page13 Table5	GISAID	EPI_ISL_70653	MDCK P2	GISAID	EPI_ISL_127613	EGG
A/SWEDEN/3/2008	MDCK2	CELL	2008-10-15		A/BRISBANE/10/2007	E2	EGG	2007-02-06		F29/08	CrickWIC 2009 Feb Page13 Table5	GISAID	EPI_ISL_70653	MDCK P2	GISAID	EPI_ISL_13618	same
A/SWEDEN/3/2008	MDCK2	CELL	2008-10-15		A/URUGUAY/716/2007	SPFCK1,E3	EGG	2007-06-21		F26/08	CrickWIC 2009 Feb Page13 Table5	GISAID	EPI_ISL_70653	MDCK P2	GISAID	EPI_ISL_21290	SPFCK1E2
A/SWEDEN/3/2008	MDCK2	CELL	2008-10-15		A/ENGLAND/394/2008	MDCK2	CELL	2008-09-22		F32/08	CrickWIC 2009 Feb Page13 Table5	GISAID	EPI_ISL_70653	MDCK P2	GISAID	EPI_ISL_107683	RMK,MDCK
A/SWEDEN/3/2008	MDCK2	CELL	2008-10-15		A/BRISBANE/24/2008	E5	EGG	2008-06-23		F3/09	CrickWIC 2009 Feb Page13 Table5	GISAID	EPI_ISL_70653	MDCK P2	GISAID	EPI_ISL_23848	same
A/ENGLAND/687/2008	MDCK P1	CELL	2008-12-30		A/WISCONSIN/67/2005	SPFCK3, E3	EGG	2005-08-31		F18/08	CrickWIC 2009 Feb Page13 Table5	GISAID	EPI_ISL_61707	MDCK1,SIAT1	GISAID	EPI_ISL_21089	SPFCK3E2
A/ENGLAND/687/2008	MDCK P1	CELL	2008-12-30		A/WISCONSIN/03/2007	EX	EGG	2007-01-21		F15/07	CrickWIC 2009 Feb Page13 Table5	GISAID	EPI_ISL_61707	MDCK1,SIAT1	GISAID	EPI_ISL_127613	EGG
A/ENGLAND/687/2008	MDCK P1	CELL	2008-12-30		A/BRISBANE/10/2007	E2	EGG	2007-02-06		F29/08	CrickWIC 2009 Feb Page13 Table5	GISAID	EPI_ISL_61707	MDCK1,SIAT1	GISAID	EPI_ISL_13618	same
A/ENGLAND/687/2008	MDCK P1	CELL	2008-12-30		A/URUGUAY/716/2007	SPFCK1,E3	EGG	2007-06-21		F26/08	CrickWIC 2009 Feb Page13 Table5	GISAID	EPI_ISL_61707	MDCK1,SIAT1	GISAID	EPI_ISL_21290	SPFCK1E2
A/ENGLAND/687/2008	MDCK P1	CELL	2008-12-30		A/ENGLAND/394/2008	MDCK2	CELL	2008-09-22		F32/08	CrickWIC 2009 Feb Page13 Table5	GISAID	EPI_ISL_61707	MDCK1,SIAT1	GISAID	EPI_ISL_107683	RMK,MDCK
A/ENGLAND/687/2008	MDCK P1	CELL	2008-12-30		A/BRISBANE/24/2008	E5	EGG	2008-06-23		F3/09	CrickWIC 2009 Feb Page13 Table5	GISAID	EPI_ISL_61707	MDCK1,SIAT1	GISAID	EPI_ISL_23848	same
A/SEOUL/4436/2008	MDCK-P2	CELL	2008-12-05		A/WISCONSIN/67/2005	SPFCK3, E3	EGG	2005-08-31		F18/08	CrickWIC 2009 Feb Page13 Table5	GISAID	EPI_ISL_61735	MDCK2,SIAT1	GISAID	EPI_ISL_21089	SPFCK3E2
A/SEOUL/4436/2008	MDCK-P2	CELL	2008-12-05		A/WISCONSIN/03/2007	EX	EGG	2007-01-21		F15/07	CrickWIC 2009 Feb Page13 Table5	GISAID	EPI_ISL_61735	MDCK2,SIAT1	GISAID	EPI_ISL_127613	EGG
A/SEOUL/4436/2008	MDCK-P2	CELL	2008-12-05		A/BRISBANE/10/2007	E2	EGG	2007-02-06		F29/08	CrickWIC 2009 Feb Page13 Table5	GISAID	EPI_ISL_61735	MDCK2,SIAT1	GISAID	EPI_ISL_13618	same
A/SEOUL/4436/2008	MDCK-P2	CELL	2008-12-05		A/URUGUAY/716/2007	SPFCK1,E3	EGG	2007-06-21		F26/08	CrickWIC 2009 Feb Page13 Table5	GISAID	EPI_ISL_61735	MDCK2,SIAT1	GISAID	EPI_ISL_21290	SPFCK1E2
A/SEOUL/4436/2008	MDCK-P2	CELL	2008-12-05		A/ENGLAND/394/2008	MDCK2	CELL	2008-09-22		F32/08	CrickWIC 2009 Feb Page13 Table5	GISAID	EPI_ISL_61735	MDCK2,SIAT1	GISAID	EPI_ISL_107683	RMK,MDCK
A/SEOUL/4436/2008	MDCK-P2	CELL	2008-12-05		A/BRISBANE/24/2008	E5	EGG	2008-06-23		F3/09	CrickWIC 2009 Feb Page13 Table5	GISAID	EPI_ISL_61735	MDCK2,SIAT1	GISAID	EPI_ISL_23848	same
A/SLOVENIA/60/2009	MDCKX	CELL	2009-01-06		A/WISCONSIN/67/2005	SPFCK3, E3	EGG	2005-08-31		F18/08	CrickWIC 2009 Feb Page13 Table5	GISAID	EPI_ISL_61728	MDCKX, SIAT1	GISAID	EPI_ISL_21089	SPFCK3E2
A/SLOVENIA/60/2009	MDCKX	CELL	2009-01-06		A/WISCONSIN/03/2007	EX	EGG	2007-01-21		F15/07	CrickWIC 2009 Feb Page13 Table5	GISAID	EPI_ISL_61728	MDCKX, SIAT1	GISAID	EPI_ISL_127613	EGG
A/SLOVENIA/60/2009	MDCKX	CELL	2009-01-06		A/BRISBANE/10/2007	E2	EGG	2007-02-06		F29/08	CrickWIC 2009 Feb Page13 Table5	GISAID	EPI_ISL_61728	MDCKX, SIAT1	GISAID	EPI_ISL_13618	same
A/SLOVENIA/60/2009	MDCKX	CELL	2009-01-06		A/URUGUAY/716/2007	SPFCK1,E3	EGG	2007-06-21		F26/08	CrickWIC 2009 Feb Page13 Table5	GISAID	EPI_ISL_61728	MDCKX, SIAT1	GISAID	EPI_ISL_21290	SPFCK1E2
A/SLOVENIA/60/2009	MDCKX	CELL	2009-01-06		A/ENGLAND/394/2008	MDCK2	CELL	2008-09-22		F32/08	CrickWIC 2009 Feb Page13 Table5	GISAID	EPI_ISL_61728	MDCKX, SIAT1	GISAID	EPI_ISL_107683	RMK,MDCK
A/SLOVENIA/60/2009	MDCKX	CELL	2009-01-06		A/BRISBANE/24/2008	E5	EGG	2008-06-23		F3/09	CrickWIC 2009 Feb Page13 Table5	GISAID	EPI_ISL_61728	MDCKX, SIAT1	GISAID	EPI_ISL_23848	same
A/LEON/5/2009	MDCK1	CELL	2009-01-13		A/WISCONSIN/67/2005	SPFCK3, E3	EGG	2005-08-31		F18/08	CrickWIC 2009 Feb Page13 Table5	GISAID	EPI_ISL_61711	MDCK1, SIAT1	GISAID	EPI_ISL_21089	SPFCK3E2
A/LEON/5/2009	MDCK1	CELL	2009-01-13		A/WISCONSIN/03/2007	EX	EGG	2007-01-21		F15/07	CrickWIC 2009 Feb Page13 Table5	GISAID	EPI_ISL_61711	MDCK1, SIAT1	GISAID	EPI_ISL_127613	EGG
A/LEON/5/2009	MDCK1	CELL	2009-01-13		A/BRISBANE/10/2007	E2	EGG	2007-02-06		F29/08	CrickWIC 2009 Feb Page13 Table5	GISAID	EPI_ISL_61711	MDCK1, SIAT1	GISAID	EPI_ISL_13618	same
A/LEON/5/2009	MDCK1	CELL	2009-01-13		A/URUGUAY/716/2007	SPFCK1,E3	EGG	2007-06-21		F26/08	CrickWIC 2009 Feb Page13 Table5	GISAID	EPI_ISL_61711	MDCK1, SIAT1	GISAID	EPI_ISL_21290	SPFCK1E2
A/LEON/5/2009	MDCK1	CELL	2009-01-13		A/ENGLAND/394/2008	MDCK2	CELL	2008-09-22		F32/08	CrickWIC 2009 Feb Page13 Table5	GISAID	EPI_ISL_61711	MDCK1, SIAT1	GISAID	EPI_ISL_107683	RMK,MDCK
A/LEON/5/2009	MDCK1	CELL	2009-01-13		A/BRISBANE/24/2008	E5	EGG	2008-06-23		F3/09	CrickWIC 2009 Feb Page13 Table5	GISAID	EPI_ISL_61711	MDCK1, SIAT1	GISAID	EPI_ISL_23848	same
A/POITIERS/1341/2008	PX+P1MDCK	CELL	2008-11-04		A/WISCONSIN/67/2005	SPFCK3, E3	EGG	2005-08-31		F18/08	CrickWIC 2009 Feb Page13 Table5	GISAID	EPI_ISL_61723	X,MDCK1,SIAT3	GISAID	EPI_ISL_21089	SPFCK3E2
A/POITIERS/1341/2008	PX+P1MDCK	CELL	2008-11-04		A/WISCONSIN/03/2007	EX	EGG	2007-01-21		F15/07	CrickWIC 2009 Feb Page13 Table5	GISAID	EPI_ISL_61723	X,MDCK1,SIAT3	GISAID	EPI_ISL_127613	EGG
A/POITIERS/1341/2008	PX+P1MDCK	CELL	2008-11-04		A/BRISBANE/10/2007	E2	EGG	2007-02-06		F29/08	CrickWIC 2009 Feb Page13 Table5	GISAID	EPI_ISL_61723	X,MDCK1,SIAT3	GISAID	EPI_ISL_13618	same
A/POITIERS/1341/2008	PX+P1MDCK	CELL	2008-11-04		A/URUGUAY/716/2007	SPFCK1,E3	EGG	2007-06-21		F26/08	CrickWIC 2009 Feb Page13 Table5	GISAID	EPI_ISL_61723	X,MDCK1,SIAT3	GISAID	EPI_ISL_21290	SPFCK1E2
A/POITIERS/1341/2008	PX+P1MDCK	CELL	2008-11-04		A/ENGLAND/394/2008	MDCK2	CELL	2008-09-22		F32/08	CrickWIC 2009 Feb Page13 Table5	GISAID	EPI_ISL_61723	X,MDCK1,SIAT3	GISAID	EPI_ISL_107683	RMK,MDCK
A/PARIS/458/2008	C1	CELL	2008-12-01		A/WISCONSIN/67/2005	SPFCK3, E3	EGG	2005-08-31		F18/08	CrickWIC 2009 Feb Page13 Table5	GISAID	EPI_ISL_61719	C1, SIAT1	GISAID	EPI_ISL_21089	SPFCK3E2
A/PARIS/458/2008	C1	CELL	2008-12-01		A/WISCONSIN/03/2007	EX	EGG	2007-01-21		F15/07	CrickWIC 2009 Feb Page13 Table5	GISAID	EPI_ISL_61719	C1, SIAT1	GISAID	EPI_ISL_127613	EGG
A/PARIS/458/2008	C1	CELL	2008-12-01		A/BRISBANE/10/2007	E2	EGG	2007-02-06		F29/08	CrickWIC 2009 Feb Page13 Table5	GISAID	EPI_ISL_61719	C1, SIAT1	GISAID	EPI_ISL_13618	same
A/PARIS/458/2008	C1	CELL	2008-12-01		A/URUGUAY/716/2007	SPFCK1,E3	EGG	2007-06-21		F26/08	CrickWIC 2009 Feb Page13 Table5	GISAID	EPI_ISL_61719	C1, SIAT1	GISAID	EPI_ISL_21290	SPFCK1E2
A/PARIS/458/2008	C1	CELL	2008-12-01		A/ENGLAND/394/2008	MDCK2	CELL	2008-09-22		F32/08	CrickWIC 2009 Feb Page13 Table5	GISAID	EPI_ISL_61719	C1, SIAT1	GISAID	EPI_ISL_107683	RMK,MDCK
A/NORWAY/14/2009	MDCK1	CELL	2009-01-01		A/WISCONSIN/67/2005	SPFCK3, E3	EGG	2005-08-31		F18/08	CrickWIC 2009 Feb Page13 Table5	GISAID	EPI_ISL_61716	MDCK1, SIAT2	GISAID	EPI_ISL_21089	SPFCK3E2
A/NORWAY/14/2009	MDCK1	CELL	2009-01-01		A/WISCONSIN/03/2007	EX	EGG	2007-01-21		F15/07	CrickWIC 2009 Feb Page13 Table5	GISAID	EPI_ISL_61716	MDCK1, SIAT2	GISAID	EPI_ISL_127613	EGG
A/NORWAY/14/2009	MDCK1	CELL	2009-01-01		A/BRISBANE/10/2007	E2	EGG	2007-02-06		F29/08	CrickWIC 2009 Feb Page13 Table5	GISAID	EPI_ISL_61716	MDCK1, SIAT2	GISAID	EPI_ISL_13618	same
A/NORWAY/14/2009	MDCK1	CELL	2009-01-01		A/URUGUAY/716/2007	SPFCK1,E3	EGG	2007-06-21		F26/08	CrickWIC 2009 Feb Page13 Table5	GISAID	EPI_ISL_61716	MDCK1, SIAT2	GISAID	EPI_ISL_21290	SPFCK1E2
A/NORWAY/14/2009	MDCK1	CELL	2009-01-01		A/ENGLAND/394/2008	MDCK2	CELL	2008-09-22		F32/08	CrickWIC 2009 Feb Page13 Table5	GISAID	EPI_ISL_61716	MDCK1, SIAT2	GISAID	EPI_ISL_107683	RMK,MDCK
A/BADEN-WUERTTEMBURG/194/2008	C3	CELL	2008-12-19		A/WISCONSIN/67/2005	SPFCK3, E3	EGG	2005-08-31		F18/08	CrickWIC 2009 Feb Page13 Table5	GISAID	EPI_ISL_61701	C3, SIAT1	GISAID	EPI_ISL_21089	SPFCK3E2
A/BADEN-WUERTTEMBURG/194/2008	C3	CELL	2008-12-19		A/WISCONSIN/03/2007	EX	EGG	2007-01-21		F15/07	CrickWIC 2009 Feb Page13 Table5	GISAID	EPI_ISL_61701	C3, SIAT1	GISAID	EPI_ISL_127613	EGG
A/BADEN-WUERTTEMBURG/194/2008	C3	CELL	2008-12-19		A/BRISBANE/10/2007	E2	EGG	2007-02-06		F29/08	CrickWIC 2009 Feb Page13 Table5	GISAID	EPI_ISL_61701	C3, SIAT1	GISAID	EPI_ISL_13618	same
A/BADEN-WUERTTEMBURG/194/2008	C3	CELL	2008-12-19		A/URUGUAY/716/2007	SPFCK1,E3	EGG	2007-06-21		F26/08	CrickWIC 2009 Feb Page13 Table5	GISAID	EPI_ISL_61701	C3, SIAT1	GISAID	EPI_ISL_21290	SPFCK1E2
A/BADEN-WUERTTEMBURG/194/2008	C3	CELL	2008-12-19		A/ENGLAND/394/2008	MDCK2	CELL	2008-09-22		F32/08	CrickWIC 2009 Feb Page13 Table5	GISAID	EPI_ISL_61701	C3, SIAT1	GISAID	EPI_ISL_107683	RMK,MDCK
A/BRATISLAVA/144/2009	MDCK1	CELL	2009-01-19		A/WISCONSIN/67/2005	SPFCK3, E3	EGG	2005-08-31		F18/08	CrickWIC 2009 Feb Page13 Table5	GISAID	EPI_ISL_61741	C1,SIAT1	GISAID	EPI_ISL_21089	SPFCK3E2
A/BRATISLAVA/144/2009	MDCK1	CELL	2009-01-19		A/WISCONSIN/03/2007	EX	EGG	2007-01-21		F15/07	CrickWIC 2009 Feb Page13 Table5	GISAID	EPI_ISL_61741	C1,SIAT1	GISAID	EPI_ISL_127613	EGG
A/BRATISLAVA/144/2009	MDCK1	CELL	2009-01-19		A/BRISBANE/10/2007	E2	EGG	2007-02-06		F29/08	CrickWIC 2009 Feb Page13 Table5	GISAID	EPI_ISL_61741	C1,SIAT1	GISAID	EPI_ISL_13618	same
A/BRATISLAVA/144/2009	MDCK1	CELL	2009-01-19		A/URUGUAY/716/2007	SPFCK1,E3	EGG	2007-06-21		F26/08	CrickWIC 2009 Feb Page13 Table5	GISAID	EPI_ISL_61741	C1,SIAT1	GISAID	EPI_ISL_21290	SPFCK1E2
A/BRATISLAVA/144/2009	MDCK1	CELL	2009-01-19		A/ENGLAND/394/2008	MDCK2	CELL	2008-09-22		F32/08	CrickWIC 2009 Feb Page13 Table5	GISAID	EPI_ISL_61741	C1,SIAT1	GISAID	EPI_ISL_107683	RMK,MDCK
A/BRATISLAVA/144/2009	MDCK1	CELL	2009-01-19		A/BRISBANE/24/2008	E5	EGG	2008-06-23		F3/09	CrickWIC 2009 Feb Page13 Table5	GISAID	EPI_ISL_61741	C1,SIAT1	GISAID	EPI_ISL_23848	same
A/TANGER/533/2009	CX	CELL	2008-12-20		A/WISCONSIN/67/2005	SPFCK3, E3	EGG	2005-08-31		F18/08	CrickWIC 2009 Feb Page13 Table5	GISAID	EPI_ISL_61768	CX, SIAT2	GISAID	EPI_ISL_21089	SPFCK3E2
A/TANGER/533/2009	CX	CELL	2008-12-20		A/WISCONSIN/03/2007	EX	EGG	2007-01-21		F15/07	CrickWIC 2009 Feb Page13 Table5	GISAID	EPI_ISL_61768	CX, SIAT2	GISAID	EPI_ISL_127613	EGG
A/TANGER/533/2009	CX	CELL	2008-12-20		A/BRISBANE/10/2007	E2	EGG	2007-02-06		F29/08	CrickWIC 2009 Feb Page13 Table5	GISAID	EPI_ISL_61768	CX, SIAT2	GISAID	EPI_ISL_13618	same
A/TANGER/533/2009	CX	CELL	2008-12-20		A/URUGUAY/716/2007	SPFCK1,E3	EGG	2007-06-21		F26/08	CrickWIC 2009 Feb Page13 Table5	GISAID	EPI_ISL_61768	CX, SIAT2	GISAID	EPI_ISL_21290	SPFCK1E2
A/TANGER/533/2009	CX	CELL	2008-12-20		A/ENGLAND/394/2008	MDCK2	CELL	2008-09-22		F32/08	CrickWIC 2009 Feb Page13 Table5	GISAID	EPI_ISL_61768	CX, SIAT2	GISAID	EPI_ISL_107683	RMK,MDCK
A/TANGER/533/2009	CX	CELL	2008-12-20		A/BRISBANE/24/2008	E5	EGG	2008-06-23		F3/09	CrickWIC 2009 Feb Page13 Table5	GISAID	EPI_ISL_61768	CX, SIAT2	GISAID	EPI_ISL_23848	same
A/TORINO/14/2008	MDCK1	CELL	2008-12-12		A/WISCONSIN/67/2005	SPFCK3, E3	EGG	2005-08-31		F18/08	CrickWIC 2009 Feb Page13 Table5	GISAID	EPI_ISL_61751	MDCK1, SIAT2	GISAID	EPI_ISL_21089	SPFCK3E2
A/TORINO/14/2008	MDCK1	CELL	2008-12-12		A/WISCONSIN/03/2007	EX	EGG	2007-01-21		F15/07	CrickWIC 2009 Feb Page13 Table5	GISAID	EPI_ISL_61751	MDCK1, SIAT2	GISAID	EPI_ISL_127613	EGG
A/TORINO/14/2008	MDCK1	CELL	2008-12-12		A/BRISBANE/10/2007	E2	EGG	2007-02-06		F29/08	CrickWIC 2009 Feb Page13 Table5	GISAID	EPI_ISL_61751	MDCK1, SIAT2	GISAID	EPI_ISL_13618	same
A/TORINO/14/2008	MDCK1	CELL	2008-12-12		A/URUGUAY/716/2007	SPFCK1,E3	EGG	2007-06-21		F26/08	CrickWIC 2009 Feb Page13 Table5	GISAID	EPI_ISL_61751	MDCK1, SIAT2	GISAID	EPI_ISL_21290	SPFCK1E2
A/TORINO/14/2008	MDCK1	CELL	2008-12-12		A/ENGLAND/394/2008	MDCK2	CELL	2008-09-22		F32/08	CrickWIC 2009 Feb Page13 Table5	GISAID	EPI_ISL_61751	MDCK1, SIAT2	GISAID	EPI_ISL_107683	RMK,MDCK
A/TORINO/14/2008	MDCK1	CELL	2008-12-12		A/BRISBANE/24/2008	E5	EGG	2008-06-23		F3/09	CrickWIC 2009 Feb Page13 Table5	GISAID	EPI_ISL_61751	MDCK1, SIAT2	GISAID	EPI_ISL_23848	same
A/ALGERIA/G202/2009	CX	CELL	2008-12-23		A/WISCONSIN/67/2005	SPFCK3, E3	EGG	2005-08-31		F18/08	CrickWIC 2009 Feb Page13 Table5	GISAID	EPI_ISL_61769	CX, SIAT1	GISAID	EPI_ISL_21089	SPFCK3E2
A/ALGERIA/G202/2009	CX	CELL	2008-12-23		A/WISCONSIN/03/2007	EX	EGG	2007-01-21		F15/07	CrickWIC 2009 Feb Page13 Table5	GISAID	EPI_ISL_61769	CX, SIAT1	GISAID	EPI_ISL_127613	EGG
A/ALGERIA/G202/2009	CX	CELL	2008-12-23		A/BRISBANE/10/2007	E2	EGG	2007-02-06		F29/08	CrickWIC 2009 Feb Page13 Table5	GISAID	EPI_ISL_61769	CX, SIAT1	GISAID	EPI_ISL_13618	same
A/ALGERIA/G202/2009	CX	CELL	2008-12-23		A/URUGUAY/716/2007	SPFCK1,E3	EGG	2007-06-21		F26/08	CrickWIC 2009 Feb Page13 Table5	GISAID	EPI_ISL_61769	CX, SIAT1	GISAID	EPI_ISL_21290	SPFCK1E2
A/ALGERIA/G202/2009	CX	CELL	2008-12-23		A/ENGLAND/394/2008	MDCK2	CELL	2008-09-22		F32/08	CrickWIC 2009 Feb Page13 Table5	GISAID	EPI_ISL_61769	CX, SIAT1	GISAID	EPI_ISL_107683	RMK,MDCK
A/ALGERIA/G202/2009	CX	CELL	2008-12-23		A/BRISBANE/24/2008	E5	EGG	2008-06-23		F3/09	CrickWIC 2009 Feb Page13 Table5	GISAID	EPI_ISL_61769	CX, SIAT1	GISAID	EPI_ISL_23848	same
A/SALAMANCA/9/2009	MDCK1	CELL	2009-01-19		A/WISCONSIN/67/2005	SPFCK3, E3	EGG	2005-08-31		F18/08	CrickWIC 2009 Feb Page13 Table5	GISAID	EPI_ISL_61748	MDCK1, SIAT2	GISAID	EPI_ISL_21089	SPFCK3E2
A/SALAMANCA/9/2009	MDCK1	CELL	2009-01-19		A/WISCONSIN/03/2007	EX	EGG	2007-01-21		F15/07	CrickWIC 2009 Feb Page13 Table5	GISAID	EPI_ISL_61748	MDCK1, SIAT2	GISAID	EPI_ISL_127613	EGG
A/SALAMANCA/9/2009	MDCK1	CELL	2009-01-19		A/BRISBANE/10/2007	E2	EGG	2007-02-06		F29/08	CrickWIC 2009 Feb Page13 Table5	GISAID	EPI_ISL_61748	MDCK1, SIAT2	GISAID	EPI_ISL_13618	same
A/SALAMANCA/9/2009	MDCK1	CELL	2009-01-19		A/URUGUAY/716/2007	SPFCK1,E3	EGG	2007-06-21		F26/08	CrickWIC 2009 Feb Page13 Table5	GISAID	EPI_ISL_61748	MDCK1, SIAT2	GISAID	EPI_ISL_21290	SPFCK1E2
A/SALAMANCA/9/2009	MDCK1	CELL	2009-01-19		A/ENGLAND/394/2008	MDCK2	CELL	2008-09-22		F32/08	CrickWIC 2009 Feb Page13 Table5	GISAID	EPI_ISL_61748	MDCK1, SIAT2	GISAID	EPI_ISL_107683	RMK,MDCK
A/SALAMANCA/9/2009	MDCK1	CELL	2009-01-19		A/BRISBANE/24/2008	E5	EGG	2008-06-23		F3/09	CrickWIC 2009 Feb Page13 Table5	GISAID	EPI_ISL_61748	MDCK1, SIAT2	GISAID	EPI_ISL_23848	same
A/LISBOA/01/2009	MDCK 2	CELL	2009-01-05		A/WISCONSIN/67/2005	SPFCK3, E3	EGG	2005-08-31		F18/08	CrickWIC 2009 Feb Page13 Table5	GISAID	EPI_ISL_61746	MDCK2,SIAT2	GISAID	EPI_ISL_21089	SPFCK3E2
A/LISBOA/01/2009	MDCK 2	CELL	2009-01-05		A/WISCONSIN/03/2007	EX	EGG	2007-01-21		F15/07	CrickWIC 2009 Feb Page13 Table5	GISAID	EPI_ISL_61746	MDCK2,SIAT2	GISAID	EPI_ISL_127613	EGG
A/LISBOA/01/2009	MDCK 2	CELL	2009-01-05		A/BRISBANE/10/2007	E2	EGG	2007-02-06		F29/08	CrickWIC 2009 Feb Page13 Table5	GISAID	EPI_ISL_61746	MDCK2,SIAT2	GISAID	EPI_ISL_13618	same
A/LISBOA/01/2009	MDCK 2	CELL	2009-01-05		A/URUGUAY/716/2007	SPFCK1,E3	EGG	2007-06-21		F26/08	CrickWIC 2009 Feb Page13 Table5	GISAID	EPI_ISL_61746	MDCK2,SIAT2	GISAID	EPI_ISL_21290	SPFCK1E2
A/LISBOA/01/2009	MDCK 2	CELL	2009-01-05		A/ENGLAND/394/2008	MDCK2	CELL	2008-09-22		F32/08	CrickWIC 2009 Feb Page13 Table5	GISAID	EPI_ISL_61746	MDCK2,SIAT2	GISAID	EPI_ISL_107683	RMK,MDCK
A/LISBOA/01/2009	MDCK 2	CELL	2009-01-05		A/BRISBANE/24/2008	E5	EGG	2008-06-23		F3/09	CrickWIC 2009 Feb Page13 Table5	GISAID	EPI_ISL_61746	MDCK2,SIAT2	GISAID	EPI_ISL_23848	same
A/VALLADOLID/14/2009	MDCK 1	CELL	2009-01-26		A/WISCONSIN/67/2005	SPFCK3, E3	EGG	2005-08-31		F18/08	CrickWIC 2009 Feb Page13 Table5	GISAID	EPI_ISL_61771	MDCK1,SIAT2	GISAID	EPI_ISL_21089	SPFCK3E2
A/VALLADOLID/14/2009	MDCK 1	CELL	2009-01-26		A/WISCONSIN/03/2007	EX	EGG	2007-01-21		F15/07	CrickWIC 2009 Feb Page13 Table5	GISAID	EPI_ISL_61771	MDCK1,SIAT2	GISAID	EPI_ISL_127613	EGG
A/VALLADOLID/14/2009	MDCK 1	CELL	2009-01-26		A/BRISBANE/10/2007	E2	EGG	2007-02-06		F29/08	CrickWIC 2009 Feb Page13 Table5	GISAID	EPI_ISL_61771	MDCK1,SIAT2	GISAID	EPI_ISL_13618	same
A/VALLADOLID/14/2009	MDCK 1	CELL	2009-01-26		A/URUGUAY/716/2007	SPFCK1,E3	EGG	2007-06-21		F26/08	CrickWIC 2009 Feb Page13 Table5	GISAID	EPI_ISL_61771	MDCK1,SIAT2	GISAID	EPI_ISL_21290	SPFCK1E2
A/VALLADOLID/14/2009	MDCK 1	CELL	2009-01-26		A/ENGLAND/394/2008	MDCK2	CELL	2008-09-22		F32/08	CrickWIC 2009 Feb Page13 Table5	GISAID	EPI_ISL_61771	MDCK1,SIAT2	GISAID	EPI_ISL_107683	RMK,MDCK
A/VALLADOLID/14/2009	MDCK 1	CELL	2009-01-26		A/BRISBANE/24/2008	E5	EGG	2008-06-23		F3/09	CrickWIC 2009 Feb Page13 Table5	GISAID	EPI_ISL_61771	MDCK1,SIAT2	GISAID	EPI_ISL_23848	same
A/PRAGUE/63/2009	MDCK2	CELL	2009-01-28		A/WISCONSIN/67/2005	SPFCK3, E3	EGG	2005-08-31		F18/08	CrickWIC 2009 Feb Page13 Table5	GISAID	EPI_ISL_61747	MDCK2, SIAT1	GISAID	EPI_ISL_21089	SPFCK3E2
A/PRAGUE/63/2009	MDCK2	CELL	2009-01-28		A/WISCONSIN/03/2007	EX	EGG	2007-01-21		F15/07	CrickWIC 2009 Feb Page13 Table5	GISAID	EPI_ISL_61747	MDCK2, SIAT1	GISAID	EPI_ISL_127613	EGG
A/PRAGUE/63/2009	MDCK2	CELL	2009-01-28		A/BRISBANE/10/2007	E2	EGG	2007-02-06		F29/08	CrickWIC 2009 Feb Page13 Table5	GISAID	EPI_ISL_61747	MDCK2, SIAT1	GISAID	EPI_ISL_13618	same
A/PRAGUE/63/2009	MDCK2	CELL	2009-01-28		A/URUGUAY/716/2007	SPFCK1,E3	EGG	2007-06-21		F26/08	CrickWIC 2009 Feb Page13 Table5	GISAID	EPI_ISL_61747	MDCK2, SIAT1	GISAID	EPI_ISL_21290	SPFCK1E2
A/PRAGUE/63/2009	MDCK2	CELL	2009-01-28		A/ENGLAND/394/2008	MDCK2	CELL	2008-09-22		F32/08	CrickWIC 2009 Feb Page13 Table5	GISAID	EPI_ISL_61747	MDCK2, SIAT1	GISAID	EPI_ISL_107683	RMK,MDCK
A/PRAGUE/63/2009	MDCK2	CELL	2009-01-28		A/BRISBANE/24/2008	E5	EGG	2008-06-23		F3/09	CrickWIC 2009 Feb Page13 Table5	GISAID	EPI_ISL_61747	MDCK2, SIAT1	GISAID	EPI_ISL_23848	same
A/WISCONSIN/67/2005	SPFCK3E3 E3	EGG	2005-08-31		A/WISCONSIN/67/2005	SPFCK3E3 E3	EGG	2005-08-31		F1/06	CrickWIC 2009 Sep Page18 Table5	GISAID	EPI_ISL_21089	SPFCK3E2	GISAID	EPI_ISL_21089	SPFCK3E2
A/WISCONSIN/67/2005	SPFCK3E3 E3	EGG	2005-08-31		A/BRISBANE/10/2007	E2 E3	EGG	2007-02-06		F29/08	CrickWIC 2009 Sep Page18 Table5	GISAID	EPI_ISL_21089	SPFCK3E2	GISAID	EPI_ISL_13618	E2
A/WISCONSIN/67/2005	SPFCK3E3 E3	EGG	2005-08-31		A/URUGUAY/716/2007	SPFCK1 E3 E1	EGG	2007-06-21		F26/08	CrickWIC 2009 Sep Page18 Table5	GISAID	EPI_ISL_21089	SPFCK3E2	GISAID	EPI_ISL_21290	SPFCK1E2
A/WISCONSIN/67/2005	SPFCK3E3 E3	EGG	2005-08-31		A/FINLAND/9/2008	MDCK2 SIAT2	CELL	2008-01-07		F12/08	CrickWIC 2009 Sep Page18 Table5	GISAID	EPI_ISL_21089	SPFCK3E2	GISAID	EPI_ISL_60842	MDCK2, SIAT1
A/WISCONSIN/67/2005	SPFCK3E3 E3	EGG	2005-08-31		A/BRISBANE/24/2008	E5 E1	EGG	2008-06-23		F3/09	CrickWIC 2009 Sep Page18 Table5	GISAID	EPI_ISL_21089	SPFCK3E2	GISAID	EPI_ISL_23848	E5
A/WISCONSIN/67/2005	SPFCK3E3 E3	EGG	2005-08-31		A/HONG KONG/1952/2009	MDCKX2 SIAT2	CELL	2009-03-24		F22/09	CrickWIC 2009 Sep Page18 Table5	GISAID	EPI_ISL_21089	SPFCK3E2	GISAID	EPI_ISL_60839	MDCK2, SIAT1
A/WISCONSIN/67/2005	SPFCK3E3 E3	EGG	2005-08-31		A/HONG KONG/1985/2009	MDCKX2 SIAT2	CELL	2009-04-01		F21/09 AUS	CrickWIC 2009 Sep Page18 Table5	GISAID	EPI_ISL_21089	SPFCK3E2	GISAID	EPI_ISL_60840	MDCK2, SIAT1
A/WISCONSIN/67/2005	SPFCK3E3 E3	EGG	2005-08-31		A/PERTH/15/2009	E3 E1	EGG	2009-00-00		F1412 AUS	CrickWIC 2009 Sep Page18 Table5	GISAID	EPI_ISL_21089	SPFCK3E2	GISAID	EPI_ISL_60024	same
A/WISCONSIN/67/2005	SPFCK3E3 E3	EGG	2005-08-31		A/PERTH/16/2009	E3 E1	EGG	2009-07-04		F1413	CrickWIC 2009 Sep Page18 Table5	GISAID	EPI_ISL_21089	SPFCK3E2	GISAID	EPI_ISL_60025	same
A/BRISBANE/10/2007	E2 E3	EGG	2007-02-06		A/WISCONSIN/67/2005	SPFCK3E3 E3	EGG	2005-08-31		F1/06	CrickWIC 2009 Sep Page18 Table5	GISAID	EPI_ISL_13618	E2	GISAID	EPI_ISL_21089	SPFCK3E2
A/BRISBANE/10/2007	E2 E3	EGG	2007-02-06		A/BRISBANE/10/2007	E2 E3	EGG	2007-02-06		F29/08	CrickWIC 2009 Sep Page18 Table5	GISAID	EPI_ISL_13618	E2	GISAID	EPI_ISL_13618	E2
A/BRISBANE/10/2007	E2 E3	EGG	2007-02-06		A/URUGUAY/716/2007	SPFCK1 E3 E1	EGG	2007-06-21		F26/08	CrickWIC 2009 Sep Page18 Table5	GISAID	EPI_ISL_13618	E2	GISAID	EPI_ISL_21290	SPFCK1E2
A/BRISBANE/10/2007	E2 E3	EGG	2007-02-06		A/FINLAND/9/2008	MDCK2 SIAT2	CELL	2008-01-07		F12/08	CrickWIC 2009 Sep Page18 Table5	GISAID	EPI_ISL_13618	E2	GISAID	EPI_ISL_60842	MDCK2, SIAT1
A/BRISBANE/10/2007	E2 E3	EGG	2007-02-06		A/BRISBANE/24/2008	E5 E1	EGG	2008-06-23		F3/09	CrickWIC 2009 Sep Page18 Table5	GISAID	EPI_ISL_13618	E2	GISAID	EPI_ISL_23848	E5
A/BRISBANE/10/2007	E2 E3	EGG	2007-02-06		A/HONG KONG/1952/2009	MDCKX2 SIAT2	CELL	2009-03-24		F22/09	CrickWIC 2009 Sep Page18 Table5	GISAID	EPI_ISL_13618	E2	GISAID	EPI_ISL_60839	MDCK2, SIAT1
A/BRISBANE/10/2007	E2 E3	EGG	2007-02-06		A/HONG KONG/1985/2009	MDCKX2 SIAT2	CELL	2009-04-01		F21/09 AUS	CrickWIC 2009 Sep Page18 Table5	GISAID	EPI_ISL_13618	E2	GISAID	EPI_ISL_60840	MDCK2, SIAT1
A/BRISBANE/10/2007	E2 E3	EGG	2007-02-06		A/PERTH/15/2009	E3 E1	EGG	2009-00-00		F1412 AUS	CrickWIC 2009 Sep Page18 Table5	GISAID	EPI_ISL_13618	E2	GISAID	EPI_ISL_60024	same
A/BRISBANE/10/2007	E2 E3	EGG	2007-02-06		A/PERTH/16/2009	E3 E1	EGG	2009-07-04		F1413	CrickWIC 2009 Sep Page18 Table5	GISAID	EPI_ISL_13618	E2	GISAID	EPI_ISL_60025	same
A/URUGUAY/716/2007	SPFCK1 E3 E1	EGG	2007-06-21		A/WISCONSIN/67/2005	SPFCK3E3 E3	EGG	2005-08-31		F1/06	CrickWIC 2009 Sep Page18 Table5	GISAID	EPI_ISL_21290	SPFCK1E2	GISAID	EPI_ISL_21089	SPFCK3E2
A/URUGUAY/716/2007	SPFCK1 E3 E1	EGG	2007-06-21		A/BRISBANE/10/2007	E2 E3	EGG	2007-02-06		F29/08	CrickWIC 2009 Sep Page18 Table5	GISAID	EPI_ISL_21290	SPFCK1E2	GISAID	EPI_ISL_13618	E2
A/URUGUAY/716/2007	SPFCK1 E3 E1	EGG	2007-06-21		A/URUGUAY/716/2007	SPFCK1 E3 E1	EGG	2007-06-21		F26/08	CrickWIC 2009 Sep Page18 Table5	GISAID	EPI_ISL_21290	SPFCK1E2	GISAID	EPI_ISL_21290	SPFCK1E2
A/URUGUAY/716/2007	SPFCK1 E3 E1	EGG	2007-06-21		A/FINLAND/9/2008	MDCK2 SIAT2	CELL	2008-01-07		F12/08	CrickWIC 2009 Sep Page18 Table5	GISAID	EPI_ISL_21290	SPFCK1E2	GISAID	EPI_ISL_60842	MDCK2, SIAT1
A/URUGUAY/716/2007	SPFCK1 E3 E1	EGG	2007-06-21		A/BRISBANE/24/2008	E5 E1	EGG	2008-06-23		F3/09	CrickWIC 2009 Sep Page18 Table5	GISAID	EPI_ISL_21290	SPFCK1E2	GISAID	EPI_ISL_23848	E5
A/URUGUAY/716/2007	SPFCK1 E3 E1	EGG	2007-06-21		A/HONG KONG/1952/2009	MDCKX2 SIAT2	CELL	2009-03-24		F22/09	CrickWIC 2009 Sep Page18 Table5	GISAID	EPI_ISL_21290	SPFCK1E2	GISAID	EPI_ISL_60839	MDCK2, SIAT1
A/URUGUAY/716/2007	SPFCK1 E3 E1	EGG	2007-06-21		A/HONG KONG/1985/2009	MDCKX2 SIAT2	CELL	2009-04-01		F21/09 AUS	CrickWIC 2009 Sep Page18 Table5	GISAID	EPI_ISL_21290	SPFCK1E2	GISAID	EPI_ISL_60840	MDCK2, SIAT1
A/URUGUAY/716/2007	SPFCK1 E3 E1	EGG	2007-06-21		A/PERTH/15/2009	E3 E1	EGG	2009-00-00		F1412 AUS	CrickWIC 2009 Sep Page18 Table5	GISAID	EPI_ISL_21290	SPFCK1E2	GISAID	EPI_ISL_60024	same
A/URUGUAY/716/2007	SPFCK1 E3 E1	EGG	2007-06-21		A/PERTH/16/2009	E3 E1	EGG	2009-07-04		F1413	CrickWIC 2009 Sep Page18 Table5	GISAID	EPI_ISL_21290	SPFCK1E2	GISAID	EPI_ISL_60025	same
A/FINLAND/9/2008	MDCK2 SIAT2	CELL	2008-01-07		A/WISCONSIN/67/2005	SPFCK3E3 E3	EGG	2005-08-31		F1/06	CrickWIC 2009 Sep Page18 Table5	GISAID	EPI_ISL_60842	MDCK2, SIAT1	GISAID	EPI_ISL_21089	SPFCK3E2
A/FINLAND/9/2008	MDCK2 SIAT2	CELL	2008-01-07		A/BRISBANE/10/2007	E2 E3	EGG	2007-02-06		F29/08	CrickWIC 2009 Sep Page18 Table5	GISAID	EPI_ISL_60842	MDCK2, SIAT1	GISAID	EPI_ISL_13618	E2
A/FINLAND/9/2008	MDCK2 SIAT2	CELL	2008-01-07		A/URUGUAY/716/2007	SPFCK1 E3 E1	EGG	2007-06-21		F26/08	CrickWIC 2009 Sep Page18 Table5	GISAID	EPI_ISL_60842	MDCK2, SIAT1	GISAID	EPI_ISL_21290	SPFCK1E2
A/FINLAND/9/2008	MDCK2 SIAT2	CELL	2008-01-07		A/FINLAND/9/2008	MDCK2 SIAT2	CELL	2008-01-07		F12/08	CrickWIC 2009 Sep Page18 Table5	GISAID	EPI_ISL_60842	MDCK2, SIAT1	GISAID	EPI_ISL_60842	MDCK2, SIAT1
A/FINLAND/9/2008	MDCK2 SIAT2	CELL	2008-01-07		A/BRISBANE/24/2008	E5 E1	EGG	2008-06-23		F3/09	CrickWIC 2009 Sep Page18 Table5	GISAID	EPI_ISL_60842	MDCK2, SIAT1	GISAID	EPI_ISL_23848	E5
A/FINLAND/9/2008	MDCK2 SIAT2	CELL	2008-01-07		A/HONG KONG/1952/2009	MDCKX2 SIAT2	CELL	2009-03-24		F22/09	CrickWIC 2009 Sep Page18 Table5	GISAID	EPI_ISL_60842	MDCK2, SIAT1	GISAID	EPI_ISL_60839	MDCK2, SIAT1
A/FINLAND/9/2008	MDCK2 SIAT2	CELL	2008-01-07		A/HONG KONG/1985/2009	MDCKX2 SIAT2	CELL	2009-04-01		F21/09 AUS	CrickWIC 2009 Sep Page18 Table5	GISAID	EPI_ISL_60842	MDCK2, SIAT1	GISAID	EPI_ISL_60840	MDCK2, SIAT1
A/FINLAND/9/2008	MDCK2 SIAT2	CELL	2008-01-07		A/PERTH/15/2009	E3 E1	EGG	2009-00-00		F1412 AUS	CrickWIC 2009 Sep Page18 Table5	GISAID	EPI_ISL_60842	MDCK2, SIAT1	GISAID	EPI_ISL_60024	same
A/FINLAND/9/2008	MDCK2 SIAT2	CELL	2008-01-07		A/PERTH/16/2009	E3 E1	EGG	2009-07-04		F1413	CrickWIC 2009 Sep Page18 Table5	GISAID	EPI_ISL_60842	MDCK2, SIAT1	GISAID	EPI_ISL_60025	same
A/BRISBANE/24/2008	E5 E1	EGG	2008-06-23		A/WISCONSIN/67/2005	SPFCK3E3 E3	EGG	2005-08-31		F1/06	CrickWIC 2009 Sep Page18 Table5	GISAID	EPI_ISL_23848	E5	GISAID	EPI_ISL_21089	SPFCK3E2
A/BRISBANE/24/2008	E5 E1	EGG	2008-06-23		A/BRISBANE/10/2007	E2 E3	EGG	2007-02-06		F29/08	CrickWIC 2009 Sep Page18 Table5	GISAID	EPI_ISL_23848	E5	GISAID	EPI_ISL_13618	E2
A/BRISBANE/24/2008	E5 E1	EGG	2008-06-23		A/URUGUAY/716/2007	SPFCK1 E3 E1	EGG	2007-06-21		F26/08	CrickWIC 2009 Sep Page18 Table5	GISAID	EPI_ISL_23848	E5	GISAID	EPI_ISL_21290	SPFCK1E2
A/BRISBANE/24/2008	E5 E1	EGG	2008-06-23		A/FINLAND/9/2008	MDCK2 SIAT2	CELL	2008-01-07		F12/08	CrickWIC 2009 Sep Page18 Table5	GISAID	EPI_ISL_23848	E5	GISAID	EPI_ISL_60842	MDCK2, SIAT1
A/BRISBANE/24/2008	E5 E1	EGG	2008-06-23		A/BRISBANE/24/2008	E5 E1	EGG	2008-06-23		F3/09	CrickWIC 2009 Sep Page18 Table5	GISAID	EPI_ISL_23848	E5	GISAID	EPI_ISL_23848	E5
A/BRISBANE/24/2008	E5 E1	EGG	2008-06-23		A/HONG KONG/1952/2009	MDCKX2 SIAT2	CELL	2009-03-24		F22/09	CrickWIC 2009 Sep Page18 Table5	GISAID	EPI_ISL_23848	E5	GISAID	EPI_ISL_60839	MDCK2, SIAT1
A/BRISBANE/24/2008	E5 E1	EGG	2008-06-23		A/HONG KONG/1985/2009	MDCKX2 SIAT2	CELL	2009-04-01		F21/09 AUS	CrickWIC 2009 Sep Page18 Table5	GISAID	EPI_ISL_23848	E5	GISAID	EPI_ISL_60840	MDCK2, SIAT1
A/BRISBANE/24/2008	E5 E1	EGG	2008-06-23		A/PERTH/15/2009	E3 E1	EGG	2009-00-00		F1412 AUS	CrickWIC 2009 Sep Page18 Table5	GISAID	EPI_ISL_23848	E5	GISAID	EPI_ISL_60024	same
A/BRISBANE/24/2008	E5 E1	EGG	2008-06-23		A/PERTH/16/2009	E3 E1	EGG	2009-07-04		F1413	CrickWIC 2009 Sep Page18 Table5	GISAID	EPI_ISL_23848	E5	GISAID	EPI_ISL_60025	same
A/HONG KONG/1952/2009	MDCKX2 SIAT2	CELL	2009-03-24		A/WISCONSIN/67/2005	SPFCK3E3 E3	EGG	2005-08-31		F1/06	CrickWIC 2009 Sep Page18 Table5	GISAID	EPI_ISL_60839	MDCK2, SIAT1	GISAID	EPI_ISL_21089	SPFCK3E2
A/HONG KONG/1952/2009	MDCKX2 SIAT2	CELL	2009-03-24		A/BRISBANE/10/2007	E2 E3	EGG	2007-02-06		F29/08	CrickWIC 2009 Sep Page18 Table5	GISAID	EPI_ISL_60839	MDCK2, SIAT1	GISAID	EPI_ISL_13618	E2
A/HONG KONG/1952/2009	MDCKX2 SIAT2	CELL	2009-03-24		A/URUGUAY/716/2007	SPFCK1 E3 E1	EGG	2007-06-21		F26/08	CrickWIC 2009 Sep Page18 Table5	GISAID	EPI_ISL_60839	MDCK2, SIAT1	GISAID	EPI_ISL_21290	SPFCK1E2
A/HONG KONG/1952/2009	MDCKX2 SIAT2	CELL	2009-03-24		A/FINLAND/9/2008	MDCK2 SIAT2	CELL	2008-01-07		F12/08	CrickWIC 2009 Sep Page18 Table5	GISAID	EPI_ISL_60839	MDCK2, SIAT1	GISAID	EPI_ISL_60842	MDCK2, SIAT1
A/HONG KONG/1952/2009	MDCKX2 SIAT2	CELL	2009-03-24		A/BRISBANE/24/2008	E5 E1	EGG	2008-06-23		F3/09	CrickWIC 2009 Sep Page18 Table5	GISAID	EPI_ISL_60839	MDCK2, SIAT1	GISAID	EPI_ISL_23848	E5
A/HONG KONG/1952/2009	MDCKX2 SIAT2	CELL	2009-03-24		A/HONG KONG/1952/2009	MDCKX2 SIAT2	CELL	2009-03-24		F22/09	CrickWIC 2009 Sep Page18 Table5	GISAID	EPI_ISL_60839	MDCK2, SIAT1	GISAID	EPI_ISL_60839	MDCK2, SIAT1
A/HONG KONG/1952/2009	MDCKX2 SIAT2	CELL	2009-03-24		A/HONG KONG/1985/2009	MDCKX2 SIAT2	CELL	2009-04-01		F21/09 AUS	CrickWIC 2009 Sep Page18 Table5	GISAID	EPI_ISL_60839	MDCK2, SIAT1	GISAID	EPI_ISL_60840	MDCK2, SIAT1
A/HONG KONG/1952/2009	MDCKX2 SIAT2	CELL	2009-03-24		A/PERTH/15/2009	E3 E1	EGG	2009-00-00		F1412 AUS	CrickWIC 2009 Sep Page18 Table5	GISAID	EPI_ISL_60839	MDCK2, SIAT1	GISAID	EPI_ISL_60024	same
A/HONG KONG/1952/2009	MDCKX2 SIAT2	CELL	2009-03-24		A/PERTH/16/2009	E3 E1	EGG	2009-07-04		F1413	CrickWIC 2009 Sep Page18 Table5	GISAID	EPI_ISL_60839	MDCK2, SIAT1	GISAID	EPI_ISL_60025	same
A/HONG KONG/1985/2009	MDCKX2 SIAT2	CELL	2009-04-01		A/WISCONSIN/67/2005	SPFCK3E3 E3	EGG	2005-08-31		F1/06	CrickWIC 2009 Sep Page18 Table5	GISAID	EPI_ISL_60840	MDCK2, SIAT1	GISAID	EPI_ISL_21089	SPFCK3E2
A/HONG KONG/1985/2009	MDCKX2 SIAT2	CELL	2009-04-01		A/BRISBANE/10/2007	E2 E3	EGG	2007-02-06		F29/08	CrickWIC 2009 Sep Page18 Table5	GISAID	EPI_ISL_60840	MDCK2, SIAT1	GISAID	EPI_ISL_13618	E2
A/HONG KONG/1985/2009	MDCKX2 SIAT2	CELL	2009-04-01		A/URUGUAY/716/2007	SPFCK1 E3 E1	EGG	2007-06-21		F26/08	CrickWIC 2009 Sep Page18 Table5	GISAID	EPI_ISL_60840	MDCK2, SIAT1	GISAID	EPI_ISL_21290	SPFCK1E2
A/HONG KONG/1985/2009	MDCKX2 SIAT2	CELL	2009-04-01		A/FINLAND/9/2008	MDCK2 SIAT2	CELL	2008-01-07		F12/08	CrickWIC 2009 Sep Page18 Table5	GISAID	EPI_ISL_60840	MDCK2, SIAT1	GISAID	EPI_ISL_60842	MDCK2, SIAT1
A/HONG KONG/1985/2009	MDCKX2 SIAT2	CELL	2009-04-01		A/BRISBANE/24/2008	E5 E1	EGG	2008-06-23		F3/09	CrickWIC 2009 Sep Page18 Table5	GISAID	EPI_ISL_60840	MDCK2, SIAT1	GISAID	EPI_ISL_23848	E5
A/HONG KONG/1985/2009	MDCKX2 SIAT2	CELL	2009-04-01		A/HONG KONG/1952/2009	MDCKX2 SIAT2	CELL	2009-03-24		F22/09	CrickWIC 2009 Sep Page18 Table5	GISAID	EPI_ISL_60840	MDCK2, SIAT1	GISAID	EPI_ISL_60839	MDCK2, SIAT1
A/HONG KONG/1985/2009	MDCKX2 SIAT2	CELL	2009-04-01		A/HONG KONG/1985/2009	MDCKX2 SIAT2	CELL	2009-04-01		F21/09 AUS	CrickWIC 2009 Sep Page18 Table5	GISAID	EPI_ISL_60840	MDCK2, SIAT1	GISAID	EPI_ISL_60840	MDCK2, SIAT1
A/HONG KONG/1985/2009	MDCKX2 SIAT2	CELL	2009-04-01		A/PERTH/15/2009	E3 E1	EGG	2009-00-00		F1412 AUS	CrickWIC 2009 Sep Page18 Table5	GISAID	EPI_ISL_60840	MDCK2, SIAT1	GISAID	EPI_ISL_60024	same
A/HONG KONG/1985/2009	MDCKX2 SIAT2	CELL	2009-04-01		A/PERTH/16/2009	E3 E1	EGG	2009-07-04		F1413	CrickWIC 2009 Sep Page18 Table5	GISAID	EPI_ISL_60840	MDCK2, SIAT1	GISAID	EPI_ISL_60025	same
A/PERTH/15/2009	E3 E1	EGG	2009-00-00		A/WISCONSIN/67/2005	SPFCK3E3 E3	EGG	2005-08-31		F1/06	CrickWIC 2009 Sep Page18 Table5	GISAID	EPI_ISL_60024	same	GISAID	EPI_ISL_21089	SPFCK3E2
A/PERTH/15/2009	E3 E1	EGG	2009-00-00		A/BRISBANE/10/2007	E2 E3	EGG	2007-02-06		F29/08	CrickWIC 2009 Sep Page18 Table5	GISAID	EPI_ISL_60024	same	GISAID	EPI_ISL_13618	E2
A/PERTH/15/2009	E3 E1	EGG	2009-00-00		A/URUGUAY/716/2007	SPFCK1 E3 E1	EGG	2007-06-21		F26/08	CrickWIC 2009 Sep Page18 Table5	GISAID	EPI_ISL_60024	same	GISAID	EPI_ISL_21290	SPFCK1E2
A/PERTH/15/2009	E3 E1	EGG	2009-00-00		A/FINLAND/9/2008	MDCK2 SIAT2	CELL	2008-01-07		F12/08	CrickWIC 2009 Sep Page18 Table5	GISAID	EPI_ISL_60024	same	GISAID	EPI_ISL_60842	MDCK2, SIAT1
A/PERTH/15/2009	E3 E1	EGG	2009-00-00		A/BRISBANE/24/2008	E5 E1	EGG	2008-06-23		F3/09	CrickWIC 2009 Sep Page18 Table5	GISAID	EPI_ISL_60024	same	GISAID	EPI_ISL_23848	E5
A/PERTH/15/2009	E3 E1	EGG	2009-00-00		A/HONG KONG/1952/2009	MDCKX2 SIAT2	CELL	2009-03-24		F22/09	CrickWIC 2009 Sep Page18 Table5	GISAID	EPI_ISL_60024	same	GISAID	EPI_ISL_60839	MDCK2, SIAT1
A/PERTH/15/2009	E3 E1	EGG	2009-00-00		A/HONG KONG/1985/2009	MDCKX2 SIAT2	CELL	2009-04-01		F21/09 AUS	CrickWIC 2009 Sep Page18 Table5	GISAID	EPI_ISL_60024	same	GISAID	EPI_ISL_60840	MDCK2, SIAT1
A/PERTH/15/2009	E3 E1	EGG	2009-00-00		A/PERTH/15/2009	E3 E1	EGG	2009-00-00		F1412 AUS	CrickWIC 2009 Sep Page18 Table5	GISAID	EPI_ISL_60024	same	GISAID	EPI_ISL_60024	same
A/PERTH/15/2009	E3 E1	EGG	2009-00-00		A/PERTH/16/2009	E3 E1	EGG	2009-07-04		F1413	CrickWIC 2009 Sep Page18 Table5	GISAID	EPI_ISL_60024	same	GISAID	EPI_ISL_60025	same
A/PERTH/16/2009	E3 E1	EGG	2009-07-04		A/WISCONSIN/67/2005	SPFCK3E3 E3	EGG	2005-08-31		F1/06	CrickWIC 2009 Sep Page18 Table5	GISAID	EPI_ISL_60025	same	GISAID	EPI_ISL_21089	SPFCK3E2
A/PERTH/16/2009	E3 E1	EGG	2009-07-04		A/BRISBANE/10/2007	E2 E3	EGG	2007-02-06		F29/08	CrickWIC 2009 Sep Page18 Table5	GISAID	EPI_ISL_60025	same	GISAID	EPI_ISL_13618	E2
A/PERTH/16/2009	E3 E1	EGG	2009-07-04		A/URUGUAY/716/2007	SPFCK1 E3 E1	EGG	2007-06-21		F26/08	CrickWIC 2009 Sep Page18 Table5	GISAID	EPI_ISL_60025	same	GISAID	EPI_ISL_21290	SPFCK1E2
A/PERTH/16/2009	E3 E1	EGG	2009-07-04		A/FINLAND/9/2008	MDCK2 SIAT2	CELL	2008-01-07		F12/08	CrickWIC 2009 Sep Page18 Table5	GISAID	EPI_ISL_60025	same	GISAID	EPI_ISL_60842	MDCK2, SIAT1
A/PERTH/16/2009	E3 E1	EGG	2009-07-04		A/BRISBANE/24/2008	E5 E1	EGG	2008-06-23		F3/09	CrickWIC 2009 Sep Page18 Table5	GISAID	EPI_ISL_60025	same	GISAID	EPI_ISL_23848	E5
A/PERTH/16/2009	E3 E1	EGG	2009-07-04		A/HONG KONG/1952/2009	MDCKX2 SIAT2	CELL	2009-03-24		F22/09	CrickWIC 2009 Sep Page18 Table5	GISAID	EPI_ISL_60025	same	GISAID	EPI_ISL_60839	MDCK2, SIAT1
A/PERTH/16/2009	E3 E1	EGG	2009-07-04		A/HONG KONG/1985/2009	MDCKX2 SIAT2	CELL	2009-04-01		F21/09 AUS	CrickWIC 2009 Sep Page18 Table5	GISAID	EPI_ISL_60025	same	GISAID	EPI_ISL_60840	MDCK2, SIAT1
A/PERTH/16/2009	E3 E1	EGG	2009-07-04		A/PERTH/15/2009	E3 E1	EGG	2009-00-00		F1412 AUS	CrickWIC 2009 Sep Page18 Table5	GISAID	EPI_ISL_60025	same	GISAID	EPI_ISL_60024	same
A/PERTH/16/2009	E3 E1	EGG	2009-07-04		A/PERTH/16/2009	E3 E1	EGG	2009-07-04		F1413	CrickWIC 2009 Sep Page18 Table5	GISAID	EPI_ISL_60025	same	GISAID	EPI_ISL_60025	same
A/MADAGASCAR/4286/2009	MDCK1 SIAT1	CELL	2009-06-02		A/WISCONSIN/67/2005	SPFCK3E3 E3	EGG	2005-08-31		F1/06	CrickWIC 2009 Sep Page18 Table5	GISAID	EPI_ISL_60036	same	GISAID	EPI_ISL_21089	SPFCK3E2
A/MADAGASCAR/4286/2009	MDCK1 SIAT1	CELL	2009-06-02		A/BRISBANE/10/2007	E2 E3	EGG	2007-02-06		F29/08	CrickWIC 2009 Sep Page18 Table5	GISAID	EPI_ISL_60036	same	GISAID	EPI_ISL_13618	E2
A/MADAGASCAR/4286/2009	MDCK1 SIAT1	CELL	2009-06-02		A/URUGUAY/716/2007	SPFCK1 E3 E1	EGG	2007-06-21		F26/08	CrickWIC 2009 Sep Page18 Table5	GISAID	EPI_ISL_60036	same	GISAID	EPI_ISL_21290	SPFCK1E2
A/MADAGASCAR/4286/2009	MDCK1 SIAT1	CELL	2009-06-02		A/FINLAND/9/2008	MDCK2 SIAT2	CELL	2008-01-07		F12/08	CrickWIC 2009 Sep Page18 Table5	GISAID	EPI_ISL_60036	same	GISAID	EPI_ISL_60842	MDCK2, SIAT1
A/MADAGASCAR/4286/2009	MDCK1 SIAT1	CELL	2009-06-02		A/BRISBANE/24/2008	E5 E1	EGG	2008-06-23		F3/09	CrickWIC 2009 Sep Page18 Table5	GISAID	EPI_ISL_60036	same	GISAID	EPI_ISL_23848	E5
A/MADAGASCAR/4286/2009	MDCK1 SIAT1	CELL	2009-06-02		A/HONG KONG/1952/2009	MDCKX2 SIAT2	CELL	2009-03-24		F22/09	CrickWIC 2009 Sep Page18 Table5	GISAID	EPI_ISL_60036	same	GISAID	EPI_ISL_60839	MDCK2, SIAT1
A/MADAGASCAR/4286/2009	MDCK1 SIAT1	CELL	2009-06-02		A/HONG KONG/1985/2009	MDCKX2 SIAT2	CELL	2009-04-01		F21/09 AUS	CrickWIC 2009 Sep Page18 Table5	GISAID	EPI_ISL_60036	same	GISAID	EPI_ISL_60840	MDCK2, SIAT1
A/MADAGASCAR/4286/2009	MDCK1 SIAT1	CELL	2009-06-02		A/PERTH/15/2009	E3 E1	EGG	2009-00-00		F1412 AUS	CrickWIC 2009 Sep Page18 Table5	GISAID	EPI_ISL_60036	same	GISAID	EPI_ISL_60024	same
A/MADAGASCAR/4286/2009	MDCK1 SIAT1	CELL	2009-06-02		A/PERTH/16/2009	E3 E1	EGG	2009-07-04		F1413	CrickWIC 2009 Sep Page18 Table5	GISAID	EPI_ISL_60036	same	GISAID	EPI_ISL_60025	same
A/LYON/CHU/20.526/2009	MDCK2 SIAT1	CELL	2009-05-14		A/WISCONSIN/67/2005	SPFCK3E3 E3	EGG	2005-08-31		F1/06	CrickWIC 2009 Sep Page18 Table5	GISAID	EPI_ISL_60044	same	GISAID	EPI_ISL_21089	SPFCK3E2
A/LYON/CHU/20.526/2009	MDCK2 SIAT1	CELL	2009-05-14		A/BRISBANE/10/2007	E2 E3	EGG	2007-02-06		F29/08	CrickWIC 2009 Sep Page18 Table5	GISAID	EPI_ISL_60044	same	GISAID	EPI_ISL_13618	E2
A/LYON/CHU/20.526/2009	MDCK2 SIAT1	CELL	2009-05-14		A/URUGUAY/716/2007	SPFCK1 E3 E1	EGG	2007-06-21		F26/08	CrickWIC 2009 Sep Page18 Table5	GISAID	EPI_ISL_60044	same	GISAID	EPI_ISL_21290	SPFCK1E2
A/LYON/CHU/20.526/2009	MDCK2 SIAT1	CELL	2009-05-14		A/FINLAND/9/2008	MDCK2 SIAT2	CELL	2008-01-07		F12/08	CrickWIC 2009 Sep Page18 Table5	GISAID	EPI_ISL_60044	same	GISAID	EPI_ISL_60842	MDCK2, SIAT1
A/LYON/CHU/20.526/2009	MDCK2 SIAT1	CELL	2009-05-14		A/BRISBANE/24/2008	E5 E1	EGG	2008-06-23		F3/09	CrickWIC 2009 Sep Page18 Table5	GISAID	EPI_ISL_60044	same	GISAID	EPI_ISL_23848	E5
A/LYON/CHU/20.526/2009	MDCK2 SIAT1	CELL	2009-05-14		A/HONG KONG/1952/2009	MDCKX2 SIAT2	CELL	2009-03-24		F22/09	CrickWIC 2009 Sep Page18 Table5	GISAID	EPI_ISL_60044	same	GISAID	EPI_ISL_60839	MDCK2, SIAT1
A/LYON/CHU/20.526/2009	MDCK2 SIAT1	CELL	2009-05-14		A/HONG KONG/1985/2009	MDCKX2 SIAT2	CELL	2009-04-01		F21/09 AUS	CrickWIC 2009 Sep Page18 Table5	GISAID	EPI_ISL_60044	same	GISAID	EPI_ISL_60840	MDCK2, SIAT1
A/LYON/CHU/20.526/2009	MDCK2 SIAT1	CELL	2009-05-14		A/PERTH/15/2009	E3 E1	EGG	2009-00-00		F1412 AUS	CrickWIC 2009 Sep Page18 Table5	GISAID	EPI_ISL_60044	same	GISAID	EPI_ISL_60024	same
A/LYON/CHU/20.526/2009	MDCK2 SIAT1	CELL	2009-05-14		A/PERTH/16/2009	E3 E1	EGG	2009-07-04		F1413	CrickWIC 2009 Sep Page18 Table5	GISAID	EPI_ISL_60044	same	GISAID	EPI_ISL_60025	same
A/HONG KONG/2142/2009	MDCK2,SIAT1	CELL	2009-05-17		A/WISCONSIN/67/2005	SPFCK3E3 E3	EGG	2005-08-31		F1/06	CrickWIC 2009 Sep Page18 Table5	GISAID	EPI_ISL_60026	same	GISAID	EPI_ISL_21089	SPFCK3E2
A/HONG KONG/2142/2009	MDCK2,SIAT1	CELL	2009-05-17		A/BRISBANE/10/2007	E2 E3	EGG	2007-02-06		F29/08	CrickWIC 2009 Sep Page18 Table5	GISAID	EPI_ISL_60026	same	GISAID	EPI_ISL_13618	E2
A/HONG KONG/2142/2009	MDCK2,SIAT1	CELL	2009-05-17		A/URUGUAY/716/2007	SPFCK1 E3 E1	EGG	2007-06-21		F26/08	CrickWIC 2009 Sep Page18 Table5	GISAID	EPI_ISL_60026	same	GISAID	EPI_ISL_21290	SPFCK1E2
A/HONG KONG/2142/2009	MDCK2,SIAT1	CELL	2009-05-17		A/FINLAND/9/2008	MDCK2 SIAT2	CELL	2008-01-07		F12/08	CrickWIC 2009 Sep Page18 Table5	GISAID	EPI_ISL_60026	same	GISAID	EPI_ISL_60842	MDCK2, SIAT1
A/HONG KONG/2142/2009	MDCK2,SIAT1	CELL	2009-05-17		A/BRISBANE/24/2008	E5 E1	EGG	2008-06-23		F3/09	CrickWIC 2009 Sep Page18 Table5	GISAID	EPI_ISL_60026	same	GISAID	EPI_ISL_23848	E5
A/HONG KONG/2142/2009	MDCK2,SIAT1	CELL	2009-05-17		A/HONG KONG/1952/2009	MDCKX2 SIAT2	CELL	2009-03-24		F22/09	CrickWIC 2009 Sep Page18 Table5	GISAID	EPI_ISL_60026	same	GISAID	EPI_ISL_60839	MDCK2, SIAT1
A/HONG KONG/2142/2009	MDCK2,SIAT1	CELL	2009-05-17		A/HONG KONG/1985/2009	MDCKX2 SIAT2	CELL	2009-04-01		F21/09 AUS	CrickWIC 2009 Sep Page18 Table5	GISAID	EPI_ISL_60026	same	GISAID	EPI_ISL_60840	MDCK2, SIAT1
A/HONG KONG/2142/2009	MDCK2,SIAT1	CELL	2009-05-17		A/PERTH/15/2009	E3 E1	EGG	2009-00-00		F1412 AUS	CrickWIC 2009 Sep Page18 Table5	GISAID	EPI_ISL_60026	same	GISAID	EPI_ISL_60024	same
A/HONG KONG/2142/2009	MDCK2,SIAT1	CELL	2009-05-17		A/PERTH/16/2009	E3 E1	EGG	2009-07-04		F1413	CrickWIC 2009 Sep Page18 Table5	GISAID	EPI_ISL_60026	same	GISAID	EPI_ISL_60025	same
A/SINGAPORE/47/2009	MDCK 1 SIAT1	CELL	2009-06-05		A/WISCONSIN/67/2005	SPFCK3E3 E3	EGG	2005-08-31		F1/06	CrickWIC 2009 Sep Page18 Table5	GISAID	EPI_ISL_60023	same	GISAID	EPI_ISL_21089	SPFCK3E2
A/SINGAPORE/47/2009	MDCK 1 SIAT1	CELL	2009-06-05		A/BRISBANE/10/2007	E2 E3	EGG	2007-02-06		F29/08	CrickWIC 2009 Sep Page18 Table5	GISAID	EPI_ISL_60023	same	GISAID	EPI_ISL_13618	E2
A/SINGAPORE/47/2009	MDCK 1 SIAT1	CELL	2009-06-05		A/URUGUAY/716/2007	SPFCK1 E3 E1	EGG	2007-06-21		F26/08	CrickWIC 2009 Sep Page18 Table5	GISAID	EPI_ISL_60023	same	GISAID	EPI_ISL_21290	SPFCK1E2
A/SINGAPORE/47/2009	MDCK 1 SIAT1	CELL	2009-06-05		A/FINLAND/9/2008	MDCK2 SIAT2	CELL	2008-01-07		F12/08	CrickWIC 2009 Sep Page18 Table5	GISAID	EPI_ISL_60023	same	GISAID	EPI_ISL_60842	MDCK2, SIAT1
A/SINGAPORE/47/2009	MDCK 1 SIAT1	CELL	2009-06-05		A/BRISBANE/24/2008	E5 E1	EGG	2008-06-23		F3/09	CrickWIC 2009 Sep Page18 Table5	GISAID	EPI_ISL_60023	same	GISAID	EPI_ISL_23848	E5
A/SINGAPORE/47/2009	MDCK 1 SIAT1	CELL	2009-06-05		A/HONG KONG/1952/2009	MDCKX2 SIAT2	CELL	2009-03-24		F22/09	CrickWIC 2009 Sep Page18 Table5	GISAID	EPI_ISL_60023	same	GISAID	EPI_ISL_60839	MDCK2, SIAT1
A/SINGAPORE/47/2009	MDCK 1 SIAT1	CELL	2009-06-05		A/HONG KONG/1985/2009	MDCKX2 SIAT2	CELL	2009-04-01		F21/09 AUS	CrickWIC 2009 Sep Page18 Table5	GISAID	EPI_ISL_60023	same	GISAID	EPI_ISL_60840	MDCK2, SIAT1
A/SINGAPORE/47/2009	MDCK 1 SIAT1	CELL	2009-06-05		A/PERTH/15/2009	E3 E1	EGG	2009-00-00		F1412 AUS	CrickWIC 2009 Sep Page18 Table5	GISAID	EPI_ISL_60023	same	GISAID	EPI_ISL_60024	same
A/SINGAPORE/47/2009	MDCK 1 SIAT1	CELL	2009-06-05		A/PERTH/16/2009	E3 E1	EGG	2009-07-04		F1413	CrickWIC 2009 Sep Page18 Table5	GISAID	EPI_ISL_60023	same	GISAID	EPI_ISL_60025	same
A/GRENOBLE/1144/2009	MDCK2 SIAT1	CELL	2009-06-17		A/WISCONSIN/67/2005	SPFCK3E3 E3	EGG	2005-08-31		F1/06	CrickWIC 2009 Sep Page18 Table5	GISAID	EPI_ISL_60043	same	GISAID	EPI_ISL_21089	SPFCK3E2
A/GRENOBLE/1144/2009	MDCK2 SIAT1	CELL	2009-06-17		A/BRISBANE/10/2007	E2 E3	EGG	2007-02-06		F29/08	CrickWIC 2009 Sep Page18 Table5	GISAID	EPI_ISL_60043	same	GISAID	EPI_ISL_13618	E2
A/GRENOBLE/1144/2009	MDCK2 SIAT1	CELL	2009-06-17		A/URUGUAY/716/2007	SPFCK1 E3 E1	EGG	2007-06-21		F26/08	CrickWIC 2009 Sep Page18 Table5	GISAID	EPI_ISL_60043	same	GISAID	EPI_ISL_21290	SPFCK1E2
A/GRENOBLE/1144/2009	MDCK2 SIAT1	CELL	2009-06-17		A/FINLAND/9/2008	MDCK2 SIAT2	CELL	2008-01-07		F12/08	CrickWIC 2009 Sep Page18 Table5	GISAID	EPI_ISL_60043	same	GISAID	EPI_ISL_60842	MDCK2, SIAT1
A/GRENOBLE/1144/2009	MDCK2 SIAT1	CELL	2009-06-17		A/BRISBANE/24/2008	E5 E1	EGG	2008-06-23		F3/09	CrickWIC 2009 Sep Page18 Table5	GISAID	EPI_ISL_60043	same	GISAID	EPI_ISL_23848	E5
A/GRENOBLE/1144/2009	MDCK2 SIAT1	CELL	2009-06-17		A/HONG KONG/1952/2009	MDCKX2 SIAT2	CELL	2009-03-24		F22/09	CrickWIC 2009 Sep Page18 Table5	GISAID	EPI_ISL_60043	same	GISAID	EPI_ISL_60839	MDCK2, SIAT1
A/GRENOBLE/1144/2009	MDCK2 SIAT1	CELL	2009-06-17		A/HONG KONG/1985/2009	MDCKX2 SIAT2	CELL	2009-04-01		F21/09 AUS	CrickWIC 2009 Sep Page18 Table5	GISAID	EPI_ISL_60043	same	GISAID	EPI_ISL_60840	MDCK2, SIAT1
A/GRENOBLE/1144/2009	MDCK2 SIAT1	CELL	2009-06-17		A/PERTH/16/2009	E3 E1	EGG	2009-07-04		F1413	CrickWIC 2009 Sep Page18 Table5	GISAID	EPI_ISL_60043	same	GISAID	EPI_ISL_60025	same
A/LUXEMBOURG/782/2009	MDCK1 SIAT1	CELL	2009-05-08		A/WISCONSIN/67/2005	SPFCK3E3 E3	EGG	2005-08-31		F1/06	CrickWIC 2009 Sep Page18 Table5	GISAID	EPI_ISL_60022	same	GISAID	EPI_ISL_21089	SPFCK3E2
A/LUXEMBOURG/782/2009	MDCK1 SIAT1	CELL	2009-05-08		A/BRISBANE/10/2007	E2 E3	EGG	2007-02-06		F29/08	CrickWIC 2009 Sep Page18 Table5	GISAID	EPI_ISL_60022	same	GISAID	EPI_ISL_13618	E2
A/LUXEMBOURG/782/2009	MDCK1 SIAT1	CELL	2009-05-08		A/URUGUAY/716/2007	SPFCK1 E3 E1	EGG	2007-06-21		F26/08	CrickWIC 2009 Sep Page18 Table5	GISAID	EPI_ISL_60022	same	GISAID	EPI_ISL_21290	SPFCK1E2
A/LUXEMBOURG/782/2009	MDCK1 SIAT1	CELL	2009-05-08		A/FINLAND/9/2008	MDCK2 SIAT2	CELL	2008-01-07		F12/08	CrickWIC 2009 Sep Page18 Table5	GISAID	EPI_ISL_60022	same	GISAID	EPI_ISL_60842	MDCK2, SIAT1
A/LUXEMBOURG/782/2009	MDCK1 SIAT1	CELL	2009-05-08		A/BRISBANE/24/2008	E5 E1	EGG	2008-06-23		F3/09	CrickWIC 2009 Sep Page18 Table5	GISAID	EPI_ISL_60022	same	GISAID	EPI_ISL_23848	E5
A/LUXEMBOURG/782/2009	MDCK1 SIAT1	CELL	2009-05-08		A/HONG KONG/1952/2009	MDCKX2 SIAT2	CELL	2009-03-24		F22/09	CrickWIC 2009 Sep Page18 Table5	GISAID	EPI_ISL_60022	same	GISAID	EPI_ISL_60839	MDCK2, SIAT1
A/LUXEMBOURG/782/2009	MDCK1 SIAT1	CELL	2009-05-08		A/HONG KONG/1985/2009	MDCKX2 SIAT2	CELL	2009-04-01		F21/09 AUS	CrickWIC 2009 Sep Page18 Table5	GISAID	EPI_ISL_60022	same	GISAID	EPI_ISL_60840	MDCK2, SIAT1
A/LUXEMBOURG/782/2009	MDCK1 SIAT1	CELL	2009-05-08		A/PERTH/15/2009	E3 E1	EGG	2009-00-00		F1412 AUS	CrickWIC 2009 Sep Page18 Table5	GISAID	EPI_ISL_60022	same	GISAID	EPI_ISL_60024	same
A/LUXEMBOURG/782/2009	MDCK1 SIAT1	CELL	2009-05-08		A/PERTH/16/2009	E3 E1	EGG	2009-07-04		F1413	CrickWIC 2009 Sep Page18 Table5	GISAID	EPI_ISL_60022	same	GISAID	EPI_ISL_60025	same
A/JOHANNESBURG/126/2009	MDCK2 SIAT1	CELL	2009-05-21		A/WISCONSIN/67/2005	SPFCK3E3 E3	EGG	2005-08-31		F1/06	CrickWIC 2009 Sep Page18 Table5	GISAID	EPI_ISL_60041	same	GISAID	EPI_ISL_21089	SPFCK3E2
A/JOHANNESBURG/126/2009	MDCK2 SIAT1	CELL	2009-05-21		A/BRISBANE/10/2007	E2 E3	EGG	2007-02-06		F29/08	CrickWIC 2009 Sep Page18 Table5	GISAID	EPI_ISL_60041	same	GISAID	EPI_ISL_13618	E2
A/JOHANNESBURG/126/2009	MDCK2 SIAT1	CELL	2009-05-21		A/URUGUAY/716/2007	SPFCK1 E3 E1	EGG	2007-06-21		F26/08	CrickWIC 2009 Sep Page18 Table5	GISAID	EPI_ISL_60041	same	GISAID	EPI_ISL_21290	SPFCK1E2
A/JOHANNESBURG/126/2009	MDCK2 SIAT1	CELL	2009-05-21		A/FINLAND/9/2008	MDCK2 SIAT2	CELL	2008-01-07		F12/08	CrickWIC 2009 Sep Page18 Table5	GISAID	EPI_ISL_60041	same	GISAID	EPI_ISL_60842	MDCK2, SIAT1
A/JOHANNESBURG/126/2009	MDCK2 SIAT1	CELL	2009-05-21		A/BRISBANE/24/2008	E5 E1	EGG	2008-06-23		F3/09	CrickWIC 2009 Sep Page18 Table5	GISAID	EPI_ISL_60041	same	GISAID	EPI_ISL_23848	E5
A/JOHANNESBURG/126/2009	MDCK2 SIAT1	CELL	2009-05-21		A/HONG KONG/1952/2009	MDCKX2 SIAT2	CELL	2009-03-24		F22/09	CrickWIC 2009 Sep Page18 Table5	GISAID	EPI_ISL_60041	same	GISAID	EPI_ISL_60839	MDCK2, SIAT1
A/JOHANNESBURG/126/2009	MDCK2 SIAT1	CELL	2009-05-21		A/HONG KONG/1985/2009	MDCKX2 SIAT2	CELL	2009-04-01		F21/09 AUS	CrickWIC 2009 Sep Page18 Table5	GISAID	EPI_ISL_60041	same	GISAID	EPI_ISL_60840	MDCK2, SIAT1
A/JOHANNESBURG/126/2009	MDCK2 SIAT1	CELL	2009-05-21		A/PERTH/15/2009	E3 E1	EGG	2009-00-00		F1412 AUS	CrickWIC 2009 Sep Page18 Table5	GISAID	EPI_ISL_60041	same	GISAID	EPI_ISL_60024	same
A/JOHANNESBURG/126/2009	MDCK2 SIAT1	CELL	2009-05-21		A/PERTH/16/2009	E3 E1	EGG	2009-07-04		F1413	CrickWIC 2009 Sep Page18 Table5	GISAID	EPI_ISL_60041	same	GISAID	EPI_ISL_60025	same
A/WISCONSIN/67/2005	SPFCK3, E3	EGG	2005-08-31		A/WISCONSIN/67/2005	SPFCK3, E3	EGG	2005-08-31		F18/08	CrickWIC 2009 Sep Page19 Table6	GISAID	EPI_ISL_21089	SPFCK3E2	GISAID	EPI_ISL_21089	SPFCK3E2
A/WISCONSIN/67/2005	SPFCK3, E3	EGG	2005-08-31		A/BRISBANE/10/2007	E2	EGG	2007-02-06		F29/08	CrickWIC 2009 Sep Page19 Table6	GISAID	EPI_ISL_21089	SPFCK3E2	GISAID	EPI_ISL_13618	same
A/WISCONSIN/67/2005	SPFCK3, E3	EGG	2005-08-31		A/URUGUAY/716/2007	SPFCK1,E3	EGG	2007-06-21		F26/08	CrickWIC 2009 Sep Page19 Table6	GISAID	EPI_ISL_21089	SPFCK3E2	GISAID	EPI_ISL_21290	SPFCK1E2
A/WISCONSIN/67/2005	SPFCK3, E3	EGG	2005-08-31		A/FINLAND/9/2008	MDCK2	CELL	2008-01-07		F12/088	CrickWIC 2009 Sep Page19 Table6	GISAID	EPI_ISL_21089	SPFCK3E2	GISAID	EPI_ISL_60842	MDCK2, SIAT1
A/WISCONSIN/67/2005	SPFCK3, E3	EGG	2005-08-31		A/HONG KONG/1952/2009	MDCKX2	CELL	2009-03-24		F22/09	CrickWIC 2009 Sep Page19 Table6	GISAID	EPI_ISL_21089	SPFCK3E2	GISAID	EPI_ISL_60839	MDCK2,SIAT1
A/WISCONSIN/67/2005	SPFCK3, E3	EGG	2005-08-31		A/HONG KONG/1985/2009	MDCKX2	CELL	2009-04-01		F21/09AUS	CrickWIC 2009 Sep Page19 Table6	GISAID	EPI_ISL_21089	SPFCK3E2	GISAID	EPI_ISL_60840	MDCK2,SIAT1
A/WISCONSIN/67/2005	SPFCK3, E3	EGG	2005-08-31		A/PERTH/15/2009	E3	EGG	2009-00-00		F1412AUS	CrickWIC 2009 Sep Page19 Table6	GISAID	EPI_ISL_21089	SPFCK3E2	GISAID	EPI_ISL_31914	same
A/WISCONSIN/67/2005	SPFCK3, E3	EGG	2005-08-31		A/PERTH/16/2009	E3	EGG	2009-07-04		F1413	CrickWIC 2009 Sep Page19 Table6	GISAID	EPI_ISL_21089	SPFCK3E2	GISAID	EPI_ISL_31913	same
A/BRISBANE/10/2007	E2	EGG	2007-02-06		A/WISCONSIN/67/2005	SPFCK3, E3	EGG	2005-08-31		F18/08	CrickWIC 2009 Sep Page19 Table6	GISAID	EPI_ISL_13618	same	GISAID	EPI_ISL_21089	SPFCK3E2
A/BRISBANE/10/2007	E2	EGG	2007-02-06		A/BRISBANE/10/2007	E2	EGG	2007-02-06		F29/08	CrickWIC 2009 Sep Page19 Table6	GISAID	EPI_ISL_13618	same	GISAID	EPI_ISL_13618	same
A/BRISBANE/10/2007	E2	EGG	2007-02-06		A/URUGUAY/716/2007	SPFCK1,E3	EGG	2007-06-21		F26/08	CrickWIC 2009 Sep Page19 Table6	GISAID	EPI_ISL_13618	same	GISAID	EPI_ISL_21290	SPFCK1E2
A/BRISBANE/10/2007	E2	EGG	2007-02-06		A/FINLAND/9/2008	MDCK2	CELL	2008-01-07		F12/088	CrickWIC 2009 Sep Page19 Table6	GISAID	EPI_ISL_13618	same	GISAID	EPI_ISL_60842	MDCK2, SIAT1
A/BRISBANE/10/2007	E2	EGG	2007-02-06		A/HONG KONG/1952/2009	MDCKX2	CELL	2009-03-24		F22/09	CrickWIC 2009 Sep Page19 Table6	GISAID	EPI_ISL_13618	same	GISAID	EPI_ISL_60839	MDCK2,SIAT1
A/BRISBANE/10/2007	E2	EGG	2007-02-06		A/HONG KONG/1985/2009	MDCKX2	CELL	2009-04-01		F21/09AUS	CrickWIC 2009 Sep Page19 Table6	GISAID	EPI_ISL_13618	same	GISAID	EPI_ISL_60840	MDCK2,SIAT1
A/BRISBANE/10/2007	E2	EGG	2007-02-06		A/PERTH/15/2009	E3	EGG	2009-00-00		F1412AUS	CrickWIC 2009 Sep Page19 Table6	GISAID	EPI_ISL_13618	same	GISAID	EPI_ISL_31914	same
A/BRISBANE/10/2007	E2	EGG	2007-02-06		A/PERTH/16/2009	E3	EGG	2009-07-04		F1413	CrickWIC 2009 Sep Page19 Table6	GISAID	EPI_ISL_13618	same	GISAID	EPI_ISL_31913	same
A/URUGUAY/716/2007	SPFCK1,E3	EGG	2007-06-21		A/WISCONSIN/67/2005	SPFCK3, E3	EGG	2005-08-31		F18/08	CrickWIC 2009 Sep Page19 Table6	GISAID	EPI_ISL_21290	SPFCK1E2	GISAID	EPI_ISL_21089	SPFCK3E2
A/URUGUAY/716/2007	SPFCK1,E3	EGG	2007-06-21		A/BRISBANE/10/2007	E2	EGG	2007-02-06		F29/08	CrickWIC 2009 Sep Page19 Table6	GISAID	EPI_ISL_21290	SPFCK1E2	GISAID	EPI_ISL_13618	same
A/URUGUAY/716/2007	SPFCK1,E3	EGG	2007-06-21		A/URUGUAY/716/2007	SPFCK1,E3	EGG	2007-06-21		F26/08	CrickWIC 2009 Sep Page19 Table6	GISAID	EPI_ISL_21290	SPFCK1E2	GISAID	EPI_ISL_21290	SPFCK1E2
A/URUGUAY/716/2007	SPFCK1,E3	EGG	2007-06-21		A/FINLAND/9/2008	MDCK2	CELL	2008-01-07		F12/088	CrickWIC 2009 Sep Page19 Table6	GISAID	EPI_ISL_21290	SPFCK1E2	GISAID	EPI_ISL_60842	MDCK2, SIAT1
A/URUGUAY/716/2007	SPFCK1,E3	EGG	2007-06-21		A/HONG KONG/1952/2009	MDCKX2	CELL	2009-03-24		F22/09	CrickWIC 2009 Sep Page19 Table6	GISAID	EPI_ISL_21290	SPFCK1E2	GISAID	EPI_ISL_60839	MDCK2,SIAT1
A/URUGUAY/716/2007	SPFCK1,E3	EGG	2007-06-21		A/HONG KONG/1985/2009	MDCKX2	CELL	2009-04-01		F21/09AUS	CrickWIC 2009 Sep Page19 Table6	GISAID	EPI_ISL_21290	SPFCK1E2	GISAID	EPI_ISL_60840	MDCK2,SIAT1
A/URUGUAY/716/2007	SPFCK1,E3	EGG	2007-06-21		A/PERTH/15/2009	E3	EGG	2009-00-00		F1412AUS	CrickWIC 2009 Sep Page19 Table6	GISAID	EPI_ISL_21290	SPFCK1E2	GISAID	EPI_ISL_31914	same
A/URUGUAY/716/2007	SPFCK1,E3	EGG	2007-06-21		A/PERTH/16/2009	E3	EGG	2009-07-04		F1413	CrickWIC 2009 Sep Page19 Table6	GISAID	EPI_ISL_21290	SPFCK1E2	GISAID	EPI_ISL_31913	same
A/FINLAND/9/2008	MDCK2	CELL	2008-01-07		A/WISCONSIN/67/2005	SPFCK3, E3	EGG	2005-08-31		F18/08	CrickWIC 2009 Sep Page19 Table6	GISAID	EPI_ISL_60842	MDCK2, SIAT1	GISAID	EPI_ISL_21089	SPFCK3E2
A/FINLAND/9/2008	MDCK2	CELL	2008-01-07		A/BRISBANE/10/2007	E2	EGG	2007-02-06		F29/08	CrickWIC 2009 Sep Page19 Table6	GISAID	EPI_ISL_60842	MDCK2, SIAT1	GISAID	EPI_ISL_13618	same
A/FINLAND/9/2008	MDCK2	CELL	2008-01-07		A/URUGUAY/716/2007	SPFCK1,E3	EGG	2007-06-21		F26/08	CrickWIC 2009 Sep Page19 Table6	GISAID	EPI_ISL_60842	MDCK2, SIAT1	GISAID	EPI_ISL_21290	SPFCK1E2
A/FINLAND/9/2008	MDCK2	CELL	2008-01-07		A/FINLAND/9/2008	MDCK2	CELL	2008-01-07		F12/088	CrickWIC 2009 Sep Page19 Table6	GISAID	EPI_ISL_60842	MDCK2, SIAT1	GISAID	EPI_ISL_60842	MDCK2, SIAT1
A/FINLAND/9/2008	MDCK2	CELL	2008-01-07		A/HONG KONG/1952/2009	MDCKX2	CELL	2009-03-24		F22/09	CrickWIC 2009 Sep Page19 Table6	GISAID	EPI_ISL_60842	MDCK2, SIAT1	GISAID	EPI_ISL_60839	MDCK2,SIAT1
A/FINLAND/9/2008	MDCK2	CELL	2008-01-07		A/HONG KONG/1985/2009	MDCKX2	CELL	2009-04-01		F21/09AUS	CrickWIC 2009 Sep Page19 Table6	GISAID	EPI_ISL_60842	MDCK2, SIAT1	GISAID	EPI_ISL_60840	MDCK2,SIAT1
A/FINLAND/9/2008	MDCK2	CELL	2008-01-07		A/PERTH/15/2009	E3	EGG	2009-00-00		F1412AUS	CrickWIC 2009 Sep Page19 Table6	GISAID	EPI_ISL_60842	MDCK2, SIAT1	GISAID	EPI_ISL_31914	same
A/FINLAND/9/2008	MDCK2	CELL	2008-01-07		A/PERTH/16/2009	E3	EGG	2009-07-04		F1413	CrickWIC 2009 Sep Page19 Table6	GISAID	EPI_ISL_60842	MDCK2, SIAT1	GISAID	EPI_ISL_31913	same
A/HONG KONG/1952/2009	MDCKX2	CELL	2009-03-24		A/WISCONSIN/67/2005	SPFCK3, E3	EGG	2005-08-31		F18/08	CrickWIC 2009 Sep Page19 Table6	GISAID	EPI_ISL_60839	MDCK2,SIAT1	GISAID	EPI_ISL_21089	SPFCK3E2
A/HONG KONG/1952/2009	MDCKX2	CELL	2009-03-24		A/BRISBANE/10/2007	E2	EGG	2007-02-06		F29/08	CrickWIC 2009 Sep Page19 Table6	GISAID	EPI_ISL_60839	MDCK2,SIAT1	GISAID	EPI_ISL_13618	same
A/HONG KONG/1952/2009	MDCKX2	CELL	2009-03-24		A/URUGUAY/716/2007	SPFCK1,E3	EGG	2007-06-21		F26/08	CrickWIC 2009 Sep Page19 Table6	GISAID	EPI_ISL_60839	MDCK2,SIAT1	GISAID	EPI_ISL_21290	SPFCK1E2
A/HONG KONG/1952/2009	MDCKX2	CELL	2009-03-24		A/FINLAND/9/2008	MDCK2	CELL	2008-01-07		F12/088	CrickWIC 2009 Sep Page19 Table6	GISAID	EPI_ISL_60839	MDCK2,SIAT1	GISAID	EPI_ISL_60842	MDCK2, SIAT1
A/HONG KONG/1952/2009	MDCKX2	CELL	2009-03-24		A/HONG KONG/1952/2009	MDCKX2	CELL	2009-03-24		F22/09	CrickWIC 2009 Sep Page19 Table6	GISAID	EPI_ISL_60839	MDCK2,SIAT1	GISAID	EPI_ISL_60839	MDCK2,SIAT1
A/HONG KONG/1952/2009	MDCKX2	CELL	2009-03-24		A/HONG KONG/1985/2009	MDCKX2	CELL	2009-04-01		F21/09AUS	CrickWIC 2009 Sep Page19 Table6	GISAID	EPI_ISL_60839	MDCK2,SIAT1	GISAID	EPI_ISL_60840	MDCK2,SIAT1
A/HONG KONG/1952/2009	MDCKX2	CELL	2009-03-24		A/PERTH/15/2009	E3	EGG	2009-00-00		F1412AUS	CrickWIC 2009 Sep Page19 Table6	GISAID	EPI_ISL_60839	MDCK2,SIAT1	GISAID	EPI_ISL_31914	same
A/HONG KONG/1952/2009	MDCKX2	CELL	2009-03-24		A/PERTH/16/2009	E3	EGG	2009-07-04		F1413	CrickWIC 2009 Sep Page19 Table6	GISAID	EPI_ISL_60839	MDCK2,SIAT1	GISAID	EPI_ISL_31913	same
A/HONG KONG/1985/2009	MDCKX2	CELL	2009-04-01		A/WISCONSIN/67/2005	SPFCK3, E3	EGG	2005-08-31		F18/08	CrickWIC 2009 Sep Page19 Table6	GISAID	EPI_ISL_60840	MDCK2,SIAT1	GISAID	EPI_ISL_21089	SPFCK3E2
A/HONG KONG/1985/2009	MDCKX2	CELL	2009-04-01		A/BRISBANE/10/2007	E2	EGG	2007-02-06		F29/08	CrickWIC 2009 Sep Page19 Table6	GISAID	EPI_ISL_60840	MDCK2,SIAT1	GISAID	EPI_ISL_13618	same
A/HONG KONG/1985/2009	MDCKX2	CELL	2009-04-01		A/URUGUAY/716/2007	SPFCK1,E3	EGG	2007-06-21		F26/08	CrickWIC 2009 Sep Page19 Table6	GISAID	EPI_ISL_60840	MDCK2,SIAT1	GISAID	EPI_ISL_21290	SPFCK1E2
A/HONG KONG/1985/2009	MDCKX2	CELL	2009-04-01		A/FINLAND/9/2008	MDCK2	CELL	2008-01-07		F12/088	CrickWIC 2009 Sep Page19 Table6	GISAID	EPI_ISL_60840	MDCK2,SIAT1	GISAID	EPI_ISL_60842	MDCK2, SIAT1
A/HONG KONG/1985/2009	MDCKX2	CELL	2009-04-01		A/HONG KONG/1952/2009	MDCKX2	CELL	2009-03-24		F22/09	CrickWIC 2009 Sep Page19 Table6	GISAID	EPI_ISL_60840	MDCK2,SIAT1	GISAID	EPI_ISL_60839	MDCK2,SIAT1
A/HONG KONG/1985/2009	MDCKX2	CELL	2009-04-01		A/HONG KONG/1985/2009	MDCKX2	CELL	2009-04-01		F21/09AUS	CrickWIC 2009 Sep Page19 Table6	GISAID	EPI_ISL_60840	MDCK2,SIAT1	GISAID	EPI_ISL_60840	MDCK2,SIAT1
A/HONG KONG/1985/2009	MDCKX2	CELL	2009-04-01		A/PERTH/15/2009	E3	EGG	2009-00-00		F1412AUS	CrickWIC 2009 Sep Page19 Table6	GISAID	EPI_ISL_60840	MDCK2,SIAT1	GISAID	EPI_ISL_31914	same
A/HONG KONG/1985/2009	MDCKX2	CELL	2009-04-01		A/PERTH/16/2009	E3	EGG	2009-07-04		F1413	CrickWIC 2009 Sep Page19 Table6	GISAID	EPI_ISL_60840	MDCK2,SIAT1	GISAID	EPI_ISL_31913	same
A/PERTH/15/2009	E3	EGG	2009-00-00		A/WISCONSIN/67/2005	SPFCK3, E3	EGG	2005-08-31		F18/08	CrickWIC 2009 Sep Page19 Table6	GISAID	EPI_ISL_31914	same	GISAID	EPI_ISL_21089	SPFCK3E2
A/PERTH/15/2009	E3	EGG	2009-00-00		A/BRISBANE/10/2007	E2	EGG	2007-02-06		F29/08	CrickWIC 2009 Sep Page19 Table6	GISAID	EPI_ISL_31914	same	GISAID	EPI_ISL_13618	same
A/PERTH/15/2009	E3	EGG	2009-00-00		A/URUGUAY/716/2007	SPFCK1,E3	EGG	2007-06-21		F26/08	CrickWIC 2009 Sep Page19 Table6	GISAID	EPI_ISL_31914	same	GISAID	EPI_ISL_21290	SPFCK1E2
A/PERTH/15/2009	E3	EGG	2009-00-00		A/FINLAND/9/2008	MDCK2	CELL	2008-01-07		F12/088	CrickWIC 2009 Sep Page19 Table6	GISAID	EPI_ISL_31914	same	GISAID	EPI_ISL_60842	MDCK2, SIAT1
A/PERTH/15/2009	E3	EGG	2009-00-00		A/HONG KONG/1952/2009	MDCKX2	CELL	2009-03-24		F22/09	CrickWIC 2009 Sep Page19 Table6	GISAID	EPI_ISL_31914	same	GISAID	EPI_ISL_60839	MDCK2,SIAT1
A/PERTH/15/2009	E3	EGG	2009-00-00		A/HONG KONG/1985/2009	MDCKX2	CELL	2009-04-01		F21/09AUS	CrickWIC 2009 Sep Page19 Table6	GISAID	EPI_ISL_31914	same	GISAID	EPI_ISL_60840	MDCK2,SIAT1
A/PERTH/15/2009	E3	EGG	2009-00-00		A/PERTH/15/2009	E3	EGG	2009-00-00		F1412AUS	CrickWIC 2009 Sep Page19 Table6	GISAID	EPI_ISL_31914	same	GISAID	EPI_ISL_31914	same
A/PERTH/15/2009	E3	EGG	2009-00-00		A/PERTH/16/2009	E3	EGG	2009-07-04		F1413	CrickWIC 2009 Sep Page19 Table6	GISAID	EPI_ISL_31914	same	GISAID	EPI_ISL_31913	same
A/PERTH/16/2009	E3	EGG	2009-07-04		A/WISCONSIN/67/2005	SPFCK3, E3	EGG	2005-08-31		F18/08	CrickWIC 2009 Sep Page19 Table6	GISAID	EPI_ISL_31913	same	GISAID	EPI_ISL_21089	SPFCK3E2
A/PERTH/16/2009	E3	EGG	2009-07-04		A/BRISBANE/10/2007	E2	EGG	2007-02-06		F29/08	CrickWIC 2009 Sep Page19 Table6	GISAID	EPI_ISL_31913	same	GISAID	EPI_ISL_13618	same
A/PERTH/16/2009	E3	EGG	2009-07-04		A/URUGUAY/716/2007	SPFCK1,E3	EGG	2007-06-21		F26/08	CrickWIC 2009 Sep Page19 Table6	GISAID	EPI_ISL_31913	same	GISAID	EPI_ISL_21290	SPFCK1E2
A/PERTH/16/2009	E3	EGG	2009-07-04		A/FINLAND/9/2008	MDCK2	CELL	2008-01-07		F12/088	CrickWIC 2009 Sep Page19 Table6	GISAID	EPI_ISL_31913	same	GISAID	EPI_ISL_60842	MDCK2, SIAT1
A/PERTH/16/2009	E3	EGG	2009-07-04		A/HONG KONG/1952/2009	MDCKX2	CELL	2009-03-24		F22/09	CrickWIC 2009 Sep Page19 Table6	GISAID	EPI_ISL_31913	same	GISAID	EPI_ISL_60839	MDCK2,SIAT1
A/PERTH/16/2009	E3	EGG	2009-07-04		A/HONG KONG/1985/2009	MDCKX2	CELL	2009-04-01		F21/09AUS	CrickWIC 2009 Sep Page19 Table6	GISAID	EPI_ISL_31913	same	GISAID	EPI_ISL_60840	MDCK2,SIAT1
A/PERTH/16/2009	E3	EGG	2009-07-04		A/PERTH/15/2009	E3	EGG	2009-00-00		F1412AUS	CrickWIC 2009 Sep Page19 Table6	GISAID	EPI_ISL_31913	same	GISAID	EPI_ISL_31914	same
A/PERTH/16/2009	E3	EGG	2009-07-04		A/PERTH/16/2009	E3	EGG	2009-07-04		F1413	CrickWIC 2009 Sep Page19 Table6	GISAID	EPI_ISL_31913	same	GISAID	EPI_ISL_31913	same
A/BRISBANE/54/2009	E3 E1	EGG	2009-05-07		A/WISCONSIN/67/2005	SPFCK3, E3	EGG	2005-08-31		F18/08	CrickWIC 2009 Sep Page19 Table6	GISAID	EPI_ISL_60149	E3	GISAID	EPI_ISL_21089	SPFCK3E2
A/BRISBANE/54/2009	E3 E1	EGG	2009-05-07		A/BRISBANE/10/2007	E2	EGG	2007-02-06		F29/08	CrickWIC 2009 Sep Page19 Table6	GISAID	EPI_ISL_60149	E3	GISAID	EPI_ISL_13618	same
A/BRISBANE/54/2009	E3 E1	EGG	2009-05-07		A/URUGUAY/716/2007	SPFCK1,E3	EGG	2007-06-21		F26/08	CrickWIC 2009 Sep Page19 Table6	GISAID	EPI_ISL_60149	E3	GISAID	EPI_ISL_21290	SPFCK1E2
A/BRISBANE/54/2009	E3 E1	EGG	2009-05-07		A/FINLAND/9/2008	MDCK2	CELL	2008-01-07		F12/088	CrickWIC 2009 Sep Page19 Table6	GISAID	EPI_ISL_60149	E3	GISAID	EPI_ISL_60842	MDCK2, SIAT1
A/BRISBANE/54/2009	E3 E1	EGG	2009-05-07		A/HONG KONG/1952/2009	MDCKX2	CELL	2009-03-24		F22/09	CrickWIC 2009 Sep Page19 Table6	GISAID	EPI_ISL_60149	E3	GISAID	EPI_ISL_60839	MDCK2,SIAT1
A/BRISBANE/54/2009	E3 E1	EGG	2009-05-07		A/HONG KONG/1985/2009	MDCKX2	CELL	2009-04-01		F21/09AUS	CrickWIC 2009 Sep Page19 Table6	GISAID	EPI_ISL_60149	E3	GISAID	EPI_ISL_60840	MDCK2,SIAT1
A/MADAGASCAR/4286/2009	MDCK1 SIAT1	CELL	2009-06-02		A/WISCONSIN/67/2005	SPFCK3, E3	EGG	2005-08-31		F18/08	CrickWIC 2009 Sep Page19 Table6	GISAID	EPI_ISL_60036	same	GISAID	EPI_ISL_21089	SPFCK3E2
A/MADAGASCAR/4286/2009	MDCK1 SIAT1	CELL	2009-06-02		A/BRISBANE/10/2007	E2	EGG	2007-02-06		F29/08	CrickWIC 2009 Sep Page19 Table6	GISAID	EPI_ISL_60036	same	GISAID	EPI_ISL_13618	same
A/MADAGASCAR/4286/2009	MDCK1 SIAT1	CELL	2009-06-02		A/URUGUAY/716/2007	SPFCK1,E3	EGG	2007-06-21		F26/08	CrickWIC 2009 Sep Page19 Table6	GISAID	EPI_ISL_60036	same	GISAID	EPI_ISL_21290	SPFCK1E2
A/MADAGASCAR/4286/2009	MDCK1 SIAT1	CELL	2009-06-02		A/FINLAND/9/2008	MDCK2	CELL	2008-01-07		F12/088	CrickWIC 2009 Sep Page19 Table6	GISAID	EPI_ISL_60036	same	GISAID	EPI_ISL_60842	MDCK2, SIAT1
A/MADAGASCAR/4286/2009	MDCK1 SIAT1	CELL	2009-06-02		A/HONG KONG/1952/2009	MDCKX2	CELL	2009-03-24		F22/09	CrickWIC 2009 Sep Page19 Table6	GISAID	EPI_ISL_60036	same	GISAID	EPI_ISL_60839	MDCK2,SIAT1
A/MADAGASCAR/4286/2009	MDCK1 SIAT1	CELL	2009-06-02		A/HONG KONG/1985/2009	MDCKX2	CELL	2009-04-01		F21/09AUS	CrickWIC 2009 Sep Page19 Table6	GISAID	EPI_ISL_60036	same	GISAID	EPI_ISL_60840	MDCK2,SIAT1
A/MADAGASCAR/4286/2009	MDCK1 SIAT1	CELL	2009-06-02		A/PERTH/15/2009	E3	EGG	2009-00-00		F1412AUS	CrickWIC 2009 Sep Page19 Table6	GISAID	EPI_ISL_60036	same	GISAID	EPI_ISL_31914	same
A/MADAGASCAR/4286/2009	MDCK1 SIAT1	CELL	2009-06-02		A/PERTH/16/2009	E3	EGG	2009-07-04		F1413	CrickWIC 2009 Sep Page19 Table6	GISAID	EPI_ISL_60036	same	GISAID	EPI_ISL_31913	same
A/JOHANNESBURG/556/2009	MDCK1 SIAT1	CELL	2009-06-10		A/WISCONSIN/67/2005	SPFCK3, E3	EGG	2005-08-31		F18/08	CrickWIC 2009 Sep Page19 Table6	GISAID	EPI_ISL_60042	same	GISAID	EPI_ISL_21089	SPFCK3E2
A/JOHANNESBURG/556/2009	MDCK1 SIAT1	CELL	2009-06-10		A/BRISBANE/10/2007	E2	EGG	2007-02-06		F29/08	CrickWIC 2009 Sep Page19 Table6	GISAID	EPI_ISL_60042	same	GISAID	EPI_ISL_13618	same
A/JOHANNESBURG/556/2009	MDCK1 SIAT1	CELL	2009-06-10		A/URUGUAY/716/2007	SPFCK1,E3	EGG	2007-06-21		F26/08	CrickWIC 2009 Sep Page19 Table6	GISAID	EPI_ISL_60042	same	GISAID	EPI_ISL_21290	SPFCK1E2
A/JOHANNESBURG/556/2009	MDCK1 SIAT1	CELL	2009-06-10		A/FINLAND/9/2008	MDCK2	CELL	2008-01-07		F12/088	CrickWIC 2009 Sep Page19 Table6	GISAID	EPI_ISL_60042	same	GISAID	EPI_ISL_60842	MDCK2, SIAT1
A/JOHANNESBURG/556/2009	MDCK1 SIAT1	CELL	2009-06-10		A/HONG KONG/1952/2009	MDCKX2	CELL	2009-03-24		F22/09	CrickWIC 2009 Sep Page19 Table6	GISAID	EPI_ISL_60042	same	GISAID	EPI_ISL_60839	MDCK2,SIAT1
A/JOHANNESBURG/556/2009	MDCK1 SIAT1	CELL	2009-06-10		A/HONG KONG/1985/2009	MDCKX2	CELL	2009-04-01		F21/09AUS	CrickWIC 2009 Sep Page19 Table6	GISAID	EPI_ISL_60042	same	GISAID	EPI_ISL_60840	MDCK2,SIAT1
A/JOHANNESBURG/556/2009	MDCK1 SIAT1	CELL	2009-06-10		A/PERTH/15/2009	E3	EGG	2009-00-00		F1412AUS	CrickWIC 2009 Sep Page19 Table6	GISAID	EPI_ISL_60042	same	GISAID	EPI_ISL_31914	same
A/JOHANNESBURG/556/2009	MDCK1 SIAT1	CELL	2009-06-10		A/PERTH/16/2009	E3	EGG	2009-07-04		F1413	CrickWIC 2009 Sep Page19 Table6	GISAID	EPI_ISL_60042	same	GISAID	EPI_ISL_31913	same
A/LISBOA/32/2009	MDCK2 SIAT1	CELL	2009-06-25		A/WISCONSIN/67/2005	SPFCK3, E3	EGG	2005-08-31		F18/08	CrickWIC 2009 Sep Page19 Table6	GISAID	EPI_ISL_60045	same	GISAID	EPI_ISL_21089	SPFCK3E2
A/LISBOA/32/2009	MDCK2 SIAT1	CELL	2009-06-25		A/BRISBANE/10/2007	E2	EGG	2007-02-06		F29/08	CrickWIC 2009 Sep Page19 Table6	GISAID	EPI_ISL_60045	same	GISAID	EPI_ISL_13618	same
A/LISBOA/32/2009	MDCK2 SIAT1	CELL	2009-06-25		A/URUGUAY/716/2007	SPFCK1,E3	EGG	2007-06-21		F26/08	CrickWIC 2009 Sep Page19 Table6	GISAID	EPI_ISL_60045	same	GISAID	EPI_ISL_21290	SPFCK1E2
A/LISBOA/32/2009	MDCK2 SIAT1	CELL	2009-06-25		A/FINLAND/9/2008	MDCK2	CELL	2008-01-07		F12/088	CrickWIC 2009 Sep Page19 Table6	GISAID	EPI_ISL_60045	same	GISAID	EPI_ISL_60842	MDCK2, SIAT1
A/LISBOA/32/2009	MDCK2 SIAT1	CELL	2009-06-25		A/HONG KONG/1952/2009	MDCKX2	CELL	2009-03-24		F22/09	CrickWIC 2009 Sep Page19 Table6	GISAID	EPI_ISL_60045	same	GISAID	EPI_ISL_60839	MDCK2,SIAT1
A/LISBOA/32/2009	MDCK2 SIAT1	CELL	2009-06-25		A/HONG KONG/1985/2009	MDCKX2	CELL	2009-04-01		F21/09AUS	CrickWIC 2009 Sep Page19 Table6	GISAID	EPI_ISL_60045	same	GISAID	EPI_ISL_60840	MDCK2,SIAT1
A/LISBOA/32/2009	MDCK2 SIAT1	CELL	2009-06-25		A/PERTH/15/2009	E3	EGG	2009-00-00		F1412AUS	CrickWIC 2009 Sep Page19 Table6	GISAID	EPI_ISL_60045	same	GISAID	EPI_ISL_31914	same
A/LISBOA/32/2009	MDCK2 SIAT1	CELL	2009-06-25		A/PERTH/16/2009	E3	EGG	2009-07-04		F1413	CrickWIC 2009 Sep Page19 Table6	GISAID	EPI_ISL_60045	same	GISAID	EPI_ISL_31913	same
A/ENGLAND/233/2009	CX SIAT1	CELL	2009-07-01		A/WISCONSIN/67/2005	SPFCK3, E3	EGG	2005-08-31		F18/08	CrickWIC 2009 Sep Page19 Table6	GISAID	EPI_ISL_60047	same	GISAID	EPI_ISL_21089	SPFCK3E2
A/ENGLAND/233/2009	CX SIAT1	CELL	2009-07-01		A/BRISBANE/10/2007	E2	EGG	2007-02-06		F29/08	CrickWIC 2009 Sep Page19 Table6	GISAID	EPI_ISL_60047	same	GISAID	EPI_ISL_13618	same
A/ENGLAND/233/2009	CX SIAT1	CELL	2009-07-01		A/URUGUAY/716/2007	SPFCK1,E3	EGG	2007-06-21		F26/08	CrickWIC 2009 Sep Page19 Table6	GISAID	EPI_ISL_60047	same	GISAID	EPI_ISL_21290	SPFCK1E2
A/ENGLAND/233/2009	CX SIAT1	CELL	2009-07-01		A/FINLAND/9/2008	MDCK2	CELL	2008-01-07		F12/088	CrickWIC 2009 Sep Page19 Table6	GISAID	EPI_ISL_60047	same	GISAID	EPI_ISL_60842	MDCK2, SIAT1
A/ENGLAND/233/2009	CX SIAT1	CELL	2009-07-01		A/HONG KONG/1952/2009	MDCKX2	CELL	2009-03-24		F22/09	CrickWIC 2009 Sep Page19 Table6	GISAID	EPI_ISL_60047	same	GISAID	EPI_ISL_60839	MDCK2,SIAT1
A/ENGLAND/233/2009	CX SIAT1	CELL	2009-07-01		A/HONG KONG/1985/2009	MDCKX2	CELL	2009-04-01		F21/09AUS	CrickWIC 2009 Sep Page19 Table6	GISAID	EPI_ISL_60047	same	GISAID	EPI_ISL_60840	MDCK2,SIAT1
A/GHANA/FS-1035/2009	MDCK1 SIAT1	CELL	2009-07-13		A/WISCONSIN/67/2005	SPFCK3, E3	EGG	2005-08-31		F18/08	CrickWIC 2009 Sep Page19 Table6	GISAID	EPI_ISL_60050	same	GISAID	EPI_ISL_21089	SPFCK3E2
A/GHANA/FS-1035/2009	MDCK1 SIAT1	CELL	2009-07-13		A/BRISBANE/10/2007	E2	EGG	2007-02-06		F29/08	CrickWIC 2009 Sep Page19 Table6	GISAID	EPI_ISL_60050	same	GISAID	EPI_ISL_13618	same
A/GHANA/FS-1035/2009	MDCK1 SIAT1	CELL	2009-07-13		A/URUGUAY/716/2007	SPFCK1,E3	EGG	2007-06-21		F26/08	CrickWIC 2009 Sep Page19 Table6	GISAID	EPI_ISL_60050	same	GISAID	EPI_ISL_21290	SPFCK1E2
A/GHANA/FS-1035/2009	MDCK1 SIAT1	CELL	2009-07-13		A/FINLAND/9/2008	MDCK2	CELL	2008-01-07		F12/088	CrickWIC 2009 Sep Page19 Table6	GISAID	EPI_ISL_60050	same	GISAID	EPI_ISL_60842	MDCK2, SIAT1
A/GHANA/FS-1035/2009	MDCK1 SIAT1	CELL	2009-07-13		A/HONG KONG/1952/2009	MDCKX2	CELL	2009-03-24		F22/09	CrickWIC 2009 Sep Page19 Table6	GISAID	EPI_ISL_60050	same	GISAID	EPI_ISL_60839	MDCK2,SIAT1
A/GHANA/FS-1035/2009	MDCK1 SIAT1	CELL	2009-07-13		A/HONG KONG/1985/2009	MDCKX2	CELL	2009-04-01		F21/09AUS	CrickWIC 2009 Sep Page19 Table6	GISAID	EPI_ISL_60050	same	GISAID	EPI_ISL_60840	MDCK2,SIAT1
A/SINGAPORE/33/2009	MDCK1 SIAT1	CELL	2009-05-07		A/WISCONSIN/67/2005	SPFCK3, E3	EGG	2005-08-31		F18/08	CrickWIC 2009 Sep Page19 Table6	GISAID	EPI_ISL_60021	same	GISAID	EPI_ISL_21089	SPFCK3E2
A/SINGAPORE/33/2009	MDCK1 SIAT1	CELL	2009-05-07		A/BRISBANE/10/2007	E2	EGG	2007-02-06		F29/08	CrickWIC 2009 Sep Page19 Table6	GISAID	EPI_ISL_60021	same	GISAID	EPI_ISL_13618	same
A/SINGAPORE/33/2009	MDCK1 SIAT1	CELL	2009-05-07		A/URUGUAY/716/2007	SPFCK1,E3	EGG	2007-06-21		F26/08	CrickWIC 2009 Sep Page19 Table6	GISAID	EPI_ISL_60021	same	GISAID	EPI_ISL_21290	SPFCK1E2
A/SINGAPORE/33/2009	MDCK1 SIAT1	CELL	2009-05-07		A/FINLAND/9/2008	MDCK2	CELL	2008-01-07		F12/088	CrickWIC 2009 Sep Page19 Table6	GISAID	EPI_ISL_60021	same	GISAID	EPI_ISL_60842	MDCK2, SIAT1
A/SINGAPORE/33/2009	MDCK1 SIAT1	CELL	2009-05-07		A/HONG KONG/1952/2009	MDCKX2	CELL	2009-03-24		F22/09	CrickWIC 2009 Sep Page19 Table6	GISAID	EPI_ISL_60021	same	GISAID	EPI_ISL_60839	MDCK2,SIAT1
A/SINGAPORE/33/2009	MDCK1 SIAT1	CELL	2009-05-07		A/HONG KONG/1985/2009	MDCKX2	CELL	2009-04-01		F21/09AUS	CrickWIC 2009 Sep Page19 Table6	GISAID	EPI_ISL_60021	same	GISAID	EPI_ISL_60840	MDCK2,SIAT1
A/SINGAPORE/33/2009	MDCK1 SIAT1	CELL	2009-05-07		A/PERTH/15/2009	E3	EGG	2009-00-00		F1412AUS	CrickWIC 2009 Sep Page19 Table6	GISAID	EPI_ISL_60021	same	GISAID	EPI_ISL_31914	same
A/SINGAPORE/33/2009	MDCK1 SIAT1	CELL	2009-05-07		A/PERTH/16/2009	E3	EGG	2009-07-04		F1413	CrickWIC 2009 Sep Page19 Table6	GISAID	EPI_ISL_60021	same	GISAID	EPI_ISL_31913	same
A/HONG KONG/2142/2009	MDCK2,SIAT1	CELL	2009-05-17		A/WISCONSIN/67/2005	SPFCK3, E3	EGG	2005-08-31		F18/08	CrickWIC 2009 Sep Page19 Table6	GISAID	EPI_ISL_60026	same	GISAID	EPI_ISL_21089	SPFCK3E2
A/HONG KONG/2142/2009	MDCK2,SIAT1	CELL	2009-05-17		A/BRISBANE/10/2007	E2	EGG	2007-02-06		F29/08	CrickWIC 2009 Sep Page19 Table6	GISAID	EPI_ISL_60026	same	GISAID	EPI_ISL_13618	same
A/HONG KONG/2142/2009	MDCK2,SIAT1	CELL	2009-05-17		A/URUGUAY/716/2007	SPFCK1,E3	EGG	2007-06-21		F26/08	CrickWIC 2009 Sep Page19 Table6	GISAID	EPI_ISL_60026	same	GISAID	EPI_ISL_21290	SPFCK1E2
A/HONG KONG/2142/2009	MDCK2,SIAT1	CELL	2009-05-17		A/FINLAND/9/2008	MDCK2	CELL	2008-01-07		F12/088	CrickWIC 2009 Sep Page19 Table6	GISAID	EPI_ISL_60026	same	GISAID	EPI_ISL_60842	MDCK2, SIAT1
A/HONG KONG/2142/2009	MDCK2,SIAT1	CELL	2009-05-17		A/HONG KONG/1952/2009	MDCKX2	CELL	2009-03-24		F22/09	CrickWIC 2009 Sep Page19 Table6	GISAID	EPI_ISL_60026	same	GISAID	EPI_ISL_60839	MDCK2,SIAT1
A/HONG KONG/2142/2009	MDCK2,SIAT1	CELL	2009-05-17		A/HONG KONG/1985/2009	MDCKX2	CELL	2009-04-01		F21/09AUS	CrickWIC 2009 Sep Page19 Table6	GISAID	EPI_ISL_60026	same	GISAID	EPI_ISL_60840	MDCK2,SIAT1
A/HONG KONG/2142/2009	MDCK2,SIAT1	CELL	2009-05-17		A/PERTH/15/2009	E3	EGG	2009-00-00		F1412AUS	CrickWIC 2009 Sep Page19 Table6	GISAID	EPI_ISL_60026	same	GISAID	EPI_ISL_31914	same
A/HONG KONG/2142/2009	MDCK2,SIAT1	CELL	2009-05-17		A/PERTH/16/2009	E3	EGG	2009-07-04		F1413	CrickWIC 2009 Sep Page19 Table6	GISAID	EPI_ISL_60026	same	GISAID	EPI_ISL_31913	same
A/SINGAPORE/37/2009	E2 E1	EGG	2009-06-01		A/WISCONSIN/67/2005	SPFCK3, E3	EGG	2005-08-31		F18/08	CrickWIC 2009 Sep Page19 Table6	GISAID	EPI_ISL_33816	E2	GISAID	EPI_ISL_21089	SPFCK3E2
A/SINGAPORE/37/2009	E2 E1	EGG	2009-06-01		A/BRISBANE/10/2007	E2	EGG	2007-02-06		F29/08	CrickWIC 2009 Sep Page19 Table6	GISAID	EPI_ISL_33816	E2	GISAID	EPI_ISL_13618	same
A/SINGAPORE/37/2009	E2 E1	EGG	2009-06-01		A/URUGUAY/716/2007	SPFCK1,E3	EGG	2007-06-21		F26/08	CrickWIC 2009 Sep Page19 Table6	GISAID	EPI_ISL_33816	E2	GISAID	EPI_ISL_21290	SPFCK1E2
A/SINGAPORE/37/2009	E2 E1	EGG	2009-06-01		A/FINLAND/9/2008	MDCK2	CELL	2008-01-07		F12/088	CrickWIC 2009 Sep Page19 Table6	GISAID	EPI_ISL_33816	E2	GISAID	EPI_ISL_60842	MDCK2, SIAT1
A/SINGAPORE/37/2009	E2 E1	EGG	2009-06-01		A/HONG KONG/1952/2009	MDCKX2	CELL	2009-03-24		F22/09	CrickWIC 2009 Sep Page19 Table6	GISAID	EPI_ISL_33816	E2	GISAID	EPI_ISL_60839	MDCK2,SIAT1
A/SINGAPORE/37/2009	E2 E1	EGG	2009-06-01		A/HONG KONG/1985/2009	MDCKX2	CELL	2009-04-01		F21/09AUS	CrickWIC 2009 Sep Page19 Table6	GISAID	EPI_ISL_33816	E2	GISAID	EPI_ISL_60840	MDCK2,SIAT1
A/ENGLAND/232/2009	CX SIAT1	CELL	2009-06-01		A/WISCONSIN/67/2005	SPFCK3, E3	EGG	2005-08-31		F18/08	CrickWIC 2009 Sep Page19 Table6	GISAID	EPI_ISL_60046	same	GISAID	EPI_ISL_21089	SPFCK3E2
A/ENGLAND/232/2009	CX SIAT1	CELL	2009-06-01		A/BRISBANE/10/2007	E2	EGG	2007-02-06		F29/08	CrickWIC 2009 Sep Page19 Table6	GISAID	EPI_ISL_60046	same	GISAID	EPI_ISL_13618	same
A/ENGLAND/232/2009	CX SIAT1	CELL	2009-06-01		A/URUGUAY/716/2007	SPFCK1,E3	EGG	2007-06-21		F26/08	CrickWIC 2009 Sep Page19 Table6	GISAID	EPI_ISL_60046	same	GISAID	EPI_ISL_21290	SPFCK1E2
A/ENGLAND/232/2009	CX SIAT1	CELL	2009-06-01		A/FINLAND/9/2008	MDCK2	CELL	2008-01-07		F12/088	CrickWIC 2009 Sep Page19 Table6	GISAID	EPI_ISL_60046	same	GISAID	EPI_ISL_60842	MDCK2, SIAT1
A/ENGLAND/232/2009	CX SIAT1	CELL	2009-06-01		A/HONG KONG/1952/2009	MDCKX2	CELL	2009-03-24		F22/09	CrickWIC 2009 Sep Page19 Table6	GISAID	EPI_ISL_60046	same	GISAID	EPI_ISL_60839	MDCK2,SIAT1
A/ENGLAND/232/2009	CX SIAT1	CELL	2009-06-01		A/HONG KONG/1985/2009	MDCKX2	CELL	2009-04-01		F21/09AUS	CrickWIC 2009 Sep Page19 Table6	GISAID	EPI_ISL_60046	same	GISAID	EPI_ISL_60840	MDCK2,SIAT1
A/SCOTLAND/5/2009	CX SIAT1	CELL	2009-06-01		A/WISCONSIN/67/2005	SPFCK3, E3	EGG	2005-08-31		F18/08	CrickWIC 2009 Sep Page19 Table6	GISAID	EPI_ISL_60048	same	GISAID	EPI_ISL_21089	SPFCK3E2
A/SCOTLAND/5/2009	CX SIAT1	CELL	2009-06-01		A/BRISBANE/10/2007	E2	EGG	2007-02-06		F29/08	CrickWIC 2009 Sep Page19 Table6	GISAID	EPI_ISL_60048	same	GISAID	EPI_ISL_13618	same
A/SCOTLAND/5/2009	CX SIAT1	CELL	2009-06-01		A/URUGUAY/716/2007	SPFCK1,E3	EGG	2007-06-21		F26/08	CrickWIC 2009 Sep Page19 Table6	GISAID	EPI_ISL_60048	same	GISAID	EPI_ISL_21290	SPFCK1E2
A/SCOTLAND/5/2009	CX SIAT1	CELL	2009-06-01		A/FINLAND/9/2008	MDCK2	CELL	2008-01-07		F12/088	CrickWIC 2009 Sep Page19 Table6	GISAID	EPI_ISL_60048	same	GISAID	EPI_ISL_60842	MDCK2, SIAT1
A/SCOTLAND/5/2009	CX SIAT1	CELL	2009-06-01		A/HONG KONG/1952/2009	MDCKX2	CELL	2009-03-24		F22/09	CrickWIC 2009 Sep Page19 Table6	GISAID	EPI_ISL_60048	same	GISAID	EPI_ISL_60839	MDCK2,SIAT1
A/SCOTLAND/5/2009	CX SIAT1	CELL	2009-06-01		A/HONG KONG/1985/2009	MDCKX2	CELL	2009-04-01		F21/09AUS	CrickWIC 2009 Sep Page19 Table6	GISAID	EPI_ISL_60048	same	GISAID	EPI_ISL_60840	MDCK2,SIAT1
A/NORWAY/1739/2009	MDCK1 SIAT1	CELL	2009-06-10		A/WISCONSIN/67/2005	SPFCK3, E3	EGG	2005-08-31		F18/08	CrickWIC 2009 Sep Page19 Table6	GISAID	EPI_ISL_60056	same	GISAID	EPI_ISL_21089	SPFCK3E2
A/NORWAY/1739/2009	MDCK1 SIAT1	CELL	2009-06-10		A/BRISBANE/10/2007	E2	EGG	2007-02-06		F29/08	CrickWIC 2009 Sep Page19 Table6	GISAID	EPI_ISL_60056	same	GISAID	EPI_ISL_13618	same
A/NORWAY/1739/2009	MDCK1 SIAT1	CELL	2009-06-10		A/FINLAND/9/2008	MDCK2	CELL	2008-01-07		F12/088	CrickWIC 2009 Sep Page19 Table6	GISAID	EPI_ISL_60056	same	GISAID	EPI_ISL_60842	MDCK2, SIAT1
A/NORWAY/1739/2009	MDCK1 SIAT1	CELL	2009-06-10		A/HONG KONG/1952/2009	MDCKX2	CELL	2009-03-24		F22/09	CrickWIC 2009 Sep Page19 Table6	GISAID	EPI_ISL_60056	same	GISAID	EPI_ISL_60839	MDCK2,SIAT1
A/NORWAY/1739/2009	MDCK1 SIAT1	CELL	2009-06-10		A/HONG KONG/1985/2009	MDCKX2	CELL	2009-04-01		F21/09AUS	CrickWIC 2009 Sep Page19 Table6	GISAID	EPI_ISL_60056	same	GISAID	EPI_ISL_60840	MDCK2,SIAT1
A/GRENOBLE/1144/2009	MDCK2 SIAT1	CELL	2009-06-17		A/WISCONSIN/67/2005	SPFCK3, E3	EGG	2005-08-31		F18/08	CrickWIC 2009 Sep Page19 Table6	GISAID	EPI_ISL_60043	same	GISAID	EPI_ISL_21089	SPFCK3E2
A/GRENOBLE/1144/2009	MDCK2 SIAT1	CELL	2009-06-17		A/BRISBANE/10/2007	E2	EGG	2007-02-06		F29/08	CrickWIC 2009 Sep Page19 Table6	GISAID	EPI_ISL_60043	same	GISAID	EPI_ISL_13618	same
A/GRENOBLE/1144/2009	MDCK2 SIAT1	CELL	2009-06-17		A/URUGUAY/716/2007	SPFCK1,E3	EGG	2007-06-21		F26/08	CrickWIC 2009 Sep Page19 Table6	GISAID	EPI_ISL_60043	same	GISAID	EPI_ISL_21290	SPFCK1E2
A/GRENOBLE/1144/2009	MDCK2 SIAT1	CELL	2009-06-17		A/FINLAND/9/2008	MDCK2	CELL	2008-01-07		F12/088	CrickWIC 2009 Sep Page19 Table6	GISAID	EPI_ISL_60043	same	GISAID	EPI_ISL_60842	MDCK2, SIAT1
A/GRENOBLE/1144/2009	MDCK2 SIAT1	CELL	2009-06-17		A/HONG KONG/1952/2009	MDCKX2	CELL	2009-03-24		F22/09	CrickWIC 2009 Sep Page19 Table6	GISAID	EPI_ISL_60043	same	GISAID	EPI_ISL_60839	MDCK2,SIAT1
A/GRENOBLE/1144/2009	MDCK2 SIAT1	CELL	2009-06-17		A/HONG KONG/1985/2009	MDCKX2	CELL	2009-04-01		F21/09AUS	CrickWIC 2009 Sep Page19 Table6	GISAID	EPI_ISL_60043	same	GISAID	EPI_ISL_60840	MDCK2,SIAT1
A/GRENOBLE/1144/2009	MDCK2 SIAT1	CELL	2009-06-17		A/PERTH/15/2009	E3	EGG	2009-00-00		F1412AUS	CrickWIC 2009 Sep Page19 Table6	GISAID	EPI_ISL_60043	same	GISAID	EPI_ISL_31914	same
A/GRENOBLE/1144/2009	MDCK2 SIAT1	CELL	2009-06-17		A/PERTH/16/2009	E3	EGG	2009-07-04		F1413	CrickWIC 2009 Sep Page19 Table6	GISAID	EPI_ISL_60043	same	GISAID	EPI_ISL_31913	same
A/DAKAR/005/2009	MDCK2 SIAT1	CELL	2009-06-23		A/WISCONSIN/67/2005	SPFCK3, E3	EGG	2005-08-31		F18/08	CrickWIC 2009 Sep Page19 Table6	GISAID	EPI_ISL_61690	same	GISAID	EPI_ISL_21089	SPFCK3E2
A/DAKAR/005/2009	MDCK2 SIAT1	CELL	2009-06-23		A/BRISBANE/10/2007	E2	EGG	2007-02-06		F29/08	CrickWIC 2009 Sep Page19 Table6	GISAID	EPI_ISL_61690	same	GISAID	EPI_ISL_13618	same
A/DAKAR/005/2009	MDCK2 SIAT1	CELL	2009-06-23		A/URUGUAY/716/2007	SPFCK1,E3	EGG	2007-06-21		F26/08	CrickWIC 2009 Sep Page19 Table6	GISAID	EPI_ISL_61690	same	GISAID	EPI_ISL_21290	SPFCK1E2
A/DAKAR/005/2009	MDCK2 SIAT1	CELL	2009-06-23		A/FINLAND/9/2008	MDCK2	CELL	2008-01-07		F12/088	CrickWIC 2009 Sep Page19 Table6	GISAID	EPI_ISL_61690	same	GISAID	EPI_ISL_60842	MDCK2, SIAT1
A/DAKAR/005/2009	MDCK2 SIAT1	CELL	2009-06-23		A/HONG KONG/1952/2009	MDCKX2	CELL	2009-03-24		F22/09	CrickWIC 2009 Sep Page19 Table6	GISAID	EPI_ISL_61690	same	GISAID	EPI_ISL_60839	MDCK2,SIAT1
A/DAKAR/005/2009	MDCK2 SIAT1	CELL	2009-06-23		A/HONG KONG/1985/2009	MDCKX2	CELL	2009-04-01		F21/09AUS	CrickWIC 2009 Sep Page19 Table6	GISAID	EPI_ISL_61690	same	GISAID	EPI_ISL_60840	MDCK2,SIAT1
A/JOHANNESBURG/126/2009	MDCK2 SIAT1	CELL	2009-05-21		A/WISCONSIN/67/2005	SPFCK3, E3	EGG	2005-08-31		F18/08	CrickWIC 2009 Sep Page19 Table6	GISAID	EPI_ISL_60041	same	GISAID	EPI_ISL_21089	SPFCK3E2
A/JOHANNESBURG/126/2009	MDCK2 SIAT1	CELL	2009-05-21		A/BRISBANE/10/2007	E2	EGG	2007-02-06		F29/08	CrickWIC 2009 Sep Page19 Table6	GISAID	EPI_ISL_60041	same	GISAID	EPI_ISL_13618	same
A/JOHANNESBURG/126/2009	MDCK2 SIAT1	CELL	2009-05-21		A/URUGUAY/716/2007	SPFCK1,E3	EGG	2007-06-21		F26/08	CrickWIC 2009 Sep Page19 Table6	GISAID	EPI_ISL_60041	same	GISAID	EPI_ISL_21290	SPFCK1E2
A/JOHANNESBURG/126/2009	MDCK2 SIAT1	CELL	2009-05-21		A/FINLAND/9/2008	MDCK2	CELL	2008-01-07		F12/088	CrickWIC 2009 Sep Page19 Table6	GISAID	EPI_ISL_60041	same	GISAID	EPI_ISL_60842	MDCK2, SIAT1
A/JOHANNESBURG/126/2009	MDCK2 SIAT1	CELL	2009-05-21		A/HONG KONG/1952/2009	MDCKX2	CELL	2009-03-24		F22/09	CrickWIC 2009 Sep Page19 Table6	GISAID	EPI_ISL_60041	same	GISAID	EPI_ISL_60839	MDCK2,SIAT1
A/JOHANNESBURG/126/2009	MDCK2 SIAT1	CELL	2009-05-21		A/HONG KONG/1985/2009	MDCKX2	CELL	2009-04-01		F21/09AUS	CrickWIC 2009 Sep Page19 Table6	GISAID	EPI_ISL_60041	same	GISAID	EPI_ISL_60840	MDCK2,SIAT1
A/JOHANNESBURG/126/2009	MDCK2 SIAT1	CELL	2009-05-21		A/PERTH/15/2009	E3	EGG	2009-00-00		F1412AUS	CrickWIC 2009 Sep Page19 Table6	GISAID	EPI_ISL_60041	same	GISAID	EPI_ISL_31914	same
A/JOHANNESBURG/126/2009	MDCK2 SIAT1	CELL	2009-05-21		A/PERTH/16/2009	E3	EGG	2009-07-04		F1413	CrickWIC 2009 Sep Page19 Table6	GISAID	EPI_ISL_60041	same	GISAID	EPI_ISL_31913	same
A/VICTORIA/208/2009	E3 E1	EGG	2009-06-02		A/WISCONSIN/67/2005	SPFCK3, E3	EGG	2005-08-31		F18/08	CrickWIC 2009 Sep Page19 Table6	GISAID	EPI_ISL_33598	E3	GISAID	EPI_ISL_21089	SPFCK3E2
A/VICTORIA/208/2009	E3 E1	EGG	2009-06-02		A/BRISBANE/10/2007	E2	EGG	2007-02-06		F29/08	CrickWIC 2009 Sep Page19 Table6	GISAID	EPI_ISL_33598	E3	GISAID	EPI_ISL_13618	same
A/VICTORIA/208/2009	E3 E1	EGG	2009-06-02		A/URUGUAY/716/2007	SPFCK1,E3	EGG	2007-06-21		F26/08	CrickWIC 2009 Sep Page19 Table6	GISAID	EPI_ISL_33598	E3	GISAID	EPI_ISL_21290	SPFCK1E2
A/VICTORIA/208/2009	E3 E1	EGG	2009-06-02		A/FINLAND/9/2008	MDCK2	CELL	2008-01-07		F12/088	CrickWIC 2009 Sep Page19 Table6	GISAID	EPI_ISL_33598	E3	GISAID	EPI_ISL_60842	MDCK2, SIAT1
A/VICTORIA/208/2009	E3 E1	EGG	2009-06-02		A/HONG KONG/1952/2009	MDCKX2	CELL	2009-03-24		F22/09	CrickWIC 2009 Sep Page19 Table6	GISAID	EPI_ISL_33598	E3	GISAID	EPI_ISL_60839	MDCK2,SIAT1
A/VICTORIA/208/2009	E3 E1	EGG	2009-06-02		A/HONG KONG/1985/2009	MDCKX2	CELL	2009-04-01		F21/09AUS	CrickWIC 2009 Sep Page19 Table6	GISAID	EPI_ISL_33598	E3	GISAID	EPI_ISL_60840	MDCK2,SIAT1
A/JOHANNESBURG/385/2009	MDCK1 SIAT3	CELL	2009-06-08		A/WISCONSIN/67/2005	SPFCK3, E3	EGG	2005-08-31		F18/08	CrickWIC 2009 Sep Page19 Table6	GISAID	EPI_ISL_60040	same	GISAID	EPI_ISL_21089	SPFCK3E2
A/JOHANNESBURG/385/2009	MDCK1 SIAT3	CELL	2009-06-08		A/BRISBANE/10/2007	E2	EGG	2007-02-06		F29/08	CrickWIC 2009 Sep Page19 Table6	GISAID	EPI_ISL_60040	same	GISAID	EPI_ISL_13618	same
A/JOHANNESBURG/385/2009	MDCK1 SIAT3	CELL	2009-06-08		A/URUGUAY/716/2007	SPFCK1,E3	EGG	2007-06-21		F26/08	CrickWIC 2009 Sep Page19 Table6	GISAID	EPI_ISL_60040	same	GISAID	EPI_ISL_21290	SPFCK1E2
A/JOHANNESBURG/385/2009	MDCK1 SIAT3	CELL	2009-06-08		A/FINLAND/9/2008	MDCK2	CELL	2008-01-07		F12/088	CrickWIC 2009 Sep Page19 Table6	GISAID	EPI_ISL_60040	same	GISAID	EPI_ISL_60842	MDCK2, SIAT1
A/JOHANNESBURG/385/2009	MDCK1 SIAT3	CELL	2009-06-08		A/HONG KONG/1952/2009	MDCKX2	CELL	2009-03-24		F22/09	CrickWIC 2009 Sep Page19 Table6	GISAID	EPI_ISL_60040	same	GISAID	EPI_ISL_60839	MDCK2,SIAT1
A/JOHANNESBURG/385/2009	MDCK1 SIAT3	CELL	2009-06-08		A/HONG KONG/1985/2009	MDCKX2	CELL	2009-04-01		F21/09AUS	CrickWIC 2009 Sep Page19 Table6	GISAID	EPI_ISL_60040	same	GISAID	EPI_ISL_60840	MDCK2,SIAT1
A/JOHANNESBURG/385/2009	MDCK1 SIAT3	CELL	2009-06-08		A/PERTH/15/2009	E3	EGG	2009-00-00		F1412AUS	CrickWIC 2009 Sep Page19 Table6	GISAID	EPI_ISL_60040	same	GISAID	EPI_ISL_31914	same
A/JOHANNESBURG/385/2009	MDCK1 SIAT3	CELL	2009-06-08		A/PERTH/16/2009	E3	EGG	2009-07-04		F1413	CrickWIC 2009 Sep Page19 Table6	GISAID	EPI_ISL_60040	same	GISAID	EPI_ISL_31913	same
A/MAURITIUS/461/2009	MDCK1 SIAT1	CELL	2009-07-02		A/WISCONSIN/67/2005	SPFCK3, E3	EGG	2005-08-31		F18/08	CrickWIC 2009 Sep Page19 Table6	GISAID	EPI_ISL_60054	same	GISAID	EPI_ISL_21089	SPFCK3E2
A/MAURITIUS/461/2009	MDCK1 SIAT1	CELL	2009-07-02		A/BRISBANE/10/2007	E2	EGG	2007-02-06		F29/08	CrickWIC 2009 Sep Page19 Table6	GISAID	EPI_ISL_60054	same	GISAID	EPI_ISL_13618	same
A/MAURITIUS/461/2009	MDCK1 SIAT1	CELL	2009-07-02		A/URUGUAY/716/2007	SPFCK1,E3	EGG	2007-06-21		F26/08	CrickWIC 2009 Sep Page19 Table6	GISAID	EPI_ISL_60054	same	GISAID	EPI_ISL_21290	SPFCK1E2
A/MAURITIUS/461/2009	MDCK1 SIAT1	CELL	2009-07-02		A/FINLAND/9/2008	MDCK2	CELL	2008-01-07		F12/088	CrickWIC 2009 Sep Page19 Table6	GISAID	EPI_ISL_60054	same	GISAID	EPI_ISL_60842	MDCK2, SIAT1
A/MAURITIUS/461/2009	MDCK1 SIAT1	CELL	2009-07-02		A/HONG KONG/1952/2009	MDCKX2	CELL	2009-03-24		F22/09	CrickWIC 2009 Sep Page19 Table6	GISAID	EPI_ISL_60054	same	GISAID	EPI_ISL_60839	MDCK2,SIAT1
A/MAURITIUS/461/2009	MDCK1 SIAT1	CELL	2009-07-02		A/HONG KONG/1985/2009	MDCKX2	CELL	2009-04-01		F21/09AUS	CrickWIC 2009 Sep Page19 Table6	GISAID	EPI_ISL_60054	same	GISAID	EPI_ISL_60840	MDCK2,SIAT1
A/MAURITIUS/487/2009	MDCK1 SIAT1	CELL	2009-07-11		A/WISCONSIN/67/2005	SPFCK3, E3	EGG	2005-08-31		F18/08	CrickWIC 2009 Sep Page19 Table6	GISAID	EPI_ISL_60055	same	GISAID	EPI_ISL_21089	SPFCK3E2
A/MAURITIUS/487/2009	MDCK1 SIAT1	CELL	2009-07-11		A/BRISBANE/10/2007	E2	EGG	2007-02-06		F29/08	CrickWIC 2009 Sep Page19 Table6	GISAID	EPI_ISL_60055	same	GISAID	EPI_ISL_13618	same
A/MAURITIUS/487/2009	MDCK1 SIAT1	CELL	2009-07-11		A/URUGUAY/716/2007	SPFCK1,E3	EGG	2007-06-21		F26/08	CrickWIC 2009 Sep Page19 Table6	GISAID	EPI_ISL_60055	same	GISAID	EPI_ISL_21290	SPFCK1E2
A/MAURITIUS/487/2009	MDCK1 SIAT1	CELL	2009-07-11		A/FINLAND/9/2008	MDCK2	CELL	2008-01-07		F12/088	CrickWIC 2009 Sep Page19 Table6	GISAID	EPI_ISL_60055	same	GISAID	EPI_ISL_60842	MDCK2, SIAT1
A/MAURITIUS/487/2009	MDCK1 SIAT1	CELL	2009-07-11		A/HONG KONG/1952/2009	MDCKX2	CELL	2009-03-24		F22/09	CrickWIC 2009 Sep Page19 Table6	GISAID	EPI_ISL_60055	same	GISAID	EPI_ISL_60839	MDCK2,SIAT1
A/MAURITIUS/487/2009	MDCK1 SIAT1	CELL	2009-07-11		A/HONG KONG/1985/2009	MDCKX2	CELL	2009-04-01		F21/09AUS	CrickWIC 2009 Sep Page19 Table6	GISAID	EPI_ISL_60055	same	GISAID	EPI_ISL_60840	MDCK2,SIAT1
A/GHANA/FS-1031/2009	MDCK1 SIAT1	CELL	2009-07-13		A/WISCONSIN/67/2005	SPFCK3, E3	EGG	2005-08-31		F18/08	CrickWIC 2009 Sep Page19 Table6	GISAID	EPI_ISL_60049	same	GISAID	EPI_ISL_21089	SPFCK3E2
A/GHANA/FS-1031/2009	MDCK1 SIAT1	CELL	2009-07-13		A/BRISBANE/10/2007	E2	EGG	2007-02-06		F29/08	CrickWIC 2009 Sep Page19 Table6	GISAID	EPI_ISL_60049	same	GISAID	EPI_ISL_13618	same
A/GHANA/FS-1031/2009	MDCK1 SIAT1	CELL	2009-07-13		A/URUGUAY/716/2007	SPFCK1,E3	EGG	2007-06-21		F26/08	CrickWIC 2009 Sep Page19 Table6	GISAID	EPI_ISL_60049	same	GISAID	EPI_ISL_21290	SPFCK1E2
A/GHANA/FS-1031/2009	MDCK1 SIAT1	CELL	2009-07-13		A/FINLAND/9/2008	MDCK2	CELL	2008-01-07		F12/088	CrickWIC 2009 Sep Page19 Table6	GISAID	EPI_ISL_60049	same	GISAID	EPI_ISL_60842	MDCK2, SIAT1
A/GHANA/FS-1031/2009	MDCK1 SIAT1	CELL	2009-07-13		A/HONG KONG/1952/2009	MDCKX2	CELL	2009-03-24		F22/09	CrickWIC 2009 Sep Page19 Table6	GISAID	EPI_ISL_60049	same	GISAID	EPI_ISL_60839	MDCK2,SIAT1
A/GHANA/FS-1031/2009	MDCK1 SIAT1	CELL	2009-07-13		A/HONG KONG/1985/2009	MDCKX2	CELL	2009-04-01		F21/09AUS	CrickWIC 2009 Sep Page19 Table6	GISAID	EPI_ISL_60049	same	GISAID	EPI_ISL_60840	MDCK2,SIAT1
A/WISCONSIN/67/2005	SPFCK3E3 E3	EGG	2005-08-31		A/WISCONSIN/67/2005	SPFCK3E3 E3	EGG	2005-08-31		F1/06	CrickWIC 2009 Sep Page20 Table7	GISAID	EPI_ISL_21089	SPFCK3E2	GISAID	EPI_ISL_21089	SPFCK3E2
A/WISCONSIN/67/2005	SPFCK3E3 E3	EGG	2005-08-31		A/BRISBANE/10/2007	E2 E3	EGG	2007-02-06		F29/08	CrickWIC 2009 Sep Page20 Table7	GISAID	EPI_ISL_21089	SPFCK3E2	GISAID	EPI_ISL_13618	E2
A/WISCONSIN/67/2005	SPFCK3E3 E3	EGG	2005-08-31		A/URUGUAY/716/2007	SPFCK1 E3 E1	EGG	2007-06-21		F26/08	CrickWIC 2009 Sep Page20 Table7	GISAID	EPI_ISL_21089	SPFCK3E2	GISAID	EPI_ISL_21290	SPFCK1E2
A/WISCONSIN/67/2005	SPFCK3E3 E3	EGG	2005-08-31		A/FINLAND/9/2008	MDCK2 SIAT2	CELL	2008-01-07		F12/088	CrickWIC 2009 Sep Page20 Table7	GISAID	EPI_ISL_21089	SPFCK3E2	GISAID	EPI_ISL_60842	MDCK2, SIAT1
A/WISCONSIN/67/2005	SPFCK3E3 E3	EGG	2005-08-31		A/HONG KONG/1952/2009	MDCKX2 SIAT2	CELL	2009-03-24		F22/09	CrickWIC 2009 Sep Page20 Table7	GISAID	EPI_ISL_21089	SPFCK3E2	GISAID	EPI_ISL_60839	MDCK2, SIAT1
A/WISCONSIN/67/2005	SPFCK3E3 E3	EGG	2005-08-31		A/HONG KONG/1985/2009	MDCKX2 SIAT2	CELL	2009-04-01		F21/09	CrickWIC 2009 Sep Page20 Table7	GISAID	EPI_ISL_21089	SPFCK3E2	GISAID	EPI_ISL_60840	MDCK2, SIAT1
A/WISCONSIN/67/2005	SPFCK3E3 E3	EGG	2005-08-31		A/PERTH/16/2009	E3 E1	EGG	2009-07-04		F25/09	CrickWIC 2009 Sep Page20 Table7	GISAID	EPI_ISL_21089	SPFCK3E2	GISAID	EPI_ISL_60025	same
A/WISCONSIN/67/2005	SPFCK3E3 E3	EGG	2005-08-31		A/WISCONSIN/15/2009	E2 E1	EGG	2009-07-06		F24/09	CrickWIC 2009 Sep Page20 Table7	GISAID	EPI_ISL_21089	SPFCK3E2	GISAID	EPI_ISL_60752	E2
A/WISCONSIN/67/2005	SPFCK3E3 E3	EGG	2005-08-31		A/NIIGATA/403/2009	MDCK4 SIAT1	CELL	2009-00-00		JAP F3/09	CrickWIC 2009 Sep Page20 Table7	GISAID	EPI_ISL_21089	SPFCK3E2	GISAID	EPI_ISL_66602	C2C2/C2
A/WISCONSIN/67/2005	SPFCK3E3 E3	EGG	2005-08-31		A/NIIGATA/403/2009	MDCK4 SIAT1	CELL	2009-00-00		JAP F5/09	CrickWIC 2009 Sep Page20 Table7	GISAID	EPI_ISL_21089	SPFCK3E2	GISAID	EPI_ISL_66602	C2C2/C2
A/BRISBANE/10/2007	E2 E3	EGG	2007-02-06		A/WISCONSIN/67/2005	SPFCK3E3 E3	EGG	2005-08-31		F1/06	CrickWIC 2009 Sep Page20 Table7	GISAID	EPI_ISL_13618	E2	GISAID	EPI_ISL_21089	SPFCK3E2
A/BRISBANE/10/2007	E2 E3	EGG	2007-02-06		A/BRISBANE/10/2007	E2 E3	EGG	2007-02-06		F29/08	CrickWIC 2009 Sep Page20 Table7	GISAID	EPI_ISL_13618	E2	GISAID	EPI_ISL_13618	E2
A/BRISBANE/10/2007	E2 E3	EGG	2007-02-06		A/URUGUAY/716/2007	SPFCK1 E3 E1	EGG	2007-06-21		F26/08	CrickWIC 2009 Sep Page20 Table7	GISAID	EPI_ISL_13618	E2	GISAID	EPI_ISL_21290	SPFCK1E2
A/BRISBANE/10/2007	E2 E3	EGG	2007-02-06		A/FINLAND/9/2008	MDCK2 SIAT2	CELL	2008-01-07		F12/088	CrickWIC 2009 Sep Page20 Table7	GISAID	EPI_ISL_13618	E2	GISAID	EPI_ISL_60842	MDCK2, SIAT1
A/BRISBANE/10/2007	E2 E3	EGG	2007-02-06		A/HONG KONG/1952/2009	MDCKX2 SIAT2	CELL	2009-03-24		F22/09	CrickWIC 2009 Sep Page20 Table7	GISAID	EPI_ISL_13618	E2	GISAID	EPI_ISL_60839	MDCK2, SIAT1
A/BRISBANE/10/2007	E2 E3	EGG	2007-02-06		A/HONG KONG/1985/2009	MDCKX2 SIAT2	CELL	2009-04-01		F21/09	CrickWIC 2009 Sep Page20 Table7	GISAID	EPI_ISL_13618	E2	GISAID	EPI_ISL_60840	MDCK2, SIAT1
A/BRISBANE/10/2007	E2 E3	EGG	2007-02-06		A/PERTH/16/2009	E3 E1	EGG	2009-07-04		F25/09	CrickWIC 2009 Sep Page20 Table7	GISAID	EPI_ISL_13618	E2	GISAID	EPI_ISL_60025	same
A/BRISBANE/10/2007	E2 E3	EGG	2007-02-06		A/WISCONSIN/15/2009	E2 E1	EGG	2009-07-06		F24/09	CrickWIC 2009 Sep Page20 Table7	GISAID	EPI_ISL_13618	E2	GISAID	EPI_ISL_60752	E2
A/BRISBANE/10/2007	E2 E3	EGG	2007-02-06		A/NIIGATA/403/2009	MDCK4 SIAT1	CELL	2009-00-00		JAP F3/09	CrickWIC 2009 Sep Page20 Table7	GISAID	EPI_ISL_13618	E2	GISAID	EPI_ISL_66602	C2C2/C2
A/BRISBANE/10/2007	E2 E3	EGG	2007-02-06		A/NIIGATA/403/2009	MDCK4 SIAT1	CELL	2009-00-00		JAP F5/09	CrickWIC 2009 Sep Page20 Table7	GISAID	EPI_ISL_13618	E2	GISAID	EPI_ISL_66602	C2C2/C2
A/URUGUAY/716/2007	SPFCK1 E3 E1	EGG	2007-06-21		A/WISCONSIN/67/2005	SPFCK3E3 E3	EGG	2005-08-31		F1/06	CrickWIC 2009 Sep Page20 Table7	GISAID	EPI_ISL_21290	SPFCK1E2	GISAID	EPI_ISL_21089	SPFCK3E2
A/URUGUAY/716/2007	SPFCK1 E3 E1	EGG	2007-06-21		A/BRISBANE/10/2007	E2 E3	EGG	2007-02-06		F29/08	CrickWIC 2009 Sep Page20 Table7	GISAID	EPI_ISL_21290	SPFCK1E2	GISAID	EPI_ISL_13618	E2
A/URUGUAY/716/2007	SPFCK1 E3 E1	EGG	2007-06-21		A/URUGUAY/716/2007	SPFCK1 E3 E1	EGG	2007-06-21		F26/08	CrickWIC 2009 Sep Page20 Table7	GISAID	EPI_ISL_21290	SPFCK1E2	GISAID	EPI_ISL_21290	SPFCK1E2
A/URUGUAY/716/2007	SPFCK1 E3 E1	EGG	2007-06-21		A/FINLAND/9/2008	MDCK2 SIAT2	CELL	2008-01-07		F12/088	CrickWIC 2009 Sep Page20 Table7	GISAID	EPI_ISL_21290	SPFCK1E2	GISAID	EPI_ISL_60842	MDCK2, SIAT1
A/URUGUAY/716/2007	SPFCK1 E3 E1	EGG	2007-06-21		A/HONG KONG/1952/2009	MDCKX2 SIAT2	CELL	2009-03-24		F22/09	CrickWIC 2009 Sep Page20 Table7	GISAID	EPI_ISL_21290	SPFCK1E2	GISAID	EPI_ISL_60839	MDCK2, SIAT1
A/URUGUAY/716/2007	SPFCK1 E3 E1	EGG	2007-06-21		A/HONG KONG/1985/2009	MDCKX2 SIAT2	CELL	2009-04-01		F21/09	CrickWIC 2009 Sep Page20 Table7	GISAID	EPI_ISL_21290	SPFCK1E2	GISAID	EPI_ISL_60840	MDCK2, SIAT1
A/URUGUAY/716/2007	SPFCK1 E3 E1	EGG	2007-06-21		A/PERTH/16/2009	E3 E1	EGG	2009-07-04		F25/09	CrickWIC 2009 Sep Page20 Table7	GISAID	EPI_ISL_21290	SPFCK1E2	GISAID	EPI_ISL_60025	same
A/URUGUAY/716/2007	SPFCK1 E3 E1	EGG	2007-06-21		A/WISCONSIN/15/2009	E2 E1	EGG	2009-07-06		F24/09	CrickWIC 2009 Sep Page20 Table7	GISAID	EPI_ISL_21290	SPFCK1E2	GISAID	EPI_ISL_60752	E2
A/URUGUAY/716/2007	SPFCK1 E3 E1	EGG	2007-06-21		A/NIIGATA/403/2009	MDCK4 SIAT1	CELL	2009-00-00		JAP F3/09	CrickWIC 2009 Sep Page20 Table7	GISAID	EPI_ISL_21290	SPFCK1E2	GISAID	EPI_ISL_66602	C2C2/C2
A/URUGUAY/716/2007	SPFCK1 E3 E1	EGG	2007-06-21		A/NIIGATA/403/2009	MDCK4 SIAT1	CELL	2009-00-00		JAP F5/09	CrickWIC 2009 Sep Page20 Table7	GISAID	EPI_ISL_21290	SPFCK1E2	GISAID	EPI_ISL_66602	C2C2/C2
A/FINLAND/9/2008	MDCK2 SIAT2	CELL	2008-01-07		A/WISCONSIN/67/2005	SPFCK3E3 E3	EGG	2005-08-31		F1/06	CrickWIC 2009 Sep Page20 Table7	GISAID	EPI_ISL_60842	MDCK2, SIAT1	GISAID	EPI_ISL_21089	SPFCK3E2
A/FINLAND/9/2008	MDCK2 SIAT2	CELL	2008-01-07		A/BRISBANE/10/2007	E2 E3	EGG	2007-02-06		F29/08	CrickWIC 2009 Sep Page20 Table7	GISAID	EPI_ISL_60842	MDCK2, SIAT1	GISAID	EPI_ISL_13618	E2
A/FINLAND/9/2008	MDCK2 SIAT2	CELL	2008-01-07		A/URUGUAY/716/2007	SPFCK1 E3 E1	EGG	2007-06-21		F26/08	CrickWIC 2009 Sep Page20 Table7	GISAID	EPI_ISL_60842	MDCK2, SIAT1	GISAID	EPI_ISL_21290	SPFCK1E2
A/FINLAND/9/2008	MDCK2 SIAT2	CELL	2008-01-07		A/FINLAND/9/2008	MDCK2 SIAT2	CELL	2008-01-07		F12/088	CrickWIC 2009 Sep Page20 Table7	GISAID	EPI_ISL_60842	MDCK2, SIAT1	GISAID	EPI_ISL_60842	MDCK2, SIAT1
A/FINLAND/9/2008	MDCK2 SIAT2	CELL	2008-01-07		A/HONG KONG/1952/2009	MDCKX2 SIAT2	CELL	2009-03-24		F22/09	CrickWIC 2009 Sep Page20 Table7	GISAID	EPI_ISL_60842	MDCK2, SIAT1	GISAID	EPI_ISL_60839	MDCK2, SIAT1
A/FINLAND/9/2008	MDCK2 SIAT2	CELL	2008-01-07		A/HONG KONG/1985/2009	MDCKX2 SIAT2	CELL	2009-04-01		F21/09	CrickWIC 2009 Sep Page20 Table7	GISAID	EPI_ISL_60842	MDCK2, SIAT1	GISAID	EPI_ISL_60840	MDCK2, SIAT1
A/FINLAND/9/2008	MDCK2 SIAT2	CELL	2008-01-07		A/PERTH/16/2009	E3 E1	EGG	2009-07-04		F25/09	CrickWIC 2009 Sep Page20 Table7	GISAID	EPI_ISL_60842	MDCK2, SIAT1	GISAID	EPI_ISL_60025	same
A/FINLAND/9/2008	MDCK2 SIAT2	CELL	2008-01-07		A/WISCONSIN/15/2009	E2 E1	EGG	2009-07-06		F24/09	CrickWIC 2009 Sep Page20 Table7	GISAID	EPI_ISL_60842	MDCK2, SIAT1	GISAID	EPI_ISL_60752	E2
A/FINLAND/9/2008	MDCK2 SIAT2	CELL	2008-01-07		A/NIIGATA/403/2009	MDCK4 SIAT1	CELL	2009-00-00		JAP F3/09	CrickWIC 2009 Sep Page20 Table7	GISAID	EPI_ISL_60842	MDCK2, SIAT1	GISAID	EPI_ISL_66602	C2C2/C2
A/FINLAND/9/2008	MDCK2 SIAT2	CELL	2008-01-07		A/NIIGATA/403/2009	MDCK4 SIAT1	CELL	2009-00-00		JAP F5/09	CrickWIC 2009 Sep Page20 Table7	GISAID	EPI_ISL_60842	MDCK2, SIAT1	GISAID	EPI_ISL_66602	C2C2/C2
A/HONG KONG/1952/2009	MDCKX2 SIAT2	CELL	2009-03-24		A/WISCONSIN/67/2005	SPFCK3E3 E3	EGG	2005-08-31		F1/06	CrickWIC 2009 Sep Page20 Table7	GISAID	EPI_ISL_60839	MDCK2, SIAT1	GISAID	EPI_ISL_21089	SPFCK3E2
A/HONG KONG/1952/2009	MDCKX2 SIAT2	CELL	2009-03-24		A/BRISBANE/10/2007	E2 E3	EGG	2007-02-06		F29/08	CrickWIC 2009 Sep Page20 Table7	GISAID	EPI_ISL_60839	MDCK2, SIAT1	GISAID	EPI_ISL_13618	E2
A/HONG KONG/1952/2009	MDCKX2 SIAT2	CELL	2009-03-24		A/URUGUAY/716/2007	SPFCK1 E3 E1	EGG	2007-06-21		F26/08	CrickWIC 2009 Sep Page20 Table7	GISAID	EPI_ISL_60839	MDCK2, SIAT1	GISAID	EPI_ISL_21290	SPFCK1E2
A/HONG KONG/1952/2009	MDCKX2 SIAT2	CELL	2009-03-24		A/FINLAND/9/2008	MDCK2 SIAT2	CELL	2008-01-07		F12/088	CrickWIC 2009 Sep Page20 Table7	GISAID	EPI_ISL_60839	MDCK2, SIAT1	GISAID	EPI_ISL_60842	MDCK2, SIAT1
A/HONG KONG/1952/2009	MDCKX2 SIAT2	CELL	2009-03-24		A/HONG KONG/1952/2009	MDCKX2 SIAT2	CELL	2009-03-24		F22/09	CrickWIC 2009 Sep Page20 Table7	GISAID	EPI_ISL_60839	MDCK2, SIAT1	GISAID	EPI_ISL_60839	MDCK2, SIAT1
A/HONG KONG/1952/2009	MDCKX2 SIAT2	CELL	2009-03-24		A/HONG KONG/1985/2009	MDCKX2 SIAT2	CELL	2009-04-01		F21/09	CrickWIC 2009 Sep Page20 Table7	GISAID	EPI_ISL_60839	MDCK2, SIAT1	GISAID	EPI_ISL_60840	MDCK2, SIAT1
A/HONG KONG/1952/2009	MDCKX2 SIAT2	CELL	2009-03-24		A/PERTH/16/2009	E3 E1	EGG	2009-07-04		F25/09	CrickWIC 2009 Sep Page20 Table7	GISAID	EPI_ISL_60839	MDCK2, SIAT1	GISAID	EPI_ISL_60025	same
A/HONG KONG/1952/2009	MDCKX2 SIAT2	CELL	2009-03-24		A/WISCONSIN/15/2009	E2 E1	EGG	2009-07-06		F24/09	CrickWIC 2009 Sep Page20 Table7	GISAID	EPI_ISL_60839	MDCK2, SIAT1	GISAID	EPI_ISL_60752	E2
A/HONG KONG/1952/2009	MDCKX2 SIAT2	CELL	2009-03-24		A/NIIGATA/403/2009	MDCK4 SIAT1	CELL	2009-00-00		JAP F3/09	CrickWIC 2009 Sep Page20 Table7	GISAID	EPI_ISL_60839	MDCK2, SIAT1	GISAID	EPI_ISL_66602	C2C2/C2
A/HONG KONG/1952/2009	MDCKX2 SIAT2	CELL	2009-03-24		A/NIIGATA/403/2009	MDCK4 SIAT1	CELL	2009-00-00		JAP F5/09	CrickWIC 2009 Sep Page20 Table7	GISAID	EPI_ISL_60839	MDCK2, SIAT1	GISAID	EPI_ISL_66602	C2C2/C2
A/HONG KONG/1985/2009	MDCKX2 SIAT2	CELL	2009-04-01		A/WISCONSIN/67/2005	SPFCK3E3 E3	EGG	2005-08-31		F1/06	CrickWIC 2009 Sep Page20 Table7	GISAID	EPI_ISL_60840	MDCK2, SIAT1	GISAID	EPI_ISL_21089	SPFCK3E2
A/HONG KONG/1985/2009	MDCKX2 SIAT2	CELL	2009-04-01		A/BRISBANE/10/2007	E2 E3	EGG	2007-02-06		F29/08	CrickWIC 2009 Sep Page20 Table7	GISAID	EPI_ISL_60840	MDCK2, SIAT1	GISAID	EPI_ISL_13618	E2
A/HONG KONG/1985/2009	MDCKX2 SIAT2	CELL	2009-04-01		A/URUGUAY/716/2007	SPFCK1 E3 E1	EGG	2007-06-21		F26/08	CrickWIC 2009 Sep Page20 Table7	GISAID	EPI_ISL_60840	MDCK2, SIAT1	GISAID	EPI_ISL_21290	SPFCK1E2
A/HONG KONG/1985/2009	MDCKX2 SIAT2	CELL	2009-04-01		A/FINLAND/9/2008	MDCK2 SIAT2	CELL	2008-01-07		F12/088	CrickWIC 2009 Sep Page20 Table7	GISAID	EPI_ISL_60840	MDCK2, SIAT1	GISAID	EPI_ISL_60842	MDCK2, SIAT1
A/HONG KONG/1985/2009	MDCKX2 SIAT2	CELL	2009-04-01		A/HONG KONG/1952/2009	MDCKX2 SIAT2	CELL	2009-03-24		F22/09	CrickWIC 2009 Sep Page20 Table7	GISAID	EPI_ISL_60840	MDCK2, SIAT1	GISAID	EPI_ISL_60839	MDCK2, SIAT1
A/HONG KONG/1985/2009	MDCKX2 SIAT2	CELL	2009-04-01		A/HONG KONG/1985/2009	MDCKX2 SIAT2	CELL	2009-04-01		F21/09	CrickWIC 2009 Sep Page20 Table7	GISAID	EPI_ISL_60840	MDCK2, SIAT1	GISAID	EPI_ISL_60840	MDCK2, SIAT1
A/HONG KONG/1985/2009	MDCKX2 SIAT2	CELL	2009-04-01		A/PERTH/16/2009	E3 E1	EGG	2009-07-04		F25/09	CrickWIC 2009 Sep Page20 Table7	GISAID	EPI_ISL_60840	MDCK2, SIAT1	GISAID	EPI_ISL_60025	same
A/HONG KONG/1985/2009	MDCKX2 SIAT2	CELL	2009-04-01		A/WISCONSIN/15/2009	E2 E1	EGG	2009-07-06		F24/09	CrickWIC 2009 Sep Page20 Table7	GISAID	EPI_ISL_60840	MDCK2, SIAT1	GISAID	EPI_ISL_60752	E2
A/HONG KONG/1985/2009	MDCKX2 SIAT2	CELL	2009-04-01		A/NIIGATA/403/2009	MDCK4 SIAT1	CELL	2009-00-00		JAP F3/09	CrickWIC 2009 Sep Page20 Table7	GISAID	EPI_ISL_60840	MDCK2, SIAT1	GISAID	EPI_ISL_66602	C2C2/C2
A/HONG KONG/1985/2009	MDCKX2 SIAT2	CELL	2009-04-01		A/NIIGATA/403/2009	MDCK4 SIAT1	CELL	2009-00-00		JAP F5/09	CrickWIC 2009 Sep Page20 Table7	GISAID	EPI_ISL_60840	MDCK2, SIAT1	GISAID	EPI_ISL_66602	C2C2/C2
A/PERTH/16/2009	E3 E1	EGG	2009-07-04		A/WISCONSIN/67/2005	SPFCK3E3 E3	EGG	2005-08-31		F1/06	CrickWIC 2009 Sep Page20 Table7	GISAID	EPI_ISL_60025	same	GISAID	EPI_ISL_21089	SPFCK3E2
A/PERTH/16/2009	E3 E1	EGG	2009-07-04		A/BRISBANE/10/2007	E2 E3	EGG	2007-02-06		F29/08	CrickWIC 2009 Sep Page20 Table7	GISAID	EPI_ISL_60025	same	GISAID	EPI_ISL_13618	E2
A/PERTH/16/2009	E3 E1	EGG	2009-07-04		A/URUGUAY/716/2007	SPFCK1 E3 E1	EGG	2007-06-21		F26/08	CrickWIC 2009 Sep Page20 Table7	GISAID	EPI_ISL_60025	same	GISAID	EPI_ISL_21290	SPFCK1E2
A/PERTH/16/2009	E3 E1	EGG	2009-07-04		A/FINLAND/9/2008	MDCK2 SIAT2	CELL	2008-01-07		F12/088	CrickWIC 2009 Sep Page20 Table7	GISAID	EPI_ISL_60025	same	GISAID	EPI_ISL_60842	MDCK2, SIAT1
A/PERTH/16/2009	E3 E1	EGG	2009-07-04		A/HONG KONG/1952/2009	MDCKX2 SIAT2	CELL	2009-03-24		F22/09	CrickWIC 2009 Sep Page20 Table7	GISAID	EPI_ISL_60025	same	GISAID	EPI_ISL_60839	MDCK2, SIAT1
A/PERTH/16/2009	E3 E1	EGG	2009-07-04		A/HONG KONG/1985/2009	MDCKX2 SIAT2	CELL	2009-04-01		F21/09	CrickWIC 2009 Sep Page20 Table7	GISAID	EPI_ISL_60025	same	GISAID	EPI_ISL_60840	MDCK2, SIAT1
A/PERTH/16/2009	E3 E1	EGG	2009-07-04		A/PERTH/16/2009	E3 E1	EGG	2009-07-04		F25/09	CrickWIC 2009 Sep Page20 Table7	GISAID	EPI_ISL_60025	same	GISAID	EPI_ISL_60025	same
A/PERTH/16/2009	E3 E1	EGG	2009-07-04		A/WISCONSIN/15/2009	E2 E1	EGG	2009-07-06		F24/09	CrickWIC 2009 Sep Page20 Table7	GISAID	EPI_ISL_60025	same	GISAID	EPI_ISL_60752	E2
A/PERTH/16/2009	E3 E1	EGG	2009-07-04		A/NIIGATA/403/2009	MDCK4 SIAT1	CELL	2009-00-00		JAP F3/09	CrickWIC 2009 Sep Page20 Table7	GISAID	EPI_ISL_60025	same	GISAID	EPI_ISL_66602	C2C2/C2
A/PERTH/16/2009	E3 E1	EGG	2009-07-04		A/NIIGATA/403/2009	MDCK4 SIAT1	CELL	2009-00-00		JAP F5/09	CrickWIC 2009 Sep Page20 Table7	GISAID	EPI_ISL_60025	same	GISAID	EPI_ISL_66602	C2C2/C2
A/WISCONSIN/15/2009	E2 E1	EGG	2009-07-06		A/WISCONSIN/67/2005	SPFCK3E3 E3	EGG	2005-08-31		F1/06	CrickWIC 2009 Sep Page20 Table7	GISAID	EPI_ISL_60752	E2	GISAID	EPI_ISL_21089	SPFCK3E2
A/WISCONSIN/15/2009	E2 E1	EGG	2009-07-06		A/BRISBANE/10/2007	E2 E3	EGG	2007-02-06		F29/08	CrickWIC 2009 Sep Page20 Table7	GISAID	EPI_ISL_60752	E2	GISAID	EPI_ISL_13618	E2
A/WISCONSIN/15/2009	E2 E1	EGG	2009-07-06		A/URUGUAY/716/2007	SPFCK1 E3 E1	EGG	2007-06-21		F26/08	CrickWIC 2009 Sep Page20 Table7	GISAID	EPI_ISL_60752	E2	GISAID	EPI_ISL_21290	SPFCK1E2
A/WISCONSIN/15/2009	E2 E1	EGG	2009-07-06		A/FINLAND/9/2008	MDCK2 SIAT2	CELL	2008-01-07		F12/088	CrickWIC 2009 Sep Page20 Table7	GISAID	EPI_ISL_60752	E2	GISAID	EPI_ISL_60842	MDCK2, SIAT1
A/WISCONSIN/15/2009	E2 E1	EGG	2009-07-06		A/HONG KONG/1952/2009	MDCKX2 SIAT2	CELL	2009-03-24		F22/09	CrickWIC 2009 Sep Page20 Table7	GISAID	EPI_ISL_60752	E2	GISAID	EPI_ISL_60839	MDCK2, SIAT1
A/WISCONSIN/15/2009	E2 E1	EGG	2009-07-06		A/HONG KONG/1985/2009	MDCKX2 SIAT2	CELL	2009-04-01		F21/09	CrickWIC 2009 Sep Page20 Table7	GISAID	EPI_ISL_60752	E2	GISAID	EPI_ISL_60840	MDCK2, SIAT1
A/WISCONSIN/15/2009	E2 E1	EGG	2009-07-06		A/PERTH/16/2009	E3 E1	EGG	2009-07-04		F25/09	CrickWIC 2009 Sep Page20 Table7	GISAID	EPI_ISL_60752	E2	GISAID	EPI_ISL_60025	same
A/WISCONSIN/15/2009	E2 E1	EGG	2009-07-06		A/WISCONSIN/15/2009	E2 E1	EGG	2009-07-06		F24/09	CrickWIC 2009 Sep Page20 Table7	GISAID	EPI_ISL_60752	E2	GISAID	EPI_ISL_60752	E2
A/WISCONSIN/15/2009	E2 E1	EGG	2009-07-06		A/NIIGATA/403/2009	MDCK4 SIAT1	CELL	2009-00-00		JAP F3/09	CrickWIC 2009 Sep Page20 Table7	GISAID	EPI_ISL_60752	E2	GISAID	EPI_ISL_66602	C2C2/C2
A/WISCONSIN/15/2009	E2 E1	EGG	2009-07-06		A/NIIGATA/403/2009	MDCK4 SIAT1	CELL	2009-00-00		JAP F5/09	CrickWIC 2009 Sep Page20 Table7	GISAID	EPI_ISL_60752	E2	GISAID	EPI_ISL_66602	C2C2/C2
A/NIIGATA/403/2009	MDCK4 SIAT1	CELL	2009-00-00		A/WISCONSIN/67/2005	SPFCK3E3 E3	EGG	2005-08-31		F1/06	CrickWIC 2009 Sep Page20 Table7	GISAID	EPI_ISL_66602	C2C2/C2	GISAID	EPI_ISL_21089	SPFCK3E2
A/NIIGATA/403/2009	MDCK4 SIAT1	CELL	2009-00-00		A/BRISBANE/10/2007	E2 E3	EGG	2007-02-06		F29/08	CrickWIC 2009 Sep Page20 Table7	GISAID	EPI_ISL_66602	C2C2/C2	GISAID	EPI_ISL_13618	E2
A/NIIGATA/403/2009	MDCK4 SIAT1	CELL	2009-00-00		A/URUGUAY/716/2007	SPFCK1 E3 E1	EGG	2007-06-21		F26/08	CrickWIC 2009 Sep Page20 Table7	GISAID	EPI_ISL_66602	C2C2/C2	GISAID	EPI_ISL_21290	SPFCK1E2
A/NIIGATA/403/2009	MDCK4 SIAT1	CELL	2009-00-00		A/FINLAND/9/2008	MDCK2 SIAT2	CELL	2008-01-07		F12/088	CrickWIC 2009 Sep Page20 Table7	GISAID	EPI_ISL_66602	C2C2/C2	GISAID	EPI_ISL_60842	MDCK2, SIAT1
A/NIIGATA/403/2009	MDCK4 SIAT1	CELL	2009-00-00		A/HONG KONG/1952/2009	MDCKX2 SIAT2	CELL	2009-03-24		F22/09	CrickWIC 2009 Sep Page20 Table7	GISAID	EPI_ISL_66602	C2C2/C2	GISAID	EPI_ISL_60839	MDCK2, SIAT1
A/NIIGATA/403/2009	MDCK4 SIAT1	CELL	2009-00-00		A/HONG KONG/1985/2009	MDCKX2 SIAT2	CELL	2009-04-01		F21/09	CrickWIC 2009 Sep Page20 Table7	GISAID	EPI_ISL_66602	C2C2/C2	GISAID	EPI_ISL_60840	MDCK2, SIAT1
A/NIIGATA/403/2009	MDCK4 SIAT1	CELL	2009-00-00		A/PERTH/16/2009	E3 E1	EGG	2009-07-04		F25/09	CrickWIC 2009 Sep Page20 Table7	GISAID	EPI_ISL_66602	C2C2/C2	GISAID	EPI_ISL_60025	same
A/NIIGATA/403/2009	MDCK4 SIAT1	CELL	2009-00-00		A/WISCONSIN/15/2009	E2 E1	EGG	2009-07-06		F24/09	CrickWIC 2009 Sep Page20 Table7	GISAID	EPI_ISL_66602	C2C2/C2	GISAID	EPI_ISL_60752	E2
A/NIIGATA/403/2009	MDCK4 SIAT1	CELL	2009-00-00		A/NIIGATA/403/2009	MDCK4 SIAT1	CELL	2009-00-00		JAP F3/09	CrickWIC 2009 Sep Page20 Table7	GISAID	EPI_ISL_66602	C2C2/C2	GISAID	EPI_ISL_66602	C2C2/C2
A/NIIGATA/403/2009	MDCK4 SIAT1	CELL	2009-00-00		A/NIIGATA/403/2009	MDCK4 SIAT1	CELL	2009-00-00		JAP F5/09	CrickWIC 2009 Sep Page20 Table7	GISAID	EPI_ISL_66602	C2C2/C2	GISAID	EPI_ISL_66602	C2C2/C2
A/TAIWAN/240/2009	E3+2 E1	EGG	2009-00-00		A/WISCONSIN/67/2005	SPFCK3E3 E3	EGG	2005-08-31		F1/06	CrickWIC 2009 Sep Page20 Table7	GISAID	EPI_ISL_66563	E3E2/E1	GISAID	EPI_ISL_21089	SPFCK3E2
A/TAIWAN/240/2009	E3+2 E1	EGG	2009-00-00		A/BRISBANE/10/2007	E2 E3	EGG	2007-02-06		F29/08	CrickWIC 2009 Sep Page20 Table7	GISAID	EPI_ISL_66563	E3E2/E1	GISAID	EPI_ISL_13618	E2
A/TAIWAN/240/2009	E3+2 E1	EGG	2009-00-00		A/URUGUAY/716/2007	SPFCK1 E3 E1	EGG	2007-06-21		F26/08	CrickWIC 2009 Sep Page20 Table7	GISAID	EPI_ISL_66563	E3E2/E1	GISAID	EPI_ISL_21290	SPFCK1E2
A/TAIWAN/240/2009	E3+2 E1	EGG	2009-00-00		A/FINLAND/9/2008	MDCK2 SIAT2	CELL	2008-01-07		F12/088	CrickWIC 2009 Sep Page20 Table7	GISAID	EPI_ISL_66563	E3E2/E1	GISAID	EPI_ISL_60842	MDCK2, SIAT1
A/TAIWAN/240/2009	E3+2 E1	EGG	2009-00-00		A/HONG KONG/1952/2009	MDCKX2 SIAT2	CELL	2009-03-24		F22/09	CrickWIC 2009 Sep Page20 Table7	GISAID	EPI_ISL_66563	E3E2/E1	GISAID	EPI_ISL_60839	MDCK2, SIAT1
A/TAIWAN/240/2009	E3+2 E1	EGG	2009-00-00		A/HONG KONG/1985/2009	MDCKX2 SIAT2	CELL	2009-04-01		F21/09	CrickWIC 2009 Sep Page20 Table7	GISAID	EPI_ISL_66563	E3E2/E1	GISAID	EPI_ISL_60840	MDCK2, SIAT1
A/TAIWAN/240/2009	E3+2 E1	EGG	2009-00-00		A/PERTH/16/2009	E3 E1	EGG	2009-07-04		F25/09	CrickWIC 2009 Sep Page20 Table7	GISAID	EPI_ISL_66563	E3E2/E1	GISAID	EPI_ISL_60025	same
A/TAIWAN/240/2009	E3+2 E1	EGG	2009-00-00		A/WISCONSIN/15/2009	E2 E1	EGG	2009-07-06		F24/09	CrickWIC 2009 Sep Page20 Table7	GISAID	EPI_ISL_66563	E3E2/E1	GISAID	EPI_ISL_60752	E2
A/TAIWAN/240/2009	E3+2 E1	EGG	2009-00-00		A/NIIGATA/403/2009	MDCK4 SIAT1	CELL	2009-00-00		JAP F3/09	CrickWIC 2009 Sep Page20 Table7	GISAID	EPI_ISL_66563	E3E2/E1	GISAID	EPI_ISL_66602	C2C2/C2
A/TAIWAN/240/2009	E3+2 E1	EGG	2009-00-00		A/NIIGATA/403/2009	MDCK4 SIAT1	CELL	2009-00-00		JAP F5/09	CrickWIC 2009 Sep Page20 Table7	GISAID	EPI_ISL_66563	E3E2/E1	GISAID	EPI_ISL_66602	C2C2/C2
A/LITHUANIA/142K/2009	SIAT3	CELL	2009-06-16		A/WISCONSIN/67/2005	SPFCK3E3 E3	EGG	2005-08-31		F1/06	CrickWIC 2009 Sep Page20 Table7	GISAID	EPI_ISL_61692	same	GISAID	EPI_ISL_21089	SPFCK3E2
A/LITHUANIA/142K/2009	SIAT3	CELL	2009-06-16		A/BRISBANE/10/2007	E2 E3	EGG	2007-02-06		F29/08	CrickWIC 2009 Sep Page20 Table7	GISAID	EPI_ISL_61692	same	GISAID	EPI_ISL_13618	E2
A/LITHUANIA/142K/2009	SIAT3	CELL	2009-06-16		A/URUGUAY/716/2007	SPFCK1 E3 E1	EGG	2007-06-21		F26/08	CrickWIC 2009 Sep Page20 Table7	GISAID	EPI_ISL_61692	same	GISAID	EPI_ISL_21290	SPFCK1E2
A/LITHUANIA/142K/2009	SIAT3	CELL	2009-06-16		A/FINLAND/9/2008	MDCK2 SIAT2	CELL	2008-01-07		F12/088	CrickWIC 2009 Sep Page20 Table7	GISAID	EPI_ISL_61692	same	GISAID	EPI_ISL_60842	MDCK2, SIAT1
A/LITHUANIA/142K/2009	SIAT3	CELL	2009-06-16		A/HONG KONG/1952/2009	MDCKX2 SIAT2	CELL	2009-03-24		F22/09	CrickWIC 2009 Sep Page20 Table7	GISAID	EPI_ISL_61692	same	GISAID	EPI_ISL_60839	MDCK2, SIAT1
A/LITHUANIA/142K/2009	SIAT3	CELL	2009-06-16		A/HONG KONG/1985/2009	MDCKX2 SIAT2	CELL	2009-04-01		F21/09	CrickWIC 2009 Sep Page20 Table7	GISAID	EPI_ISL_61692	same	GISAID	EPI_ISL_60840	MDCK2, SIAT1
A/LITHUANIA/142K/2009	SIAT3	CELL	2009-06-16		A/PERTH/16/2009	E3 E1	EGG	2009-07-04		F25/09	CrickWIC 2009 Sep Page20 Table7	GISAID	EPI_ISL_61692	same	GISAID	EPI_ISL_60025	same
A/LITHUANIA/142K/2009	SIAT3	CELL	2009-06-16		A/WISCONSIN/15/2009	E2 E1	EGG	2009-07-06		F24/09	CrickWIC 2009 Sep Page20 Table7	GISAID	EPI_ISL_61692	same	GISAID	EPI_ISL_60752	E2
A/LITHUANIA/142K/2009	SIAT3	CELL	2009-06-16		A/NIIGATA/403/2009	MDCK4 SIAT1	CELL	2009-00-00		JAP F3/09	CrickWIC 2009 Sep Page20 Table7	GISAID	EPI_ISL_61692	same	GISAID	EPI_ISL_66602	C2C2/C2
A/LITHUANIA/142K/2009	SIAT3	CELL	2009-06-16		A/NIIGATA/403/2009	MDCK4 SIAT1	CELL	2009-00-00		JAP F5/09	CrickWIC 2009 Sep Page20 Table7	GISAID	EPI_ISL_61692	same	GISAID	EPI_ISL_66602	C2C2/C2
A/NETHERLANDS/761/2009	XMDCK1 SIAT1	CELL	2009-06-26		A/WISCONSIN/67/2005	SPFCK3E3 E3	EGG	2005-08-31		F1/06	CrickWIC 2009 Sep Page20 Table7	GISAID	EPI_ISL_110727	XMDCK1	GISAID	EPI_ISL_21089	SPFCK3E2
A/NETHERLANDS/761/2009	XMDCK1 SIAT1	CELL	2009-06-26		A/BRISBANE/10/2007	E2 E3	EGG	2007-02-06		F29/08	CrickWIC 2009 Sep Page20 Table7	GISAID	EPI_ISL_110727	XMDCK1	GISAID	EPI_ISL_13618	E2
A/NETHERLANDS/761/2009	XMDCK1 SIAT1	CELL	2009-06-26		A/URUGUAY/716/2007	SPFCK1 E3 E1	EGG	2007-06-21		F26/08	CrickWIC 2009 Sep Page20 Table7	GISAID	EPI_ISL_110727	XMDCK1	GISAID	EPI_ISL_21290	SPFCK1E2
A/NETHERLANDS/761/2009	XMDCK1 SIAT1	CELL	2009-06-26		A/FINLAND/9/2008	MDCK2 SIAT2	CELL	2008-01-07		F12/088	CrickWIC 2009 Sep Page20 Table7	GISAID	EPI_ISL_110727	XMDCK1	GISAID	EPI_ISL_60842	MDCK2, SIAT1
A/NETHERLANDS/761/2009	XMDCK1 SIAT1	CELL	2009-06-26		A/HONG KONG/1952/2009	MDCKX2 SIAT2	CELL	2009-03-24		F22/09	CrickWIC 2009 Sep Page20 Table7	GISAID	EPI_ISL_110727	XMDCK1	GISAID	EPI_ISL_60839	MDCK2, SIAT1
A/NETHERLANDS/761/2009	XMDCK1 SIAT1	CELL	2009-06-26		A/HONG KONG/1985/2009	MDCKX2 SIAT2	CELL	2009-04-01		F21/09	CrickWIC 2009 Sep Page20 Table7	GISAID	EPI_ISL_110727	XMDCK1	GISAID	EPI_ISL_60840	MDCK2, SIAT1
A/NETHERLANDS/761/2009	XMDCK1 SIAT1	CELL	2009-06-26		A/PERTH/16/2009	E3 E1	EGG	2009-07-04		F25/09	CrickWIC 2009 Sep Page20 Table7	GISAID	EPI_ISL_110727	XMDCK1	GISAID	EPI_ISL_60025	same
A/NETHERLANDS/761/2009	XMDCK1 SIAT1	CELL	2009-06-26		A/WISCONSIN/15/2009	E2 E1	EGG	2009-07-06		F24/09	CrickWIC 2009 Sep Page20 Table7	GISAID	EPI_ISL_110727	XMDCK1	GISAID	EPI_ISL_60752	E2
A/NETHERLANDS/761/2009	XMDCK1 SIAT1	CELL	2009-06-26		A/NIIGATA/403/2009	MDCK4 SIAT1	CELL	2009-00-00		JAP F3/09	CrickWIC 2009 Sep Page20 Table7	GISAID	EPI_ISL_110727	XMDCK1	GISAID	EPI_ISL_66602	C2C2/C2
A/NETHERLANDS/761/2009	XMDCK1 SIAT1	CELL	2009-06-26		A/NIIGATA/403/2009	MDCK4 SIAT1	CELL	2009-00-00		JAP F5/09	CrickWIC 2009 Sep Page20 Table7	GISAID	EPI_ISL_110727	XMDCK1	GISAID	EPI_ISL_66602	C2C2/C2
A/CAMEROON/350/2009	SIAT3	CELL	2009-08-05		A/WISCONSIN/67/2005	SPFCK3E3 E3	EGG	2005-08-31		F1/06	CrickWIC 2009 Sep Page20 Table7	GISAID	EPI_ISL_61696	CX, SIAT3	GISAID	EPI_ISL_21089	SPFCK3E2
A/CAMEROON/350/2009	SIAT3	CELL	2009-08-05		A/BRISBANE/10/2007	E2 E3	EGG	2007-02-06		F29/08	CrickWIC 2009 Sep Page20 Table7	GISAID	EPI_ISL_61696	CX, SIAT3	GISAID	EPI_ISL_13618	E2
A/CAMEROON/350/2009	SIAT3	CELL	2009-08-05		A/URUGUAY/716/2007	SPFCK1 E3 E1	EGG	2007-06-21		F26/08	CrickWIC 2009 Sep Page20 Table7	GISAID	EPI_ISL_61696	CX, SIAT3	GISAID	EPI_ISL_21290	SPFCK1E2
A/CAMEROON/350/2009	SIAT3	CELL	2009-08-05		A/FINLAND/9/2008	MDCK2 SIAT2	CELL	2008-01-07		F12/088	CrickWIC 2009 Sep Page20 Table7	GISAID	EPI_ISL_61696	CX, SIAT3	GISAID	EPI_ISL_60842	MDCK2, SIAT1
A/CAMEROON/350/2009	SIAT3	CELL	2009-08-05		A/HONG KONG/1952/2009	MDCKX2 SIAT2	CELL	2009-03-24		F22/09	CrickWIC 2009 Sep Page20 Table7	GISAID	EPI_ISL_61696	CX, SIAT3	GISAID	EPI_ISL_60839	MDCK2, SIAT1
A/CAMEROON/350/2009	SIAT3	CELL	2009-08-05		A/HONG KONG/1985/2009	MDCKX2 SIAT2	CELL	2009-04-01		F21/09	CrickWIC 2009 Sep Page20 Table7	GISAID	EPI_ISL_61696	CX, SIAT3	GISAID	EPI_ISL_60840	MDCK2, SIAT1
A/CAMEROON/350/2009	SIAT3	CELL	2009-08-05		A/PERTH/16/2009	E3 E1	EGG	2009-07-04		F25/09	CrickWIC 2009 Sep Page20 Table7	GISAID	EPI_ISL_61696	CX, SIAT3	GISAID	EPI_ISL_60025	same
A/CAMEROON/350/2009	SIAT3	CELL	2009-08-05		A/WISCONSIN/15/2009	E2 E1	EGG	2009-07-06		F24/09	CrickWIC 2009 Sep Page20 Table7	GISAID	EPI_ISL_61696	CX, SIAT3	GISAID	EPI_ISL_60752	E2
A/CAMEROON/350/2009	SIAT3	CELL	2009-08-05		A/NIIGATA/403/2009	MDCK4 SIAT1	CELL	2009-00-00		JAP F3/09	CrickWIC 2009 Sep Page20 Table7	GISAID	EPI_ISL_61696	CX, SIAT3	GISAID	EPI_ISL_66602	C2C2/C2
A/CAMEROON/350/2009	SIAT3	CELL	2009-08-05		A/NIIGATA/403/2009	MDCK4 SIAT1	CELL	2009-00-00		JAP F5/09	CrickWIC 2009 Sep Page20 Table7	GISAID	EPI_ISL_61696	CX, SIAT3	GISAID	EPI_ISL_66602	C2C2/C2
A/IRAN/755/2009	MDCK2 SIAT2	CELL	2009-06-00		A/WISCONSIN/67/2005	SPFCK3E3 E3	EGG	2005-08-31		F1/06	CrickWIC 2009 Sep Page20 Table7	GISAID	EPI_ISL_61691	same	GISAID	EPI_ISL_21089	SPFCK3E2
A/IRAN/755/2009	MDCK2 SIAT2	CELL	2009-06-00		A/BRISBANE/10/2007	E2 E3	EGG	2007-02-06		F29/08	CrickWIC 2009 Sep Page20 Table7	GISAID	EPI_ISL_61691	same	GISAID	EPI_ISL_13618	E2
A/IRAN/755/2009	MDCK2 SIAT2	CELL	2009-06-00		A/URUGUAY/716/2007	SPFCK1 E3 E1	EGG	2007-06-21		F26/08	CrickWIC 2009 Sep Page20 Table7	GISAID	EPI_ISL_61691	same	GISAID	EPI_ISL_21290	SPFCK1E2
A/IRAN/755/2009	MDCK2 SIAT2	CELL	2009-06-00		A/FINLAND/9/2008	MDCK2 SIAT2	CELL	2008-01-07		F12/088	CrickWIC 2009 Sep Page20 Table7	GISAID	EPI_ISL_61691	same	GISAID	EPI_ISL_60842	MDCK2, SIAT1
A/IRAN/755/2009	MDCK2 SIAT2	CELL	2009-06-00		A/HONG KONG/1952/2009	MDCKX2 SIAT2	CELL	2009-03-24		F22/09	CrickWIC 2009 Sep Page20 Table7	GISAID	EPI_ISL_61691	same	GISAID	EPI_ISL_60839	MDCK2, SIAT1
A/IRAN/755/2009	MDCK2 SIAT2	CELL	2009-06-00		A/HONG KONG/1985/2009	MDCKX2 SIAT2	CELL	2009-04-01		F21/09	CrickWIC 2009 Sep Page20 Table7	GISAID	EPI_ISL_61691	same	GISAID	EPI_ISL_60840	MDCK2, SIAT1
A/IRAN/755/2009	MDCK2 SIAT2	CELL	2009-06-00		A/PERTH/16/2009	E3 E1	EGG	2009-07-04		F25/09	CrickWIC 2009 Sep Page20 Table7	GISAID	EPI_ISL_61691	same	GISAID	EPI_ISL_60025	same
A/IRAN/755/2009	MDCK2 SIAT2	CELL	2009-06-00		A/WISCONSIN/15/2009	E2 E1	EGG	2009-07-06		F24/09	CrickWIC 2009 Sep Page20 Table7	GISAID	EPI_ISL_61691	same	GISAID	EPI_ISL_60752	E2
A/IRAN/755/2009	MDCK2 SIAT2	CELL	2009-06-00		A/NIIGATA/403/2009	MDCK4 SIAT1	CELL	2009-00-00		JAP F3/09	CrickWIC 2009 Sep Page20 Table7	GISAID	EPI_ISL_61691	same	GISAID	EPI_ISL_66602	C2C2/C2
A/IRAN/755/2009	MDCK2 SIAT2	CELL	2009-06-00		A/NIIGATA/403/2009	MDCK4 SIAT1	CELL	2009-00-00		JAP F5/09	CrickWIC 2009 Sep Page20 Table7	GISAID	EPI_ISL_61691	same	GISAID	EPI_ISL_66602	C2C2/C2
A/COLOMBIA/227/2009	C4 SIAT1	CELL	2009-05-01		A/WISCONSIN/67/2005	SPFCK3E3 E3	EGG	2005-08-31		F1/06	CrickWIC 2009 Sep Page20 Table7	GISAID	EPI_ISL_34966	C4	GISAID	EPI_ISL_21089	SPFCK3E2
A/COLOMBIA/227/2009	C4 SIAT1	CELL	2009-05-01		A/BRISBANE/10/2007	E2 E3	EGG	2007-02-06		F29/08	CrickWIC 2009 Sep Page20 Table7	GISAID	EPI_ISL_34966	C4	GISAID	EPI_ISL_13618	E2
A/COLOMBIA/227/2009	C4 SIAT1	CELL	2009-05-01		A/URUGUAY/716/2007	SPFCK1 E3 E1	EGG	2007-06-21		F26/08	CrickWIC 2009 Sep Page20 Table7	GISAID	EPI_ISL_34966	C4	GISAID	EPI_ISL_21290	SPFCK1E2
A/COLOMBIA/227/2009	C4 SIAT1	CELL	2009-05-01		A/FINLAND/9/2008	MDCK2 SIAT2	CELL	2008-01-07		F12/088	CrickWIC 2009 Sep Page20 Table7	GISAID	EPI_ISL_34966	C4	GISAID	EPI_ISL_60842	MDCK2, SIAT1
A/COLOMBIA/227/2009	C4 SIAT1	CELL	2009-05-01		A/HONG KONG/1952/2009	MDCKX2 SIAT2	CELL	2009-03-24		F22/09	CrickWIC 2009 Sep Page20 Table7	GISAID	EPI_ISL_34966	C4	GISAID	EPI_ISL_60839	MDCK2, SIAT1
A/COLOMBIA/227/2009	C4 SIAT1	CELL	2009-05-01		A/HONG KONG/1985/2009	MDCKX2 SIAT2	CELL	2009-04-01		F21/09	CrickWIC 2009 Sep Page20 Table7	GISAID	EPI_ISL_34966	C4	GISAID	EPI_ISL_60840	MDCK2, SIAT1
A/COLOMBIA/227/2009	C4 SIAT1	CELL	2009-05-01		A/PERTH/16/2009	E3 E1	EGG	2009-07-04		F25/09	CrickWIC 2009 Sep Page20 Table7	GISAID	EPI_ISL_34966	C4	GISAID	EPI_ISL_60025	same
A/COLOMBIA/227/2009	C4 SIAT1	CELL	2009-05-01		A/WISCONSIN/15/2009	E2 E1	EGG	2009-07-06		F24/09	CrickWIC 2009 Sep Page20 Table7	GISAID	EPI_ISL_34966	C4	GISAID	EPI_ISL_60752	E2
A/COLOMBIA/227/2009	C4 SIAT1	CELL	2009-05-01		A/NIIGATA/403/2009	MDCK4 SIAT1	CELL	2009-00-00		JAP F3/09	CrickWIC 2009 Sep Page20 Table7	GISAID	EPI_ISL_34966	C4	GISAID	EPI_ISL_66602	C2C2/C2
A/COLOMBIA/227/2009	C4 SIAT1	CELL	2009-05-01		A/NIIGATA/403/2009	MDCK4 SIAT1	CELL	2009-00-00		JAP F5/09	CrickWIC 2009 Sep Page20 Table7	GISAID	EPI_ISL_34966	C4	GISAID	EPI_ISL_66602	C2C2/C2
A/MAURITIUS/511/2009	C1 SIAT1	CELL	2009-07-17		A/WISCONSIN/67/2005	SPFCK3E3 E3	EGG	2005-08-31		F1/06	CrickWIC 2009 Sep Page20 Table7	GISAID	EPI_ISL_61694	MDCK1, SIAT1	GISAID	EPI_ISL_21089	SPFCK3E2
A/MAURITIUS/511/2009	C1 SIAT1	CELL	2009-07-17		A/BRISBANE/10/2007	E2 E3	EGG	2007-02-06		F29/08	CrickWIC 2009 Sep Page20 Table7	GISAID	EPI_ISL_61694	MDCK1, SIAT1	GISAID	EPI_ISL_13618	E2
A/MAURITIUS/511/2009	C1 SIAT1	CELL	2009-07-17		A/URUGUAY/716/2007	SPFCK1 E3 E1	EGG	2007-06-21		F26/08	CrickWIC 2009 Sep Page20 Table7	GISAID	EPI_ISL_61694	MDCK1, SIAT1	GISAID	EPI_ISL_21290	SPFCK1E2
A/MAURITIUS/511/2009	C1 SIAT1	CELL	2009-07-17		A/FINLAND/9/2008	MDCK2 SIAT2	CELL	2008-01-07		F12/088	CrickWIC 2009 Sep Page20 Table7	GISAID	EPI_ISL_61694	MDCK1, SIAT1	GISAID	EPI_ISL_60842	MDCK2, SIAT1
A/MAURITIUS/511/2009	C1 SIAT1	CELL	2009-07-17		A/HONG KONG/1952/2009	MDCKX2 SIAT2	CELL	2009-03-24		F22/09	CrickWIC 2009 Sep Page20 Table7	GISAID	EPI_ISL_61694	MDCK1, SIAT1	GISAID	EPI_ISL_60839	MDCK2, SIAT1
A/MAURITIUS/511/2009	C1 SIAT1	CELL	2009-07-17		A/HONG KONG/1985/2009	MDCKX2 SIAT2	CELL	2009-04-01		F21/09	CrickWIC 2009 Sep Page20 Table7	GISAID	EPI_ISL_61694	MDCK1, SIAT1	GISAID	EPI_ISL_60840	MDCK2, SIAT1
A/MAURITIUS/511/2009	C1 SIAT1	CELL	2009-07-17		A/PERTH/16/2009	E3 E1	EGG	2009-07-04		F25/09	CrickWIC 2009 Sep Page20 Table7	GISAID	EPI_ISL_61694	MDCK1, SIAT1	GISAID	EPI_ISL_60025	same
A/MAURITIUS/511/2009	C1 SIAT1	CELL	2009-07-17		A/WISCONSIN/15/2009	E2 E1	EGG	2009-07-06		F24/09	CrickWIC 2009 Sep Page20 Table7	GISAID	EPI_ISL_61694	MDCK1, SIAT1	GISAID	EPI_ISL_60752	E2
A/MAURITIUS/511/2009	C1 SIAT1	CELL	2009-07-17		A/NIIGATA/403/2009	MDCK4 SIAT1	CELL	2009-00-00		JAP F3/09	CrickWIC 2009 Sep Page20 Table7	GISAID	EPI_ISL_61694	MDCK1, SIAT1	GISAID	EPI_ISL_66602	C2C2/C2
A/MAURITIUS/511/2009	C1 SIAT1	CELL	2009-07-17		A/NIIGATA/403/2009	MDCK4 SIAT1	CELL	2009-00-00		JAP F5/09	CrickWIC 2009 Sep Page20 Table7	GISAID	EPI_ISL_61694	MDCK1, SIAT1	GISAID	EPI_ISL_66602	C2C2/C2
A/WISCONSIN/67/2005	SPFCK3E3 E7	EGG	2005-08-31		A/WISCONSIN/67/2005	SPFCK3E3 E7	EGG	2005-08-31		F1/06	CrickWIC 2010 Feb Page37 Table12	GISAID	EPI_ISL_21213	SPFCK3,E4	GISAID	EPI_ISL_21213	SPFCK3,E4
A/WISCONSIN/67/2005	SPFCK3E3 E7	EGG	2005-08-31		A/BRISBANE/10/2007	E2 E3	EGG	2007-02-06		F29/08	CrickWIC 2010 Feb Page37 Table12	GISAID	EPI_ISL_21213	SPFCK3,E4	GISAID	EPI_ISL_13618	E2
A/WISCONSIN/67/2005	SPFCK3E3 E7	EGG	2005-08-31		A/URUGUAY/716/2007	SPFCK1,E3	EGG	2007-06-21		F26/08	CrickWIC 2010 Feb Page37 Table12	GISAID	EPI_ISL_21213	SPFCK3,E4	GISAID	EPI_ISL_21290	SPFCK1E2
A/WISCONSIN/67/2005	SPFCK3E3 E7	EGG	2005-08-31		A/FINLAND/9/2008	MDCK2 SIAT2	CELL	2008-01-07		F12/088	CrickWIC 2010 Feb Page37 Table12	GISAID	EPI_ISL_21213	SPFCK3,E4	GISAID	EPI_ISL_60842	MDCK2, SIAT1
A/WISCONSIN/67/2005	SPFCK3E3 E7	EGG	2005-08-31		A/HONG KONG/1952/2009	MDCKX2 SIAT7	CELL	2009-03-24		F22/09	CrickWIC 2010 Feb Page37 Table12	GISAID	EPI_ISL_21213	SPFCK3,E4	GISAID	EPI_ISL_60839	MDCK2, SIAT1
A/WISCONSIN/67/2005	SPFCK3E3 E7	EGG	2005-08-31		A/HONG KONG/1985/2009	MDCKX2 SIAT5	CELL	2009-04-01		F21/09	CrickWIC 2010 Feb Page37 Table12	GISAID	EPI_ISL_21213	SPFCK3,E4	GISAID	EPI_ISL_60840	MDCK2, SIAT1
A/WISCONSIN/67/2005	SPFCK3E3 E7	EGG	2005-08-31		A/PERTH/16/2009	E3 E2	EGG	2009-07-04		F25/09	CrickWIC 2010 Feb Page37 Table12	GISAID	EPI_ISL_21213	SPFCK3,E4	GISAID	EPI_ISL_60761	E3/E2
A/WISCONSIN/67/2005	SPFCK3E3 E7	EGG	2005-08-31		A/WISCONSIN/15/2009	E2 E2	EGG	2009-07-06		F24/09	CrickWIC 2010 Feb Page37 Table12	GISAID	EPI_ISL_21213	SPFCK3,E4	GISAID	EPI_ISL_60752	E2
A/BRISBANE/10/2007	E2 E3	EGG	2007-02-06		A/WISCONSIN/67/2005	SPFCK3E3 E7	EGG	2005-08-31		F1/06	CrickWIC 2010 Feb Page37 Table12	GISAID	EPI_ISL_13618	E2	GISAID	EPI_ISL_21213	SPFCK3,E4
A/BRISBANE/10/2007	E2 E3	EGG	2007-02-06		A/BRISBANE/10/2007	E2 E3	EGG	2007-02-06		F29/08	CrickWIC 2010 Feb Page37 Table12	GISAID	EPI_ISL_13618	E2	GISAID	EPI_ISL_13618	E2
A/BRISBANE/10/2007	E2 E3	EGG	2007-02-06		A/URUGUAY/716/2007	SPFCK1,E3	EGG	2007-06-21		F26/08	CrickWIC 2010 Feb Page37 Table12	GISAID	EPI_ISL_13618	E2	GISAID	EPI_ISL_21290	SPFCK1E2
A/BRISBANE/10/2007	E2 E3	EGG	2007-02-06		A/FINLAND/9/2008	MDCK2 SIAT2	CELL	2008-01-07		F12/088	CrickWIC 2010 Feb Page37 Table12	GISAID	EPI_ISL_13618	E2	GISAID	EPI_ISL_60842	MDCK2, SIAT1
A/BRISBANE/10/2007	E2 E3	EGG	2007-02-06		A/HONG KONG/1952/2009	MDCKX2 SIAT7	CELL	2009-03-24		F22/09	CrickWIC 2010 Feb Page37 Table12	GISAID	EPI_ISL_13618	E2	GISAID	EPI_ISL_60839	MDCK2, SIAT1
A/BRISBANE/10/2007	E2 E3	EGG	2007-02-06		A/HONG KONG/1985/2009	MDCKX2 SIAT5	CELL	2009-04-01		F21/09	CrickWIC 2010 Feb Page37 Table12	GISAID	EPI_ISL_13618	E2	GISAID	EPI_ISL_60840	MDCK2, SIAT1
A/BRISBANE/10/2007	E2 E3	EGG	2007-02-06		A/PERTH/16/2009	E3 E2	EGG	2009-07-04		F25/09	CrickWIC 2010 Feb Page37 Table12	GISAID	EPI_ISL_13618	E2	GISAID	EPI_ISL_60761	E3/E2
A/BRISBANE/10/2007	E2 E3	EGG	2007-02-06		A/WISCONSIN/15/2009	E2 E2	EGG	2009-07-06		F24/09	CrickWIC 2010 Feb Page37 Table12	GISAID	EPI_ISL_13618	E2	GISAID	EPI_ISL_60752	E2
A/URUGUAY/716/2007	SPFCK1,E3	EGG	2007-06-21		A/WISCONSIN/67/2005	SPFCK3E3 E7	EGG	2005-08-31		F1/06	CrickWIC 2010 Feb Page37 Table12	GISAID	EPI_ISL_21290	SPFCK1E2	GISAID	EPI_ISL_21213	SPFCK3,E4
A/URUGUAY/716/2007	SPFCK1,E3	EGG	2007-06-21		A/BRISBANE/10/2007	E2 E3	EGG	2007-02-06		F29/08	CrickWIC 2010 Feb Page37 Table12	GISAID	EPI_ISL_21290	SPFCK1E2	GISAID	EPI_ISL_13618	E2
A/URUGUAY/716/2007	SPFCK1,E3	EGG	2007-06-21		A/URUGUAY/716/2007	SPFCK1,E3	EGG	2007-06-21		F26/08	CrickWIC 2010 Feb Page37 Table12	GISAID	EPI_ISL_21290	SPFCK1E2	GISAID	EPI_ISL_21290	SPFCK1E2
A/URUGUAY/716/2007	SPFCK1,E3	EGG	2007-06-21		A/FINLAND/9/2008	MDCK2 SIAT2	CELL	2008-01-07		F12/088	CrickWIC 2010 Feb Page37 Table12	GISAID	EPI_ISL_21290	SPFCK1E2	GISAID	EPI_ISL_60842	MDCK2, SIAT1
A/URUGUAY/716/2007	SPFCK1,E3	EGG	2007-06-21		A/HONG KONG/1952/2009	MDCKX2 SIAT7	CELL	2009-03-24		F22/09	CrickWIC 2010 Feb Page37 Table12	GISAID	EPI_ISL_21290	SPFCK1E2	GISAID	EPI_ISL_60839	MDCK2, SIAT1
A/URUGUAY/716/2007	SPFCK1,E3	EGG	2007-06-21		A/HONG KONG/1985/2009	MDCKX2 SIAT5	CELL	2009-04-01		F21/09	CrickWIC 2010 Feb Page37 Table12	GISAID	EPI_ISL_21290	SPFCK1E2	GISAID	EPI_ISL_60840	MDCK2, SIAT1
A/URUGUAY/716/2007	SPFCK1,E3	EGG	2007-06-21		A/PERTH/16/2009	E3 E2	EGG	2009-07-04		F25/09	CrickWIC 2010 Feb Page37 Table12	GISAID	EPI_ISL_21290	SPFCK1E2	GISAID	EPI_ISL_60761	E3/E2
A/URUGUAY/716/2007	SPFCK1,E3	EGG	2007-06-21		A/WISCONSIN/15/2009	E2 E2	EGG	2009-07-06		F24/09	CrickWIC 2010 Feb Page37 Table12	GISAID	EPI_ISL_21290	SPFCK1E2	GISAID	EPI_ISL_60752	E2
A/FINLAND/9/2008	MDCK2 SIAT2	CELL	2008-01-07		A/WISCONSIN/67/2005	SPFCK3E3 E7	EGG	2005-08-31		F1/06	CrickWIC 2010 Feb Page37 Table12	GISAID	EPI_ISL_60842	MDCK2, SIAT1	GISAID	EPI_ISL_21213	SPFCK3,E4
A/FINLAND/9/2008	MDCK2 SIAT2	CELL	2008-01-07		A/BRISBANE/10/2007	E2 E3	EGG	2007-02-06		F29/08	CrickWIC 2010 Feb Page37 Table12	GISAID	EPI_ISL_60842	MDCK2, SIAT1	GISAID	EPI_ISL_13618	E2
A/FINLAND/9/2008	MDCK2 SIAT2	CELL	2008-01-07		A/URUGUAY/716/2007	SPFCK1,E3	EGG	2007-06-21		F26/08	CrickWIC 2010 Feb Page37 Table12	GISAID	EPI_ISL_60842	MDCK2, SIAT1	GISAID	EPI_ISL_21290	SPFCK1E2
A/FINLAND/9/2008	MDCK2 SIAT2	CELL	2008-01-07		A/FINLAND/9/2008	MDCK2 SIAT2	CELL	2008-01-07		F12/088	CrickWIC 2010 Feb Page37 Table12	GISAID	EPI_ISL_60842	MDCK2, SIAT1	GISAID	EPI_ISL_60842	MDCK2, SIAT1
A/FINLAND/9/2008	MDCK2 SIAT2	CELL	2008-01-07		A/HONG KONG/1952/2009	MDCKX2 SIAT7	CELL	2009-03-24		F22/09	CrickWIC 2010 Feb Page37 Table12	GISAID	EPI_ISL_60842	MDCK2, SIAT1	GISAID	EPI_ISL_60839	MDCK2, SIAT1
A/FINLAND/9/2008	MDCK2 SIAT2	CELL	2008-01-07		A/HONG KONG/1985/2009	MDCKX2 SIAT5	CELL	2009-04-01		F21/09	CrickWIC 2010 Feb Page37 Table12	GISAID	EPI_ISL_60842	MDCK2, SIAT1	GISAID	EPI_ISL_60840	MDCK2, SIAT1
A/FINLAND/9/2008	MDCK2 SIAT2	CELL	2008-01-07		A/PERTH/16/2009	E3 E2	EGG	2009-07-04		F25/09	CrickWIC 2010 Feb Page37 Table12	GISAID	EPI_ISL_60842	MDCK2, SIAT1	GISAID	EPI_ISL_60761	E3/E2
A/FINLAND/9/2008	MDCK2 SIAT2	CELL	2008-01-07		A/WISCONSIN/15/2009	E2 E2	EGG	2009-07-06		F24/09	CrickWIC 2010 Feb Page37 Table12	GISAID	EPI_ISL_60842	MDCK2, SIAT1	GISAID	EPI_ISL_60752	E2
A/HONG KONG/1952/2009	MDCKX2 SIAT7	CELL	2009-03-24		A/WISCONSIN/67/2005	SPFCK3E3 E7	EGG	2005-08-31		F1/06	CrickWIC 2010 Feb Page37 Table12	GISAID	EPI_ISL_60839	MDCK2, SIAT1	GISAID	EPI_ISL_21213	SPFCK3,E4
A/HONG KONG/1952/2009	MDCKX2 SIAT7	CELL	2009-03-24		A/BRISBANE/10/2007	E2 E3	EGG	2007-02-06		F29/08	CrickWIC 2010 Feb Page37 Table12	GISAID	EPI_ISL_60839	MDCK2, SIAT1	GISAID	EPI_ISL_13618	E2
A/HONG KONG/1952/2009	MDCKX2 SIAT7	CELL	2009-03-24		A/URUGUAY/716/2007	SPFCK1,E3	EGG	2007-06-21		F26/08	CrickWIC 2010 Feb Page37 Table12	GISAID	EPI_ISL_60839	MDCK2, SIAT1	GISAID	EPI_ISL_21290	SPFCK1E2
A/HONG KONG/1952/2009	MDCKX2 SIAT7	CELL	2009-03-24		A/FINLAND/9/2008	MDCK2 SIAT2	CELL	2008-01-07		F12/088	CrickWIC 2010 Feb Page37 Table12	GISAID	EPI_ISL_60839	MDCK2, SIAT1	GISAID	EPI_ISL_60842	MDCK2, SIAT1
A/HONG KONG/1952/2009	MDCKX2 SIAT7	CELL	2009-03-24		A/HONG KONG/1952/2009	MDCKX2 SIAT7	CELL	2009-03-24		F22/09	CrickWIC 2010 Feb Page37 Table12	GISAID	EPI_ISL_60839	MDCK2, SIAT1	GISAID	EPI_ISL_60839	MDCK2, SIAT1
A/HONG KONG/1952/2009	MDCKX2 SIAT7	CELL	2009-03-24		A/HONG KONG/1985/2009	MDCKX2 SIAT5	CELL	2009-04-01		F21/09	CrickWIC 2010 Feb Page37 Table12	GISAID	EPI_ISL_60839	MDCK2, SIAT1	GISAID	EPI_ISL_60840	MDCK2, SIAT1
A/HONG KONG/1952/2009	MDCKX2 SIAT7	CELL	2009-03-24		A/PERTH/16/2009	E3 E2	EGG	2009-07-04		F25/09	CrickWIC 2010 Feb Page37 Table12	GISAID	EPI_ISL_60839	MDCK2, SIAT1	GISAID	EPI_ISL_60761	E3/E2
A/HONG KONG/1952/2009	MDCKX2 SIAT7	CELL	2009-03-24		A/WISCONSIN/15/2009	E2 E2	EGG	2009-07-06		F24/09	CrickWIC 2010 Feb Page37 Table12	GISAID	EPI_ISL_60839	MDCK2, SIAT1	GISAID	EPI_ISL_60752	E2
A/HONG KONG/1985/2009	MDCKX2 SIAT5	CELL	2009-04-01		A/WISCONSIN/67/2005	SPFCK3E3 E7	EGG	2005-08-31		F1/06	CrickWIC 2010 Feb Page37 Table12	GISAID	EPI_ISL_60840	MDCK2, SIAT1	GISAID	EPI_ISL_21213	SPFCK3,E4
A/HONG KONG/1985/2009	MDCKX2 SIAT5	CELL	2009-04-01		A/BRISBANE/10/2007	E2 E3	EGG	2007-02-06		F29/08	CrickWIC 2010 Feb Page37 Table12	GISAID	EPI_ISL_60840	MDCK2, SIAT1	GISAID	EPI_ISL_13618	E2
A/HONG KONG/1985/2009	MDCKX2 SIAT5	CELL	2009-04-01		A/URUGUAY/716/2007	SPFCK1,E3	EGG	2007-06-21		F26/08	CrickWIC 2010 Feb Page37 Table12	GISAID	EPI_ISL_60840	MDCK2, SIAT1	GISAID	EPI_ISL_21290	SPFCK1E2
A/HONG KONG/1985/2009	MDCKX2 SIAT5	CELL	2009-04-01		A/FINLAND/9/2008	MDCK2 SIAT2	CELL	2008-01-07		F12/088	CrickWIC 2010 Feb Page37 Table12	GISAID	EPI_ISL_60840	MDCK2, SIAT1	GISAID	EPI_ISL_60842	MDCK2, SIAT1
A/HONG KONG/1985/2009	MDCKX2 SIAT5	CELL	2009-04-01		A/HONG KONG/1952/2009	MDCKX2 SIAT7	CELL	2009-03-24		F22/09	CrickWIC 2010 Feb Page37 Table12	GISAID	EPI_ISL_60840	MDCK2, SIAT1	GISAID	EPI_ISL_60839	MDCK2, SIAT1
A/HONG KONG/1985/2009	MDCKX2 SIAT5	CELL	2009-04-01		A/HONG KONG/1985/2009	MDCKX2 SIAT5	CELL	2009-04-01		F21/09	CrickWIC 2010 Feb Page37 Table12	GISAID	EPI_ISL_60840	MDCK2, SIAT1	GISAID	EPI_ISL_60840	MDCK2, SIAT1
A/HONG KONG/1985/2009	MDCKX2 SIAT5	CELL	2009-04-01		A/PERTH/16/2009	E3 E2	EGG	2009-07-04		F25/09	CrickWIC 2010 Feb Page37 Table12	GISAID	EPI_ISL_60840	MDCK2, SIAT1	GISAID	EPI_ISL_60761	E3/E2
A/HONG KONG/1985/2009	MDCKX2 SIAT5	CELL	2009-04-01		A/WISCONSIN/15/2009	E2 E2	EGG	2009-07-06		F24/09	CrickWIC 2010 Feb Page37 Table12	GISAID	EPI_ISL_60840	MDCK2, SIAT1	GISAID	EPI_ISL_60752	E2
A/PERTH/16/2009	E3 E2	EGG	2009-07-04		A/WISCONSIN/67/2005	SPFCK3E3 E7	EGG	2005-08-31		F1/06	CrickWIC 2010 Feb Page37 Table12	GISAID	EPI_ISL_60761	E3/E2	GISAID	EPI_ISL_21213	SPFCK3,E4
A/PERTH/16/2009	E3 E2	EGG	2009-07-04		A/BRISBANE/10/2007	E2 E3	EGG	2007-02-06		F29/08	CrickWIC 2010 Feb Page37 Table12	GISAID	EPI_ISL_60761	E3/E2	GISAID	EPI_ISL_13618	E2
A/PERTH/16/2009	E3 E2	EGG	2009-07-04		A/URUGUAY/716/2007	SPFCK1,E3	EGG	2007-06-21		F26/08	CrickWIC 2010 Feb Page37 Table12	GISAID	EPI_ISL_60761	E3/E2	GISAID	EPI_ISL_21290	SPFCK1E2
A/PERTH/16/2009	E3 E2	EGG	2009-07-04		A/FINLAND/9/2008	MDCK2 SIAT2	CELL	2008-01-07		F12/088	CrickWIC 2010 Feb Page37 Table12	GISAID	EPI_ISL_60761	E3/E2	GISAID	EPI_ISL_60842	MDCK2, SIAT1
A/PERTH/16/2009	E3 E2	EGG	2009-07-04		A/HONG KONG/1952/2009	MDCKX2 SIAT7	CELL	2009-03-24		F22/09	CrickWIC 2010 Feb Page37 Table12	GISAID	EPI_ISL_60761	E3/E2	GISAID	EPI_ISL_60839	MDCK2, SIAT1
A/PERTH/16/2009	E3 E2	EGG	2009-07-04		A/HONG KONG/1985/2009	MDCKX2 SIAT5	CELL	2009-04-01		F21/09	CrickWIC 2010 Feb Page37 Table12	GISAID	EPI_ISL_60761	E3/E2	GISAID	EPI_ISL_60840	MDCK2, SIAT1
A/PERTH/16/2009	E3 E2	EGG	2009-07-04		A/PERTH/16/2009	E3 E2	EGG	2009-07-04		F25/09	CrickWIC 2010 Feb Page37 Table12	GISAID	EPI_ISL_60761	E3/E2	GISAID	EPI_ISL_60761	E3/E2
A/PERTH/16/2009	E3 E2	EGG	2009-07-04		A/WISCONSIN/15/2009	E2 E2	EGG	2009-07-06		F24/09	CrickWIC 2010 Feb Page37 Table12	GISAID	EPI_ISL_60761	E3/E2	GISAID	EPI_ISL_60752	E2
A/WISCONSIN/15/2009	E2 E2	EGG	2009-07-06		A/WISCONSIN/67/2005	SPFCK3E3 E7	EGG	2005-08-31		F1/06	CrickWIC 2010 Feb Page37 Table12	GISAID	EPI_ISL_60752	E2	GISAID	EPI_ISL_21213	SPFCK3,E4
A/WISCONSIN/15/2009	E2 E2	EGG	2009-07-06		A/BRISBANE/10/2007	E2 E3	EGG	2007-02-06		F29/08	CrickWIC 2010 Feb Page37 Table12	GISAID	EPI_ISL_60752	E2	GISAID	EPI_ISL_13618	E2
A/WISCONSIN/15/2009	E2 E2	EGG	2009-07-06		A/URUGUAY/716/2007	SPFCK1,E3	EGG	2007-06-21		F26/08	CrickWIC 2010 Feb Page37 Table12	GISAID	EPI_ISL_60752	E2	GISAID	EPI_ISL_21290	SPFCK1E2
A/WISCONSIN/15/2009	E2 E2	EGG	2009-07-06		A/FINLAND/9/2008	MDCK2 SIAT2	CELL	2008-01-07		F12/088	CrickWIC 2010 Feb Page37 Table12	GISAID	EPI_ISL_60752	E2	GISAID	EPI_ISL_60842	MDCK2, SIAT1
A/WISCONSIN/15/2009	E2 E2	EGG	2009-07-06		A/HONG KONG/1952/2009	MDCKX2 SIAT7	CELL	2009-03-24		F22/09	CrickWIC 2010 Feb Page37 Table12	GISAID	EPI_ISL_60752	E2	GISAID	EPI_ISL_60839	MDCK2, SIAT1
A/WISCONSIN/15/2009	E2 E2	EGG	2009-07-06		A/HONG KONG/1985/2009	MDCKX2 SIAT5	CELL	2009-04-01		F21/09	CrickWIC 2010 Feb Page37 Table12	GISAID	EPI_ISL_60752	E2	GISAID	EPI_ISL_60840	MDCK2, SIAT1
A/WISCONSIN/15/2009	E2 E2	EGG	2009-07-06		A/PERTH/16/2009	E3 E2	EGG	2009-07-04		F25/09	CrickWIC 2010 Feb Page37 Table12	GISAID	EPI_ISL_60752	E2	GISAID	EPI_ISL_60761	E3/E2
A/WISCONSIN/15/2009	E2 E2	EGG	2009-07-06		A/WISCONSIN/15/2009	E2 E2	EGG	2009-07-06		F24/09	CrickWIC 2010 Feb Page37 Table12	GISAID	EPI_ISL_60752	E2	GISAID	EPI_ISL_60752	E2
A/CAMEROON/445/2009	CX SIAT1	CELL	2009-09-07		A/WISCONSIN/67/2005	SPFCK3E3 E7	EGG	2005-08-31		F1/06	CrickWIC 2010 Feb Page37 Table12	GISAID	EPI_ISL_77126	SIAT1	GISAID	EPI_ISL_21213	SPFCK3,E4
A/CAMEROON/445/2009	CX SIAT1	CELL	2009-09-07		A/BRISBANE/10/2007	E2 E3	EGG	2007-02-06		F29/08	CrickWIC 2010 Feb Page37 Table12	GISAID	EPI_ISL_77126	SIAT1	GISAID	EPI_ISL_13618	E2
A/CAMEROON/445/2009	CX SIAT1	CELL	2009-09-07		A/URUGUAY/716/2007	SPFCK1,E3	EGG	2007-06-21		F26/08	CrickWIC 2010 Feb Page37 Table12	GISAID	EPI_ISL_77126	SIAT1	GISAID	EPI_ISL_21290	SPFCK1E2
A/CAMEROON/445/2009	CX SIAT1	CELL	2009-09-07		A/FINLAND/9/2008	MDCK2 SIAT2	CELL	2008-01-07		F12/088	CrickWIC 2010 Feb Page37 Table12	GISAID	EPI_ISL_77126	SIAT1	GISAID	EPI_ISL_60842	MDCK2, SIAT1
A/CAMEROON/445/2009	CX SIAT1	CELL	2009-09-07		A/HONG KONG/1952/2009	MDCKX2 SIAT7	CELL	2009-03-24		F22/09	CrickWIC 2010 Feb Page37 Table12	GISAID	EPI_ISL_77126	SIAT1	GISAID	EPI_ISL_60839	MDCK2, SIAT1
A/CAMEROON/445/2009	CX SIAT1	CELL	2009-09-07		A/HONG KONG/1985/2009	MDCKX2 SIAT5	CELL	2009-04-01		F21/09	CrickWIC 2010 Feb Page37 Table12	GISAID	EPI_ISL_77126	SIAT1	GISAID	EPI_ISL_60840	MDCK2, SIAT1
A/CAMEROON/445/2009	CX SIAT1	CELL	2009-09-07		A/PERTH/16/2009	E3 E2	EGG	2009-07-04		F25/09	CrickWIC 2010 Feb Page37 Table12	GISAID	EPI_ISL_77126	SIAT1	GISAID	EPI_ISL_60761	E3/E2
A/CAMEROON/445/2009	CX SIAT1	CELL	2009-09-07		A/WISCONSIN/15/2009	E2 E2	EGG	2009-07-06		F24/09	CrickWIC 2010 Feb Page37 Table12	GISAID	EPI_ISL_77126	SIAT1	GISAID	EPI_ISL_60752	E2
A/ENGLAND/700/2009	MDCK1 SIAT1	CELL	2009-09-08		A/WISCONSIN/67/2005	SPFCK3E3 E7	EGG	2005-08-31		F1/06	CrickWIC 2010 Feb Page37 Table12	GISAID	EPI_ISL_77113	same	GISAID	EPI_ISL_21213	SPFCK3,E4
A/ENGLAND/700/2009	MDCK1 SIAT1	CELL	2009-09-08		A/BRISBANE/10/2007	E2 E3	EGG	2007-02-06		F29/08	CrickWIC 2010 Feb Page37 Table12	GISAID	EPI_ISL_77113	same	GISAID	EPI_ISL_13618	E2
A/ENGLAND/700/2009	MDCK1 SIAT1	CELL	2009-09-08		A/URUGUAY/716/2007	SPFCK1,E3	EGG	2007-06-21		F26/08	CrickWIC 2010 Feb Page37 Table12	GISAID	EPI_ISL_77113	same	GISAID	EPI_ISL_21290	SPFCK1E2
A/ENGLAND/700/2009	MDCK1 SIAT1	CELL	2009-09-08		A/FINLAND/9/2008	MDCK2 SIAT2	CELL	2008-01-07		F12/088	CrickWIC 2010 Feb Page37 Table12	GISAID	EPI_ISL_77113	same	GISAID	EPI_ISL_60842	MDCK2, SIAT1
A/ENGLAND/700/2009	MDCK1 SIAT1	CELL	2009-09-08		A/HONG KONG/1952/2009	MDCKX2 SIAT7	CELL	2009-03-24		F22/09	CrickWIC 2010 Feb Page37 Table12	GISAID	EPI_ISL_77113	same	GISAID	EPI_ISL_60839	MDCK2, SIAT1
A/ENGLAND/700/2009	MDCK1 SIAT1	CELL	2009-09-08		A/HONG KONG/1985/2009	MDCKX2 SIAT5	CELL	2009-04-01		F21/09	CrickWIC 2010 Feb Page37 Table12	GISAID	EPI_ISL_77113	same	GISAID	EPI_ISL_60840	MDCK2, SIAT1
A/ENGLAND/700/2009	MDCK1 SIAT1	CELL	2009-09-08		A/PERTH/16/2009	E3 E2	EGG	2009-07-04		F25/09	CrickWIC 2010 Feb Page37 Table12	GISAID	EPI_ISL_77113	same	GISAID	EPI_ISL_60761	E3/E2
A/ENGLAND/700/2009	MDCK1 SIAT1	CELL	2009-09-08		A/WISCONSIN/15/2009	E2 E2	EGG	2009-07-06		F24/09	CrickWIC 2010 Feb Page37 Table12	GISAID	EPI_ISL_77113	same	GISAID	EPI_ISL_60752	E2
A/HONG KONG/33726/2009	MDCK2 SIAT1	CELL	2009-10-18		A/WISCONSIN/67/2005	SPFCK3E3 E7	EGG	2005-08-31		F1/06	CrickWIC 2010 Feb Page37 Table12	GISAID	EPI_ISL_77117	MDCK2	GISAID	EPI_ISL_21213	SPFCK3,E4
A/HONG KONG/33726/2009	MDCK2 SIAT1	CELL	2009-10-18		A/BRISBANE/10/2007	E2 E3	EGG	2007-02-06		F29/08	CrickWIC 2010 Feb Page37 Table12	GISAID	EPI_ISL_77117	MDCK2	GISAID	EPI_ISL_13618	E2
A/HONG KONG/33726/2009	MDCK2 SIAT1	CELL	2009-10-18		A/URUGUAY/716/2007	SPFCK1,E3	EGG	2007-06-21		F26/08	CrickWIC 2010 Feb Page37 Table12	GISAID	EPI_ISL_77117	MDCK2	GISAID	EPI_ISL_21290	SPFCK1E2
A/HONG KONG/33726/2009	MDCK2 SIAT1	CELL	2009-10-18		A/FINLAND/9/2008	MDCK2 SIAT2	CELL	2008-01-07		F12/088	CrickWIC 2010 Feb Page37 Table12	GISAID	EPI_ISL_77117	MDCK2	GISAID	EPI_ISL_60842	MDCK2, SIAT1
A/HONG KONG/33726/2009	MDCK2 SIAT1	CELL	2009-10-18		A/HONG KONG/1952/2009	MDCKX2 SIAT7	CELL	2009-03-24		F22/09	CrickWIC 2010 Feb Page37 Table12	GISAID	EPI_ISL_77117	MDCK2	GISAID	EPI_ISL_60839	MDCK2, SIAT1
A/HONG KONG/33726/2009	MDCK2 SIAT1	CELL	2009-10-18		A/HONG KONG/1985/2009	MDCKX2 SIAT5	CELL	2009-04-01		F21/09	CrickWIC 2010 Feb Page37 Table12	GISAID	EPI_ISL_77117	MDCK2	GISAID	EPI_ISL_60840	MDCK2, SIAT1
A/HONG KONG/33726/2009	MDCK2 SIAT1	CELL	2009-10-18		A/PERTH/16/2009	E3 E2	EGG	2009-07-04		F25/09	CrickWIC 2010 Feb Page37 Table12	GISAID	EPI_ISL_77117	MDCK2	GISAID	EPI_ISL_60761	E3/E2
A/HONG KONG/33726/2009	MDCK2 SIAT1	CELL	2009-10-18		A/WISCONSIN/15/2009	E2 E2	EGG	2009-07-06		F24/09	CrickWIC 2010 Feb Page37 Table12	GISAID	EPI_ISL_77117	MDCK2	GISAID	EPI_ISL_60752	E2
A/HONG KONG/26554/2009	MDCK2 SIAT1	CELL	2009-09-15		A/WISCONSIN/67/2005	SPFCK3E3 E7	EGG	2005-08-31		F1/06	CrickWIC 2010 Feb Page37 Table12	GISAID	EPI_ISL_61697	same	GISAID	EPI_ISL_21213	SPFCK3,E4
A/HONG KONG/26554/2009	MDCK2 SIAT1	CELL	2009-09-15		A/BRISBANE/10/2007	E2 E3	EGG	2007-02-06		F29/08	CrickWIC 2010 Feb Page37 Table12	GISAID	EPI_ISL_61697	same	GISAID	EPI_ISL_13618	E2
A/HONG KONG/26554/2009	MDCK2 SIAT1	CELL	2009-09-15		A/URUGUAY/716/2007	SPFCK1,E3	EGG	2007-06-21		F26/08	CrickWIC 2010 Feb Page37 Table12	GISAID	EPI_ISL_61697	same	GISAID	EPI_ISL_21290	SPFCK1E2
A/HONG KONG/26554/2009	MDCK2 SIAT1	CELL	2009-09-15		A/FINLAND/9/2008	MDCK2 SIAT2	CELL	2008-01-07		F12/088	CrickWIC 2010 Feb Page37 Table12	GISAID	EPI_ISL_61697	same	GISAID	EPI_ISL_60842	MDCK2, SIAT1
A/HONG KONG/26554/2009	MDCK2 SIAT1	CELL	2009-09-15		A/HONG KONG/1952/2009	MDCKX2 SIAT7	CELL	2009-03-24		F22/09	CrickWIC 2010 Feb Page37 Table12	GISAID	EPI_ISL_61697	same	GISAID	EPI_ISL_60839	MDCK2, SIAT1
A/HONG KONG/26554/2009	MDCK2 SIAT1	CELL	2009-09-15		A/HONG KONG/1985/2009	MDCKX2 SIAT5	CELL	2009-04-01		F21/09	CrickWIC 2010 Feb Page37 Table12	GISAID	EPI_ISL_61697	same	GISAID	EPI_ISL_60840	MDCK2, SIAT1
A/HONG KONG/26554/2009	MDCK2 SIAT1	CELL	2009-09-15		A/PERTH/16/2009	E3 E2	EGG	2009-07-04		F25/09	CrickWIC 2010 Feb Page37 Table12	GISAID	EPI_ISL_61697	same	GISAID	EPI_ISL_60761	E3/E2
A/HONG KONG/26554/2009	MDCK2 SIAT1	CELL	2009-09-15		A/WISCONSIN/15/2009	E2 E2	EGG	2009-07-06		F24/09	CrickWIC 2010 Feb Page37 Table12	GISAID	EPI_ISL_61697	same	GISAID	EPI_ISL_60752	E2
A/ENGLAND/815/2009	SIAT1 SIAT1	CELL	2009-09-15		A/WISCONSIN/67/2005	SPFCK3E3 E7	EGG	2005-08-31		F1/06	CrickWIC 2010 Feb Page37 Table12	GISAID	EPI_ISL_77116	SIAT1	GISAID	EPI_ISL_21213	SPFCK3,E4
A/ENGLAND/815/2009	SIAT1 SIAT1	CELL	2009-09-15		A/BRISBANE/10/2007	E2 E3	EGG	2007-02-06		F29/08	CrickWIC 2010 Feb Page37 Table12	GISAID	EPI_ISL_77116	SIAT1	GISAID	EPI_ISL_13618	E2
A/ENGLAND/815/2009	SIAT1 SIAT1	CELL	2009-09-15		A/URUGUAY/716/2007	SPFCK1,E3	EGG	2007-06-21		F26/08	CrickWIC 2010 Feb Page37 Table12	GISAID	EPI_ISL_77116	SIAT1	GISAID	EPI_ISL_21290	SPFCK1E2
A/ENGLAND/815/2009	SIAT1 SIAT1	CELL	2009-09-15		A/FINLAND/9/2008	MDCK2 SIAT2	CELL	2008-01-07		F12/088	CrickWIC 2010 Feb Page37 Table12	GISAID	EPI_ISL_77116	SIAT1	GISAID	EPI_ISL_60842	MDCK2, SIAT1
A/ENGLAND/815/2009	SIAT1 SIAT1	CELL	2009-09-15		A/HONG KONG/1952/2009	MDCKX2 SIAT7	CELL	2009-03-24		F22/09	CrickWIC 2010 Feb Page37 Table12	GISAID	EPI_ISL_77116	SIAT1	GISAID	EPI_ISL_60839	MDCK2, SIAT1
A/ENGLAND/815/2009	SIAT1 SIAT1	CELL	2009-09-15		A/HONG KONG/1985/2009	MDCKX2 SIAT5	CELL	2009-04-01		F21/09	CrickWIC 2010 Feb Page37 Table12	GISAID	EPI_ISL_77116	SIAT1	GISAID	EPI_ISL_60840	MDCK2, SIAT1
A/ENGLAND/815/2009	SIAT1 SIAT1	CELL	2009-09-15		A/PERTH/16/2009	E3 E2	EGG	2009-07-04		F25/09	CrickWIC 2010 Feb Page37 Table12	GISAID	EPI_ISL_77116	SIAT1	GISAID	EPI_ISL_60761	E3/E2
A/ENGLAND/815/2009	SIAT1 SIAT1	CELL	2009-09-15		A/WISCONSIN/15/2009	E2 E2	EGG	2009-07-06		F24/09	CrickWIC 2010 Feb Page37 Table12	GISAID	EPI_ISL_77116	SIAT1	GISAID	EPI_ISL_60752	E2
A/LYON/1715/2009	MDCK2 SIAT2	CELL	2009-09-17		A/WISCONSIN/67/2005	SPFCK3E3 E7	EGG	2005-08-31		F1/06	CrickWIC 2010 Feb Page37 Table12	GISAID	EPI_ISL_66709	same	GISAID	EPI_ISL_21213	SPFCK3,E4
A/LYON/1715/2009	MDCK2 SIAT2	CELL	2009-09-17		A/BRISBANE/10/2007	E2 E3	EGG	2007-02-06		F29/08	CrickWIC 2010 Feb Page37 Table12	GISAID	EPI_ISL_66709	same	GISAID	EPI_ISL_13618	E2
A/LYON/1715/2009	MDCK2 SIAT2	CELL	2009-09-17		A/URUGUAY/716/2007	SPFCK1,E3	EGG	2007-06-21		F26/08	CrickWIC 2010 Feb Page37 Table12	GISAID	EPI_ISL_66709	same	GISAID	EPI_ISL_21290	SPFCK1E2
A/LYON/1715/2009	MDCK2 SIAT2	CELL	2009-09-17		A/FINLAND/9/2008	MDCK2 SIAT2	CELL	2008-01-07		F12/088	CrickWIC 2010 Feb Page37 Table12	GISAID	EPI_ISL_66709	same	GISAID	EPI_ISL_60842	MDCK2, SIAT1
A/LYON/1715/2009	MDCK2 SIAT2	CELL	2009-09-17		A/HONG KONG/1952/2009	MDCKX2 SIAT7	CELL	2009-03-24		F22/09	CrickWIC 2010 Feb Page37 Table12	GISAID	EPI_ISL_66709	same	GISAID	EPI_ISL_60839	MDCK2, SIAT1
A/LYON/1715/2009	MDCK2 SIAT2	CELL	2009-09-17		A/HONG KONG/1985/2009	MDCKX2 SIAT5	CELL	2009-04-01		F21/09	CrickWIC 2010 Feb Page37 Table12	GISAID	EPI_ISL_66709	same	GISAID	EPI_ISL_60840	MDCK2, SIAT1
A/LYON/1715/2009	MDCK2 SIAT2	CELL	2009-09-17		A/PERTH/16/2009	E3 E2	EGG	2009-07-04		F25/09	CrickWIC 2010 Feb Page37 Table12	GISAID	EPI_ISL_66709	same	GISAID	EPI_ISL_60761	E3/E2
A/LYON/1715/2009	MDCK2 SIAT2	CELL	2009-09-17		A/WISCONSIN/15/2009	E2 E2	EGG	2009-07-06		F24/09	CrickWIC 2010 Feb Page37 Table12	GISAID	EPI_ISL_66709	same	GISAID	EPI_ISL_60752	E2
A/HONG KONG/26233/2009	MDCK2 SIAT1	CELL	2009-09-17		A/WISCONSIN/67/2005	SPFCK3E3 E7	EGG	2005-08-31		F1/06	CrickWIC 2010 Feb Page37 Table12	GISAID	EPI_ISL_61698	same	GISAID	EPI_ISL_21213	SPFCK3,E4
A/HONG KONG/26233/2009	MDCK2 SIAT1	CELL	2009-09-17		A/BRISBANE/10/2007	E2 E3	EGG	2007-02-06		F29/08	CrickWIC 2010 Feb Page37 Table12	GISAID	EPI_ISL_61698	same	GISAID	EPI_ISL_13618	E2
A/HONG KONG/26233/2009	MDCK2 SIAT1	CELL	2009-09-17		A/URUGUAY/716/2007	SPFCK1,E3	EGG	2007-06-21		F26/08	CrickWIC 2010 Feb Page37 Table12	GISAID	EPI_ISL_61698	same	GISAID	EPI_ISL_21290	SPFCK1E2
A/HONG KONG/26233/2009	MDCK2 SIAT1	CELL	2009-09-17		A/FINLAND/9/2008	MDCK2 SIAT2	CELL	2008-01-07		F12/088	CrickWIC 2010 Feb Page37 Table12	GISAID	EPI_ISL_61698	same	GISAID	EPI_ISL_60842	MDCK2, SIAT1
A/HONG KONG/26233/2009	MDCK2 SIAT1	CELL	2009-09-17		A/HONG KONG/1952/2009	MDCKX2 SIAT7	CELL	2009-03-24		F22/09	CrickWIC 2010 Feb Page37 Table12	GISAID	EPI_ISL_61698	same	GISAID	EPI_ISL_60839	MDCK2, SIAT1
A/HONG KONG/26233/2009	MDCK2 SIAT1	CELL	2009-09-17		A/HONG KONG/1985/2009	MDCKX2 SIAT5	CELL	2009-04-01		F21/09	CrickWIC 2010 Feb Page37 Table12	GISAID	EPI_ISL_61698	same	GISAID	EPI_ISL_60840	MDCK2, SIAT1
A/HONG KONG/26233/2009	MDCK2 SIAT1	CELL	2009-09-17		A/PERTH/16/2009	E3 E2	EGG	2009-07-04		F25/09	CrickWIC 2010 Feb Page37 Table12	GISAID	EPI_ISL_61698	same	GISAID	EPI_ISL_60761	E3/E2
A/HONG KONG/26233/2009	MDCK2 SIAT1	CELL	2009-09-17		A/WISCONSIN/15/2009	E2 E2	EGG	2009-07-06		F24/09	CrickWIC 2010 Feb Page37 Table12	GISAID	EPI_ISL_61698	same	GISAID	EPI_ISL_60752	E2
A/BORDEAUX/1942/2009	MDCK2 SIAT3	CELL	2009-09-18		A/WISCONSIN/67/2005	SPFCK3E3 E7	EGG	2005-08-31		F1/06	CrickWIC 2010 Feb Page37 Table12	GISAID	EPI_ISL_66705	same	GISAID	EPI_ISL_21213	SPFCK3,E4
A/BORDEAUX/1942/2009	MDCK2 SIAT3	CELL	2009-09-18		A/BRISBANE/10/2007	E2 E3	EGG	2007-02-06		F29/08	CrickWIC 2010 Feb Page37 Table12	GISAID	EPI_ISL_66705	same	GISAID	EPI_ISL_13618	E2
A/BORDEAUX/1942/2009	MDCK2 SIAT3	CELL	2009-09-18		A/URUGUAY/716/2007	SPFCK1,E3	EGG	2007-06-21		F26/08	CrickWIC 2010 Feb Page37 Table12	GISAID	EPI_ISL_66705	same	GISAID	EPI_ISL_21290	SPFCK1E2
A/BORDEAUX/1942/2009	MDCK2 SIAT3	CELL	2009-09-18		A/FINLAND/9/2008	MDCK2 SIAT2	CELL	2008-01-07		F12/088	CrickWIC 2010 Feb Page37 Table12	GISAID	EPI_ISL_66705	same	GISAID	EPI_ISL_60842	MDCK2, SIAT1
A/BORDEAUX/1942/2009	MDCK2 SIAT3	CELL	2009-09-18		A/HONG KONG/1952/2009	MDCKX2 SIAT7	CELL	2009-03-24		F22/09	CrickWIC 2010 Feb Page37 Table12	GISAID	EPI_ISL_66705	same	GISAID	EPI_ISL_60839	MDCK2, SIAT1
A/BORDEAUX/1942/2009	MDCK2 SIAT3	CELL	2009-09-18		A/HONG KONG/1985/2009	MDCKX2 SIAT5	CELL	2009-04-01		F21/09	CrickWIC 2010 Feb Page37 Table12	GISAID	EPI_ISL_66705	same	GISAID	EPI_ISL_60840	MDCK2, SIAT1
A/BORDEAUX/1942/2009	MDCK2 SIAT3	CELL	2009-09-18		A/PERTH/16/2009	E3 E2	EGG	2009-07-04		F25/09	CrickWIC 2010 Feb Page37 Table12	GISAID	EPI_ISL_66705	same	GISAID	EPI_ISL_60761	E3/E2
A/BORDEAUX/1942/2009	MDCK2 SIAT3	CELL	2009-09-18		A/WISCONSIN/15/2009	E2 E2	EGG	2009-07-06		F24/09	CrickWIC 2010 Feb Page37 Table12	GISAID	EPI_ISL_66705	same	GISAID	EPI_ISL_60752	E2
A/GIBRALTAR/SB226/2009	SIAT1 SIAT1	CELL	2009-09-22		A/WISCONSIN/67/2005	SPFCK3E3 E7	EGG	2005-08-31		F1/06	CrickWIC 2010 Feb Page37 Table12	GISAID	EPI_ISL_77114	SIAT1	GISAID	EPI_ISL_21213	SPFCK3,E4
A/GIBRALTAR/SB226/2009	SIAT1 SIAT1	CELL	2009-09-22		A/BRISBANE/10/2007	E2 E3	EGG	2007-02-06		F29/08	CrickWIC 2010 Feb Page37 Table12	GISAID	EPI_ISL_77114	SIAT1	GISAID	EPI_ISL_13618	E2
A/GIBRALTAR/SB226/2009	SIAT1 SIAT1	CELL	2009-09-22		A/URUGUAY/716/2007	SPFCK1,E3	EGG	2007-06-21		F26/08	CrickWIC 2010 Feb Page37 Table12	GISAID	EPI_ISL_77114	SIAT1	GISAID	EPI_ISL_21290	SPFCK1E2
A/GIBRALTAR/SB226/2009	SIAT1 SIAT1	CELL	2009-09-22		A/FINLAND/9/2008	MDCK2 SIAT2	CELL	2008-01-07		F12/088	CrickWIC 2010 Feb Page37 Table12	GISAID	EPI_ISL_77114	SIAT1	GISAID	EPI_ISL_60842	MDCK2, SIAT1
A/GIBRALTAR/SB226/2009	SIAT1 SIAT1	CELL	2009-09-22		A/HONG KONG/1952/2009	MDCKX2 SIAT7	CELL	2009-03-24		F22/09	CrickWIC 2010 Feb Page37 Table12	GISAID	EPI_ISL_77114	SIAT1	GISAID	EPI_ISL_60839	MDCK2, SIAT1
A/GIBRALTAR/SB226/2009	SIAT1 SIAT1	CELL	2009-09-22		A/HONG KONG/1985/2009	MDCKX2 SIAT5	CELL	2009-04-01		F21/09	CrickWIC 2010 Feb Page37 Table12	GISAID	EPI_ISL_77114	SIAT1	GISAID	EPI_ISL_60840	MDCK2, SIAT1
A/GIBRALTAR/SB226/2009	SIAT1 SIAT1	CELL	2009-09-22		A/PERTH/16/2009	E3 E2	EGG	2009-07-04		F25/09	CrickWIC 2010 Feb Page37 Table12	GISAID	EPI_ISL_77114	SIAT1	GISAID	EPI_ISL_60761	E3/E2
A/GIBRALTAR/SB226/2009	SIAT1 SIAT1	CELL	2009-09-22		A/WISCONSIN/15/2009	E2 E2	EGG	2009-07-06		F24/09	CrickWIC 2010 Feb Page37 Table12	GISAID	EPI_ISL_77114	SIAT1	GISAID	EPI_ISL_60752	E2
A/CAMEROON/422/2009	CX SIAT1	CELL	2009-09-28		A/WISCONSIN/67/2005	SPFCK3E3 E7	EGG	2005-08-31		F1/06	CrickWIC 2010 Feb Page37 Table12	GISAID	EPI_ISL_77125	SIAT1	GISAID	EPI_ISL_21213	SPFCK3,E4
A/CAMEROON/422/2009	CX SIAT1	CELL	2009-09-28		A/BRISBANE/10/2007	E2 E3	EGG	2007-02-06		F29/08	CrickWIC 2010 Feb Page37 Table12	GISAID	EPI_ISL_77125	SIAT1	GISAID	EPI_ISL_13618	E2
A/CAMEROON/422/2009	CX SIAT1	CELL	2009-09-28		A/URUGUAY/716/2007	SPFCK1,E3	EGG	2007-06-21		F26/08	CrickWIC 2010 Feb Page37 Table12	GISAID	EPI_ISL_77125	SIAT1	GISAID	EPI_ISL_21290	SPFCK1E2
A/CAMEROON/422/2009	CX SIAT1	CELL	2009-09-28		A/FINLAND/9/2008	MDCK2 SIAT2	CELL	2008-01-07		F12/088	CrickWIC 2010 Feb Page37 Table12	GISAID	EPI_ISL_77125	SIAT1	GISAID	EPI_ISL_60842	MDCK2, SIAT1
A/CAMEROON/422/2009	CX SIAT1	CELL	2009-09-28		A/HONG KONG/1952/2009	MDCKX2 SIAT7	CELL	2009-03-24		F22/09	CrickWIC 2010 Feb Page37 Table12	GISAID	EPI_ISL_77125	SIAT1	GISAID	EPI_ISL_60839	MDCK2, SIAT1
A/CAMEROON/422/2009	CX SIAT1	CELL	2009-09-28		A/HONG KONG/1985/2009	MDCKX2 SIAT5	CELL	2009-04-01		F21/09	CrickWIC 2010 Feb Page37 Table12	GISAID	EPI_ISL_77125	SIAT1	GISAID	EPI_ISL_60840	MDCK2, SIAT1
A/CAMEROON/422/2009	CX SIAT1	CELL	2009-09-28		A/PERTH/16/2009	E3 E2	EGG	2009-07-04		F25/09	CrickWIC 2010 Feb Page37 Table12	GISAID	EPI_ISL_77125	SIAT1	GISAID	EPI_ISL_60761	E3/E2
A/CAMEROON/422/2009	CX SIAT1	CELL	2009-09-28		A/WISCONSIN/15/2009	E2 E2	EGG	2009-07-06		F24/09	CrickWIC 2010 Feb Page37 Table12	GISAID	EPI_ISL_77125	SIAT1	GISAID	EPI_ISL_60752	E2
A/PARIS/5870/2009	C1 SIAT1	CELL	2009-10-00		A/WISCONSIN/67/2005	SPFCK3E3 E7	EGG	2005-08-31		F1/06	CrickWIC 2010 Feb Page37 Table12	GISAID	EPI_ISL_77135	C1	GISAID	EPI_ISL_21213	SPFCK3,E4
A/PARIS/5870/2009	C1 SIAT1	CELL	2009-10-00		A/BRISBANE/10/2007	E2 E3	EGG	2007-02-06		F29/08	CrickWIC 2010 Feb Page37 Table12	GISAID	EPI_ISL_77135	C1	GISAID	EPI_ISL_13618	E2
A/PARIS/5870/2009	C1 SIAT1	CELL	2009-10-00		A/URUGUAY/716/2007	SPFCK1,E3	EGG	2007-06-21		F26/08	CrickWIC 2010 Feb Page37 Table12	GISAID	EPI_ISL_77135	C1	GISAID	EPI_ISL_21290	SPFCK1E2
A/PARIS/5870/2009	C1 SIAT1	CELL	2009-10-00		A/FINLAND/9/2008	MDCK2 SIAT2	CELL	2008-01-07		F12/088	CrickWIC 2010 Feb Page37 Table12	GISAID	EPI_ISL_77135	C1	GISAID	EPI_ISL_60842	MDCK2, SIAT1
A/PARIS/5870/2009	C1 SIAT1	CELL	2009-10-00		A/HONG KONG/1952/2009	MDCKX2 SIAT7	CELL	2009-03-24		F22/09	CrickWIC 2010 Feb Page37 Table12	GISAID	EPI_ISL_77135	C1	GISAID	EPI_ISL_60839	MDCK2, SIAT1
A/PARIS/5870/2009	C1 SIAT1	CELL	2009-10-00		A/HONG KONG/1985/2009	MDCKX2 SIAT5	CELL	2009-04-01		F21/09	CrickWIC 2010 Feb Page37 Table12	GISAID	EPI_ISL_77135	C1	GISAID	EPI_ISL_60840	MDCK2, SIAT1
A/PARIS/5870/2009	C1 SIAT1	CELL	2009-10-00		A/PERTH/16/2009	E3 E2	EGG	2009-07-04		F25/09	CrickWIC 2010 Feb Page37 Table12	GISAID	EPI_ISL_77135	C1	GISAID	EPI_ISL_60761	E3/E2
A/PARIS/5870/2009	C1 SIAT1	CELL	2009-10-00		A/WISCONSIN/15/2009	E2 E2	EGG	2009-07-06		F24/09	CrickWIC 2010 Feb Page37 Table12	GISAID	EPI_ISL_77135	C1	GISAID	EPI_ISL_60752	E2
A/GIBRALTAR/SB252/2009	SIAT1 SIAT1	CELL	2009-10-07		A/WISCONSIN/67/2005	SPFCK3E3 E7	EGG	2005-08-31		F1/06	CrickWIC 2010 Feb Page37 Table12	GISAID	EPI_ISL_77115	SIAT1	GISAID	EPI_ISL_21213	SPFCK3,E4
A/GIBRALTAR/SB252/2009	SIAT1 SIAT1	CELL	2009-10-07		A/BRISBANE/10/2007	E2 E3	EGG	2007-02-06		F29/08	CrickWIC 2010 Feb Page37 Table12	GISAID	EPI_ISL_77115	SIAT1	GISAID	EPI_ISL_13618	E2
A/GIBRALTAR/SB252/2009	SIAT1 SIAT1	CELL	2009-10-07		A/URUGUAY/716/2007	SPFCK1,E3	EGG	2007-06-21		F26/08	CrickWIC 2010 Feb Page37 Table12	GISAID	EPI_ISL_77115	SIAT1	GISAID	EPI_ISL_21290	SPFCK1E2
A/GIBRALTAR/SB252/2009	SIAT1 SIAT1	CELL	2009-10-07		A/FINLAND/9/2008	MDCK2 SIAT2	CELL	2008-01-07		F12/088	CrickWIC 2010 Feb Page37 Table12	GISAID	EPI_ISL_77115	SIAT1	GISAID	EPI_ISL_60842	MDCK2, SIAT1
A/GIBRALTAR/SB252/2009	SIAT1 SIAT1	CELL	2009-10-07		A/HONG KONG/1952/2009	MDCKX2 SIAT7	CELL	2009-03-24		F22/09	CrickWIC 2010 Feb Page37 Table12	GISAID	EPI_ISL_77115	SIAT1	GISAID	EPI_ISL_60839	MDCK2, SIAT1
A/GIBRALTAR/SB252/2009	SIAT1 SIAT1	CELL	2009-10-07		A/HONG KONG/1985/2009	MDCKX2 SIAT5	CELL	2009-04-01		F21/09	CrickWIC 2010 Feb Page37 Table12	GISAID	EPI_ISL_77115	SIAT1	GISAID	EPI_ISL_60840	MDCK2, SIAT1
A/GIBRALTAR/SB252/2009	SIAT1 SIAT1	CELL	2009-10-07		A/PERTH/16/2009	E3 E2	EGG	2009-07-04		F25/09	CrickWIC 2010 Feb Page37 Table12	GISAID	EPI_ISL_77115	SIAT1	GISAID	EPI_ISL_60761	E3/E2
A/GIBRALTAR/SB252/2009	SIAT1 SIAT1	CELL	2009-10-07		A/WISCONSIN/15/2009	E2 E2	EGG	2009-07-06		F24/09	CrickWIC 2010 Feb Page37 Table12	GISAID	EPI_ISL_77115	SIAT1	GISAID	EPI_ISL_60752	E2
A/PARIS/6047/2009	C1 SIAT2	CELL	2009-11-00		A/WISCONSIN/67/2005	SPFCK3E3 E7	EGG	2005-08-31		F1/06	CrickWIC 2010 Feb Page37 Table12	GISAID	EPI_ISL_77136	C1	GISAID	EPI_ISL_21213	SPFCK3,E4
A/PARIS/6047/2009	C1 SIAT2	CELL	2009-11-00		A/BRISBANE/10/2007	E2 E3	EGG	2007-02-06		F29/08	CrickWIC 2010 Feb Page37 Table12	GISAID	EPI_ISL_77136	C1	GISAID	EPI_ISL_13618	E2
A/PARIS/6047/2009	C1 SIAT2	CELL	2009-11-00		A/URUGUAY/716/2007	SPFCK1,E3	EGG	2007-06-21		F26/08	CrickWIC 2010 Feb Page37 Table12	GISAID	EPI_ISL_77136	C1	GISAID	EPI_ISL_21290	SPFCK1E2
A/PARIS/6047/2009	C1 SIAT2	CELL	2009-11-00		A/FINLAND/9/2008	MDCK2 SIAT2	CELL	2008-01-07		F12/088	CrickWIC 2010 Feb Page37 Table12	GISAID	EPI_ISL_77136	C1	GISAID	EPI_ISL_60842	MDCK2, SIAT1
A/PARIS/6047/2009	C1 SIAT2	CELL	2009-11-00		A/HONG KONG/1952/2009	MDCKX2 SIAT7	CELL	2009-03-24		F22/09	CrickWIC 2010 Feb Page37 Table12	GISAID	EPI_ISL_77136	C1	GISAID	EPI_ISL_60839	MDCK2, SIAT1
A/PARIS/6047/2009	C1 SIAT2	CELL	2009-11-00		A/HONG KONG/1985/2009	MDCKX2 SIAT5	CELL	2009-04-01		F21/09	CrickWIC 2010 Feb Page37 Table12	GISAID	EPI_ISL_77136	C1	GISAID	EPI_ISL_60840	MDCK2, SIAT1
A/PARIS/6047/2009	C1 SIAT2	CELL	2009-11-00		A/PERTH/16/2009	E3 E2	EGG	2009-07-04		F25/09	CrickWIC 2010 Feb Page37 Table12	GISAID	EPI_ISL_77136	C1	GISAID	EPI_ISL_60761	E3/E2
A/PARIS/6047/2009	C1 SIAT2	CELL	2009-11-00		A/WISCONSIN/15/2009	E2 E2	EGG	2009-07-06		F24/09	CrickWIC 2010 Feb Page37 Table12	GISAID	EPI_ISL_77136	C1	GISAID	EPI_ISL_60752	E2
A/CAMEROON/658/2009	CX SIAT1	CELL	2009-11-10		A/WISCONSIN/67/2005	SPFCK3E3 E7	EGG	2005-08-31		F1/06	CrickWIC 2010 Feb Page37 Table12	GISAID	EPI_ISL_77110	CX	GISAID	EPI_ISL_21213	SPFCK3,E4
A/CAMEROON/658/2009	CX SIAT1	CELL	2009-11-10		A/BRISBANE/10/2007	E2 E3	EGG	2007-02-06		F29/08	CrickWIC 2010 Feb Page37 Table12	GISAID	EPI_ISL_77110	CX	GISAID	EPI_ISL_13618	E2
A/CAMEROON/658/2009	CX SIAT1	CELL	2009-11-10		A/URUGUAY/716/2007	SPFCK1,E3	EGG	2007-06-21		F26/08	CrickWIC 2010 Feb Page37 Table12	GISAID	EPI_ISL_77110	CX	GISAID	EPI_ISL_21290	SPFCK1E2
A/CAMEROON/658/2009	CX SIAT1	CELL	2009-11-10		A/FINLAND/9/2008	MDCK2 SIAT2	CELL	2008-01-07		F12/088	CrickWIC 2010 Feb Page37 Table12	GISAID	EPI_ISL_77110	CX	GISAID	EPI_ISL_60842	MDCK2, SIAT1
A/CAMEROON/658/2009	CX SIAT1	CELL	2009-11-10		A/HONG KONG/1952/2009	MDCKX2 SIAT7	CELL	2009-03-24		F22/09	CrickWIC 2010 Feb Page37 Table12	GISAID	EPI_ISL_77110	CX	GISAID	EPI_ISL_60839	MDCK2, SIAT1
A/CAMEROON/658/2009	CX SIAT1	CELL	2009-11-10		A/HONG KONG/1985/2009	MDCKX2 SIAT5	CELL	2009-04-01		F21/09	CrickWIC 2010 Feb Page37 Table12	GISAID	EPI_ISL_77110	CX	GISAID	EPI_ISL_60840	MDCK2, SIAT1
A/CAMEROON/658/2009	CX SIAT1	CELL	2009-11-10		A/PERTH/16/2009	E3 E2	EGG	2009-07-04		F25/09	CrickWIC 2010 Feb Page37 Table12	GISAID	EPI_ISL_77110	CX	GISAID	EPI_ISL_60761	E3/E2
A/CAMEROON/658/2009	CX SIAT1	CELL	2009-11-10		A/WISCONSIN/15/2009	E2 E2	EGG	2009-07-06		F24/09	CrickWIC 2010 Feb Page37 Table12	GISAID	EPI_ISL_77110	CX	GISAID	EPI_ISL_60752	E2
A/CAMEROON/675/2009	CX SIAT1	CELL	2009-11-11		A/WISCONSIN/67/2005	SPFCK3E3 E7	EGG	2005-08-31		F1/06	CrickWIC 2010 Feb Page37 Table12	GISAID	EPI_ISL_77111	CX	GISAID	EPI_ISL_21213	SPFCK3,E4
A/CAMEROON/675/2009	CX SIAT1	CELL	2009-11-11		A/BRISBANE/10/2007	E2 E3	EGG	2007-02-06		F29/08	CrickWIC 2010 Feb Page37 Table12	GISAID	EPI_ISL_77111	CX	GISAID	EPI_ISL_13618	E2
A/CAMEROON/675/2009	CX SIAT1	CELL	2009-11-11		A/URUGUAY/716/2007	SPFCK1,E3	EGG	2007-06-21		F26/08	CrickWIC 2010 Feb Page37 Table12	GISAID	EPI_ISL_77111	CX	GISAID	EPI_ISL_21290	SPFCK1E2
A/CAMEROON/675/2009	CX SIAT1	CELL	2009-11-11		A/FINLAND/9/2008	MDCK2 SIAT2	CELL	2008-01-07		F12/088	CrickWIC 2010 Feb Page37 Table12	GISAID	EPI_ISL_77111	CX	GISAID	EPI_ISL_60842	MDCK2, SIAT1
A/CAMEROON/675/2009	CX SIAT1	CELL	2009-11-11		A/HONG KONG/1952/2009	MDCKX2 SIAT7	CELL	2009-03-24		F22/09	CrickWIC 2010 Feb Page37 Table12	GISAID	EPI_ISL_77111	CX	GISAID	EPI_ISL_60839	MDCK2, SIAT1
A/CAMEROON/675/2009	CX SIAT1	CELL	2009-11-11		A/HONG KONG/1985/2009	MDCKX2 SIAT5	CELL	2009-04-01		F21/09	CrickWIC 2010 Feb Page37 Table12	GISAID	EPI_ISL_77111	CX	GISAID	EPI_ISL_60840	MDCK2, SIAT1
A/CAMEROON/675/2009	CX SIAT1	CELL	2009-11-11		A/PERTH/16/2009	E3 E2	EGG	2009-07-04		F25/09	CrickWIC 2010 Feb Page37 Table12	GISAID	EPI_ISL_77111	CX	GISAID	EPI_ISL_60761	E3/E2
A/CAMEROON/675/2009	CX SIAT1	CELL	2009-11-11		A/WISCONSIN/15/2009	E2 E2	EGG	2009-07-06		F24/09	CrickWIC 2010 Feb Page37 Table12	GISAID	EPI_ISL_77111	CX	GISAID	EPI_ISL_60752	E2
A/ALGERIA/G46/2009	MDCK0 SIAT2	CELL	2009-11-26		A/WISCONSIN/67/2005	SPFCK3E3 E7	EGG	2005-08-31		F1/06	CrickWIC 2010 Feb Page37 Table12	GISAID	EPI_ISL_66708	same	GISAID	EPI_ISL_21213	SPFCK3,E4
A/ALGERIA/G46/2009	MDCK0 SIAT2	CELL	2009-11-26		A/BRISBANE/10/2007	E2 E3	EGG	2007-02-06		F29/08	CrickWIC 2010 Feb Page37 Table12	GISAID	EPI_ISL_66708	same	GISAID	EPI_ISL_13618	E2
A/ALGERIA/G46/2009	MDCK0 SIAT2	CELL	2009-11-26		A/URUGUAY/716/2007	SPFCK1,E3	EGG	2007-06-21		F26/08	CrickWIC 2010 Feb Page37 Table12	GISAID	EPI_ISL_66708	same	GISAID	EPI_ISL_21290	SPFCK1E2
A/ALGERIA/G46/2009	MDCK0 SIAT2	CELL	2009-11-26		A/FINLAND/9/2008	MDCK2 SIAT2	CELL	2008-01-07		F12/088	CrickWIC 2010 Feb Page37 Table12	GISAID	EPI_ISL_66708	same	GISAID	EPI_ISL_60842	MDCK2, SIAT1
A/ALGERIA/G46/2009	MDCK0 SIAT2	CELL	2009-11-26		A/HONG KONG/1952/2009	MDCKX2 SIAT7	CELL	2009-03-24		F22/09	CrickWIC 2010 Feb Page37 Table12	GISAID	EPI_ISL_66708	same	GISAID	EPI_ISL_60839	MDCK2, SIAT1
A/ALGERIA/G46/2009	MDCK0 SIAT2	CELL	2009-11-26		A/HONG KONG/1985/2009	MDCKX2 SIAT5	CELL	2009-04-01		F21/09	CrickWIC 2010 Feb Page37 Table12	GISAID	EPI_ISL_66708	same	GISAID	EPI_ISL_60840	MDCK2, SIAT1
A/ALGERIA/G46/2009	MDCK0 SIAT2	CELL	2009-11-26		A/PERTH/16/2009	E3 E2	EGG	2009-07-04		F25/09	CrickWIC 2010 Feb Page37 Table12	GISAID	EPI_ISL_66708	same	GISAID	EPI_ISL_60761	E3/E2
A/ALGERIA/G46/2009	MDCK0 SIAT2	CELL	2009-11-26		A/WISCONSIN/15/2009	E2 E2	EGG	2009-07-06		F24/09	CrickWIC 2010 Feb Page37 Table12	GISAID	EPI_ISL_66708	same	GISAID	EPI_ISL_60752	E2
A/HONG KONG/34194/2009	MDCK2 SIAT1	CELL	2009-11-10		A/WISCONSIN/67/2005	SPFCK3E3 E7	EGG	2005-08-31		F1/06	CrickWIC 2010 Feb Page37 Table12	GISAID	EPI_ISL_66706	same	GISAID	EPI_ISL_21213	SPFCK3,E4
A/HONG KONG/34194/2009	MDCK2 SIAT1	CELL	2009-11-10		A/BRISBANE/10/2007	E2 E3	EGG	2007-02-06		F29/08	CrickWIC 2010 Feb Page37 Table12	GISAID	EPI_ISL_66706	same	GISAID	EPI_ISL_13618	E2
A/HONG KONG/34194/2009	MDCK2 SIAT1	CELL	2009-11-10		A/URUGUAY/716/2007	SPFCK1,E3	EGG	2007-06-21		F26/08	CrickWIC 2010 Feb Page37 Table12	GISAID	EPI_ISL_66706	same	GISAID	EPI_ISL_21290	SPFCK1E2
A/HONG KONG/34194/2009	MDCK2 SIAT1	CELL	2009-11-10		A/FINLAND/9/2008	MDCK2 SIAT2	CELL	2008-01-07		F12/088	CrickWIC 2010 Feb Page37 Table12	GISAID	EPI_ISL_66706	same	GISAID	EPI_ISL_60842	MDCK2, SIAT1
A/HONG KONG/34194/2009	MDCK2 SIAT1	CELL	2009-11-10		A/HONG KONG/1952/2009	MDCKX2 SIAT7	CELL	2009-03-24		F22/09	CrickWIC 2010 Feb Page37 Table12	GISAID	EPI_ISL_66706	same	GISAID	EPI_ISL_60839	MDCK2, SIAT1
A/HONG KONG/34194/2009	MDCK2 SIAT1	CELL	2009-11-10		A/HONG KONG/1985/2009	MDCKX2 SIAT5	CELL	2009-04-01		F21/09	CrickWIC 2010 Feb Page37 Table12	GISAID	EPI_ISL_66706	same	GISAID	EPI_ISL_60840	MDCK2, SIAT1
A/HONG KONG/34194/2009	MDCK2 SIAT1	CELL	2009-11-10		A/PERTH/16/2009	E3 E2	EGG	2009-07-04		F25/09	CrickWIC 2010 Feb Page37 Table12	GISAID	EPI_ISL_66706	same	GISAID	EPI_ISL_60761	E3/E2
A/HONG KONG/34194/2009	MDCK2 SIAT1	CELL	2009-11-10		A/WISCONSIN/15/2009	E2 E2	EGG	2009-07-06		F24/09	CrickWIC 2010 Feb Page37 Table12	GISAID	EPI_ISL_66706	same	GISAID	EPI_ISL_60752	E2
A/HONG KONG/34430/2009	MDCK2 SIAT1	CELL	2009-11-22		A/WISCONSIN/67/2005	SPFCK3E3 E7	EGG	2005-08-31		F1/06	CrickWIC 2010 Feb Page37 Table12	GISAID	EPI_ISL_66704	same	GISAID	EPI_ISL_21213	SPFCK3,E4
A/HONG KONG/34430/2009	MDCK2 SIAT1	CELL	2009-11-22		A/BRISBANE/10/2007	E2 E3	EGG	2007-02-06		F29/08	CrickWIC 2010 Feb Page37 Table12	GISAID	EPI_ISL_66704	same	GISAID	EPI_ISL_13618	E2
A/HONG KONG/34430/2009	MDCK2 SIAT1	CELL	2009-11-22		A/URUGUAY/716/2007	SPFCK1,E3	EGG	2007-06-21		F26/08	CrickWIC 2010 Feb Page37 Table12	GISAID	EPI_ISL_66704	same	GISAID	EPI_ISL_21290	SPFCK1E2
A/HONG KONG/34430/2009	MDCK2 SIAT1	CELL	2009-11-22		A/FINLAND/9/2008	MDCK2 SIAT2	CELL	2008-01-07		F12/088	CrickWIC 2010 Feb Page37 Table12	GISAID	EPI_ISL_66704	same	GISAID	EPI_ISL_60842	MDCK2, SIAT1
A/HONG KONG/34430/2009	MDCK2 SIAT1	CELL	2009-11-22		A/HONG KONG/1952/2009	MDCKX2 SIAT7	CELL	2009-03-24		F22/09	CrickWIC 2010 Feb Page37 Table12	GISAID	EPI_ISL_66704	same	GISAID	EPI_ISL_60839	MDCK2, SIAT1
A/HONG KONG/34430/2009	MDCK2 SIAT1	CELL	2009-11-22		A/HONG KONG/1985/2009	MDCKX2 SIAT5	CELL	2009-04-01		F21/09	CrickWIC 2010 Feb Page37 Table12	GISAID	EPI_ISL_66704	same	GISAID	EPI_ISL_60840	MDCK2, SIAT1
A/HONG KONG/34430/2009	MDCK2 SIAT1	CELL	2009-11-22		A/PERTH/16/2009	E3 E2	EGG	2009-07-04		F25/09	CrickWIC 2010 Feb Page37 Table12	GISAID	EPI_ISL_66704	same	GISAID	EPI_ISL_60761	E3/E2
A/HONG KONG/34430/2009	MDCK2 SIAT1	CELL	2009-11-22		A/WISCONSIN/15/2009	E2 E2	EGG	2009-07-06		F24/09	CrickWIC 2010 Feb Page37 Table12	GISAID	EPI_ISL_66704	same	GISAID	EPI_ISL_60752	E2
A/CAMEROON/675/2009	CX SIAT1	CELL	2009-11-11		A/WISCONSIN/67/2005	SPFCK3E3 E7	EGG	2005-08-31		F1/06	CrickWIC 2010 Feb Page37 Table12	GISAID	EPI_ISL_77111	CX	GISAID	EPI_ISL_21213	SPFCK3,E4
A/CAMEROON/675/2009	CX SIAT1	CELL	2009-11-11		A/BRISBANE/10/2007	E2 E3	EGG	2007-02-06		F29/08	CrickWIC 2010 Feb Page37 Table12	GISAID	EPI_ISL_77111	CX	GISAID	EPI_ISL_13618	E2
A/CAMEROON/675/2009	CX SIAT1	CELL	2009-11-11		A/URUGUAY/716/2007	SPFCK1,E3	EGG	2007-06-21		F26/08	CrickWIC 2010 Feb Page37 Table12	GISAID	EPI_ISL_77111	CX	GISAID	EPI_ISL_21290	SPFCK1E2
A/CAMEROON/675/2009	CX SIAT1	CELL	2009-11-11		A/FINLAND/9/2008	MDCK2 SIAT2	CELL	2008-01-07		F12/088	CrickWIC 2010 Feb Page37 Table12	GISAID	EPI_ISL_77111	CX	GISAID	EPI_ISL_60842	MDCK2, SIAT1
A/CAMEROON/675/2009	CX SIAT1	CELL	2009-11-11		A/HONG KONG/1952/2009	MDCKX2 SIAT7	CELL	2009-03-24		F22/09	CrickWIC 2010 Feb Page37 Table12	GISAID	EPI_ISL_77111	CX	GISAID	EPI_ISL_60839	MDCK2, SIAT1
A/CAMEROON/675/2009	CX SIAT1	CELL	2009-11-11		A/HONG KONG/1985/2009	MDCKX2 SIAT5	CELL	2009-04-01		F21/09	CrickWIC 2010 Feb Page37 Table12	GISAID	EPI_ISL_77111	CX	GISAID	EPI_ISL_60840	MDCK2, SIAT1
A/CAMEROON/675/2009	CX SIAT1	CELL	2009-11-11		A/PERTH/16/2009	E3 E2	EGG	2009-07-04		F25/09	CrickWIC 2010 Feb Page37 Table12	GISAID	EPI_ISL_77111	CX	GISAID	EPI_ISL_60761	E3/E2
A/CAMEROON/675/2009	CX SIAT1	CELL	2009-11-11		A/WISCONSIN/15/2009	E2 E2	EGG	2009-07-06		F24/09	CrickWIC 2010 Feb Page37 Table12	GISAID	EPI_ISL_77111	CX	GISAID	EPI_ISL_60752	E2
A/WISCONSIN/67/2005	SPFCK3E3 E7	EGG	2005-08-31		A/WISCONSIN/67/2005	SPFCK3E3 E7	EGG	2005-08-31		F1/06	CrickWIC 2010 Feb Page38 Table13	GISAID	EPI_ISL_21213	SPFCK3,E4	GISAID	EPI_ISL_21213	SPFCK3,E4
A/WISCONSIN/67/2005	SPFCK3E3 E7	EGG	2005-08-31		A/BRISBANE/10/2007	E2 E3	EGG	2007-02-06		F29/08	CrickWIC 2010 Feb Page38 Table13	GISAID	EPI_ISL_21213	SPFCK3,E4	GISAID	EPI_ISL_13618	E2
A/WISCONSIN/67/2005	SPFCK3E3 E7	EGG	2005-08-31		A/URUGUAY/716/2007	SPFCK1, E3 E3	EGG	2007-06-21		F26/08	CrickWIC 2010 Feb Page38 Table13	GISAID	EPI_ISL_21213	SPFCK3,E4	GISAID	EPI_ISL_21290	SPFCK1E2
A/WISCONSIN/67/2005	SPFCK3E3 E7	EGG	2005-08-31		A/FINLAND/9/2008	MDCK2 SIAT2	CELL	2008-01-07		F12/088	CrickWIC 2010 Feb Page38 Table13	GISAID	EPI_ISL_21213	SPFCK3,E4	GISAID	EPI_ISL_60842	MDCK2, SIAT1
A/WISCONSIN/67/2005	SPFCK3E3 E7	EGG	2005-08-31		A/HONG KONG/1952/2009	MDCKX2 SIAT7	CELL	2009-03-24		F22/09	CrickWIC 2010 Feb Page38 Table13	GISAID	EPI_ISL_21213	SPFCK3,E4	GISAID	EPI_ISL_60839	MDCK2, SIAT1
A/WISCONSIN/67/2005	SPFCK3E3 E7	EGG	2005-08-31		A/HONG KONG/1985/2009	MDCKX2 SIAT5	CELL	2009-04-01		F21/09	CrickWIC 2010 Feb Page38 Table13	GISAID	EPI_ISL_21213	SPFCK3,E4	GISAID	EPI_ISL_60840	MDCK2, SIAT1
A/WISCONSIN/67/2005	SPFCK3E3 E7	EGG	2005-08-31		A/PERTH/16/2009	E3 E2	EGG	2009-07-04		F25/09	CrickWIC 2010 Feb Page38 Table13	GISAID	EPI_ISL_21213	SPFCK3,E4	GISAID	EPI_ISL_60761	E3/E2
A/WISCONSIN/67/2005	SPFCK3E3 E7	EGG	2005-08-31		A/WISCONSIN/15/2009	E2 E2	EGG	2009-07-06		F24/09	CrickWIC 2010 Feb Page38 Table13	GISAID	EPI_ISL_21213	SPFCK3,E4	GISAID	EPI_ISL_60752	E2
A/WISCONSIN/67/2005	SPFCK3E3 E7	EGG	2005-08-31		A/HONG KONG/26560/2009	E3 E1	EGG	2009-09-18		CDC F38/10	CrickWIC 2010 Feb Page38 Table13	GISAID	EPI_ISL_21213	SPFCK3,E4	GISAID	EPI_ISL_66590	E3
A/WISCONSIN/67/2005	SPFCK3E3 E7	EGG	2005-08-31		A/PHILIPPINES/2191/2009	E3 E1	EGG	2009-05-26		CDCF39/10	CrickWIC 2010 Feb Page38 Table13	GISAID	EPI_ISL_21213	SPFCK3,E4	GISAID	EPI_ISL_66606	E3
A/BRISBANE/10/2007	E2 E3	EGG	2007-02-06		A/WISCONSIN/67/2005	SPFCK3E3 E7	EGG	2005-08-31		F1/06	CrickWIC 2010 Feb Page38 Table13	GISAID	EPI_ISL_13618	E2	GISAID	EPI_ISL_21213	SPFCK3,E4
A/BRISBANE/10/2007	E2 E3	EGG	2007-02-06		A/BRISBANE/10/2007	E2 E3	EGG	2007-02-06		F29/08	CrickWIC 2010 Feb Page38 Table13	GISAID	EPI_ISL_13618	E2	GISAID	EPI_ISL_13618	E2
A/BRISBANE/10/2007	E2 E3	EGG	2007-02-06		A/URUGUAY/716/2007	SPFCK1, E3 E3	EGG	2007-06-21		F26/08	CrickWIC 2010 Feb Page38 Table13	GISAID	EPI_ISL_13618	E2	GISAID	EPI_ISL_21290	SPFCK1E2
A/BRISBANE/10/2007	E2 E3	EGG	2007-02-06		A/FINLAND/9/2008	MDCK2 SIAT2	CELL	2008-01-07		F12/088	CrickWIC 2010 Feb Page38 Table13	GISAID	EPI_ISL_13618	E2	GISAID	EPI_ISL_60842	MDCK2, SIAT1
A/BRISBANE/10/2007	E2 E3	EGG	2007-02-06		A/HONG KONG/1952/2009	MDCKX2 SIAT7	CELL	2009-03-24		F22/09	CrickWIC 2010 Feb Page38 Table13	GISAID	EPI_ISL_13618	E2	GISAID	EPI_ISL_60839	MDCK2, SIAT1
A/BRISBANE/10/2007	E2 E3	EGG	2007-02-06		A/HONG KONG/1985/2009	MDCKX2 SIAT5	CELL	2009-04-01		F21/09	CrickWIC 2010 Feb Page38 Table13	GISAID	EPI_ISL_13618	E2	GISAID	EPI_ISL_60840	MDCK2, SIAT1
A/BRISBANE/10/2007	E2 E3	EGG	2007-02-06		A/PERTH/16/2009	E3 E2	EGG	2009-07-04		F25/09	CrickWIC 2010 Feb Page38 Table13	GISAID	EPI_ISL_13618	E2	GISAID	EPI_ISL_60761	E3/E2
A/BRISBANE/10/2007	E2 E3	EGG	2007-02-06		A/WISCONSIN/15/2009	E2 E2	EGG	2009-07-06		F24/09	CrickWIC 2010 Feb Page38 Table13	GISAID	EPI_ISL_13618	E2	GISAID	EPI_ISL_60752	E2
A/BRISBANE/10/2007	E2 E3	EGG	2007-02-06		A/HONG KONG/26560/2009	E3 E1	EGG	2009-09-18		CDC F38/10	CrickWIC 2010 Feb Page38 Table13	GISAID	EPI_ISL_13618	E2	GISAID	EPI_ISL_66590	E3
A/BRISBANE/10/2007	E2 E3	EGG	2007-02-06		A/PHILIPPINES/2191/2009	E3 E1	EGG	2009-05-26		CDCF39/10	CrickWIC 2010 Feb Page38 Table13	GISAID	EPI_ISL_13618	E2	GISAID	EPI_ISL_66606	E3
A/URUGUAY/716/2007	SPFCK1, E3 E3	EGG	2007-06-21		A/WISCONSIN/67/2005	SPFCK3E3 E7	EGG	2005-08-31		F1/06	CrickWIC 2010 Feb Page38 Table13	GISAID	EPI_ISL_21290	SPFCK1E2	GISAID	EPI_ISL_21213	SPFCK3,E4
A/URUGUAY/716/2007	SPFCK1, E3 E3	EGG	2007-06-21		A/BRISBANE/10/2007	E2 E3	EGG	2007-02-06		F29/08	CrickWIC 2010 Feb Page38 Table13	GISAID	EPI_ISL_21290	SPFCK1E2	GISAID	EPI_ISL_13618	E2
A/URUGUAY/716/2007	SPFCK1, E3 E3	EGG	2007-06-21		A/URUGUAY/716/2007	SPFCK1, E3 E3	EGG	2007-06-21		F26/08	CrickWIC 2010 Feb Page38 Table13	GISAID	EPI_ISL_21290	SPFCK1E2	GISAID	EPI_ISL_21290	SPFCK1E2
A/URUGUAY/716/2007	SPFCK1, E3 E3	EGG	2007-06-21		A/FINLAND/9/2008	MDCK2 SIAT2	CELL	2008-01-07		F12/088	CrickWIC 2010 Feb Page38 Table13	GISAID	EPI_ISL_21290	SPFCK1E2	GISAID	EPI_ISL_60842	MDCK2, SIAT1
A/URUGUAY/716/2007	SPFCK1, E3 E3	EGG	2007-06-21		A/HONG KONG/1952/2009	MDCKX2 SIAT7	CELL	2009-03-24		F22/09	CrickWIC 2010 Feb Page38 Table13	GISAID	EPI_ISL_21290	SPFCK1E2	GISAID	EPI_ISL_60839	MDCK2, SIAT1
A/URUGUAY/716/2007	SPFCK1, E3 E3	EGG	2007-06-21		A/HONG KONG/1985/2009	MDCKX2 SIAT5	CELL	2009-04-01		F21/09	CrickWIC 2010 Feb Page38 Table13	GISAID	EPI_ISL_21290	SPFCK1E2	GISAID	EPI_ISL_60840	MDCK2, SIAT1
A/URUGUAY/716/2007	SPFCK1, E3 E3	EGG	2007-06-21		A/PERTH/16/2009	E3 E2	EGG	2009-07-04		F25/09	CrickWIC 2010 Feb Page38 Table13	GISAID	EPI_ISL_21290	SPFCK1E2	GISAID	EPI_ISL_60761	E3/E2
A/URUGUAY/716/2007	SPFCK1, E3 E3	EGG	2007-06-21		A/WISCONSIN/15/2009	E2 E2	EGG	2009-07-06		F24/09	CrickWIC 2010 Feb Page38 Table13	GISAID	EPI_ISL_21290	SPFCK1E2	GISAID	EPI_ISL_60752	E2
A/URUGUAY/716/2007	SPFCK1, E3 E3	EGG	2007-06-21		A/HONG KONG/26560/2009	E3 E1	EGG	2009-09-18		CDC F38/10	CrickWIC 2010 Feb Page38 Table13	GISAID	EPI_ISL_21290	SPFCK1E2	GISAID	EPI_ISL_66590	E3
A/URUGUAY/716/2007	SPFCK1, E3 E3	EGG	2007-06-21		A/PHILIPPINES/2191/2009	E3 E1	EGG	2009-05-26		CDCF39/10	CrickWIC 2010 Feb Page38 Table13	GISAID	EPI_ISL_21290	SPFCK1E2	GISAID	EPI_ISL_66606	E3
A/FINLAND/9/2008	MDCK2 SIAT2	CELL	2008-01-07		A/WISCONSIN/67/2005	SPFCK3E3 E7	EGG	2005-08-31		F1/06	CrickWIC 2010 Feb Page38 Table13	GISAID	EPI_ISL_60842	MDCK2, SIAT1	GISAID	EPI_ISL_21213	SPFCK3,E4
A/FINLAND/9/2008	MDCK2 SIAT2	CELL	2008-01-07		A/BRISBANE/10/2007	E2 E3	EGG	2007-02-06		F29/08	CrickWIC 2010 Feb Page38 Table13	GISAID	EPI_ISL_60842	MDCK2, SIAT1	GISAID	EPI_ISL_13618	E2
A/FINLAND/9/2008	MDCK2 SIAT2	CELL	2008-01-07		A/URUGUAY/716/2007	SPFCK1, E3 E3	EGG	2007-06-21		F26/08	CrickWIC 2010 Feb Page38 Table13	GISAID	EPI_ISL_60842	MDCK2, SIAT1	GISAID	EPI_ISL_21290	SPFCK1E2
A/FINLAND/9/2008	MDCK2 SIAT2	CELL	2008-01-07		A/FINLAND/9/2008	MDCK2 SIAT2	CELL	2008-01-07		F12/088	CrickWIC 2010 Feb Page38 Table13	GISAID	EPI_ISL_60842	MDCK2, SIAT1	GISAID	EPI_ISL_60842	MDCK2, SIAT1
A/FINLAND/9/2008	MDCK2 SIAT2	CELL	2008-01-07		A/HONG KONG/1952/2009	MDCKX2 SIAT7	CELL	2009-03-24		F22/09	CrickWIC 2010 Feb Page38 Table13	GISAID	EPI_ISL_60842	MDCK2, SIAT1	GISAID	EPI_ISL_60839	MDCK2, SIAT1
A/FINLAND/9/2008	MDCK2 SIAT2	CELL	2008-01-07		A/HONG KONG/1985/2009	MDCKX2 SIAT5	CELL	2009-04-01		F21/09	CrickWIC 2010 Feb Page38 Table13	GISAID	EPI_ISL_60842	MDCK2, SIAT1	GISAID	EPI_ISL_60840	MDCK2, SIAT1
A/FINLAND/9/2008	MDCK2 SIAT2	CELL	2008-01-07		A/PERTH/16/2009	E3 E2	EGG	2009-07-04		F25/09	CrickWIC 2010 Feb Page38 Table13	GISAID	EPI_ISL_60842	MDCK2, SIAT1	GISAID	EPI_ISL_60761	E3/E2
A/FINLAND/9/2008	MDCK2 SIAT2	CELL	2008-01-07		A/WISCONSIN/15/2009	E2 E2	EGG	2009-07-06		F24/09	CrickWIC 2010 Feb Page38 Table13	GISAID	EPI_ISL_60842	MDCK2, SIAT1	GISAID	EPI_ISL_60752	E2
A/FINLAND/9/2008	MDCK2 SIAT2	CELL	2008-01-07		A/HONG KONG/26560/2009	E3 E1	EGG	2009-09-18		CDC F38/10	CrickWIC 2010 Feb Page38 Table13	GISAID	EPI_ISL_60842	MDCK2, SIAT1	GISAID	EPI_ISL_66590	E3
A/FINLAND/9/2008	MDCK2 SIAT2	CELL	2008-01-07		A/PHILIPPINES/2191/2009	E3 E1	EGG	2009-05-26		CDCF39/10	CrickWIC 2010 Feb Page38 Table13	GISAID	EPI_ISL_60842	MDCK2, SIAT1	GISAID	EPI_ISL_66606	E3
A/HONG KONG/1952/2009	MDCKX2 SIAT7	CELL	2009-03-24		A/WISCONSIN/67/2005	SPFCK3E3 E7	EGG	2005-08-31		F1/06	CrickWIC 2010 Feb Page38 Table13	GISAID	EPI_ISL_60839	MDCK2, SIAT1	GISAID	EPI_ISL_21213	SPFCK3,E4
A/HONG KONG/1952/2009	MDCKX2 SIAT7	CELL	2009-03-24		A/BRISBANE/10/2007	E2 E3	EGG	2007-02-06		F29/08	CrickWIC 2010 Feb Page38 Table13	GISAID	EPI_ISL_60839	MDCK2, SIAT1	GISAID	EPI_ISL_13618	E2
A/HONG KONG/1952/2009	MDCKX2 SIAT7	CELL	2009-03-24		A/URUGUAY/716/2007	SPFCK1, E3 E3	EGG	2007-06-21		F26/08	CrickWIC 2010 Feb Page38 Table13	GISAID	EPI_ISL_60839	MDCK2, SIAT1	GISAID	EPI_ISL_21290	SPFCK1E2
A/HONG KONG/1952/2009	MDCKX2 SIAT7	CELL	2009-03-24		A/FINLAND/9/2008	MDCK2 SIAT2	CELL	2008-01-07		F12/088	CrickWIC 2010 Feb Page38 Table13	GISAID	EPI_ISL_60839	MDCK2, SIAT1	GISAID	EPI_ISL_60842	MDCK2, SIAT1
A/HONG KONG/1952/2009	MDCKX2 SIAT7	CELL	2009-03-24		A/HONG KONG/1952/2009	MDCKX2 SIAT7	CELL	2009-03-24		F22/09	CrickWIC 2010 Feb Page38 Table13	GISAID	EPI_ISL_60839	MDCK2, SIAT1	GISAID	EPI_ISL_60839	MDCK2, SIAT1
A/HONG KONG/1952/2009	MDCKX2 SIAT7	CELL	2009-03-24		A/HONG KONG/1985/2009	MDCKX2 SIAT5	CELL	2009-04-01		F21/09	CrickWIC 2010 Feb Page38 Table13	GISAID	EPI_ISL_60839	MDCK2, SIAT1	GISAID	EPI_ISL_60840	MDCK2, SIAT1
A/HONG KONG/1952/2009	MDCKX2 SIAT7	CELL	2009-03-24		A/PERTH/16/2009	E3 E2	EGG	2009-07-04		F25/09	CrickWIC 2010 Feb Page38 Table13	GISAID	EPI_ISL_60839	MDCK2, SIAT1	GISAID	EPI_ISL_60761	E3/E2
A/HONG KONG/1952/2009	MDCKX2 SIAT7	CELL	2009-03-24		A/WISCONSIN/15/2009	E2 E2	EGG	2009-07-06		F24/09	CrickWIC 2010 Feb Page38 Table13	GISAID	EPI_ISL_60839	MDCK2, SIAT1	GISAID	EPI_ISL_60752	E2
A/HONG KONG/1952/2009	MDCKX2 SIAT7	CELL	2009-03-24		A/HONG KONG/26560/2009	E3 E1	EGG	2009-09-18		CDC F38/10	CrickWIC 2010 Feb Page38 Table13	GISAID	EPI_ISL_60839	MDCK2, SIAT1	GISAID	EPI_ISL_66590	E3
A/HONG KONG/1952/2009	MDCKX2 SIAT7	CELL	2009-03-24		A/PHILIPPINES/2191/2009	E3 E1	EGG	2009-05-26		CDCF39/10	CrickWIC 2010 Feb Page38 Table13	GISAID	EPI_ISL_60839	MDCK2, SIAT1	GISAID	EPI_ISL_66606	E3
A/HONG KONG/1985/2009	MDCKX2 SIAT5	CELL	2009-04-01		A/WISCONSIN/67/2005	SPFCK3E3 E7	EGG	2005-08-31		F1/06	CrickWIC 2010 Feb Page38 Table13	GISAID	EPI_ISL_60840	MDCK2, SIAT1	GISAID	EPI_ISL_21213	SPFCK3,E4
A/HONG KONG/1985/2009	MDCKX2 SIAT5	CELL	2009-04-01		A/BRISBANE/10/2007	E2 E3	EGG	2007-02-06		F29/08	CrickWIC 2010 Feb Page38 Table13	GISAID	EPI_ISL_60840	MDCK2, SIAT1	GISAID	EPI_ISL_13618	E2
[truncated: 52,177 more rows]
