# Supplementary material for: Seasonal antigenic prediction of influenza A H3N2 using machine learning
Source: Nat Commun. 2024 May 7;15:3833. doi: 10.1038/s41467-024-47862-9 (PMC11076571; doi:10.1038/s41467-024-47862-9)
Supplement: Supplementary file 6 — Source data [file 41467_2024_47862_MOESM6_ESM.xlsx]

## Sheet: Fig. 2
				Fig. 2a	Fig. 2b
mut_mat	model	metadata	season	MAE	AUROC
GIAG010101	AdaBoost	a+p+vPC+sPC	2014NH	0.858266	0.954599
GIAG010101	AdaBoost	a+p+vPC+sPC	2014SH	0.75794	0.93474
GIAG010101	AdaBoost	a+p+vPC+sPC	2015NH	0.746508	0.927775
GIAG010101	AdaBoost	a+p+vPC+sPC	2015SH	0.67871	0.938474
GIAG010101	AdaBoost	a+p+vPC+sPC	2016NH	0.833834	0.930095
GIAG010101	AdaBoost	a+p+vPC+sPC	2016SH	0.61458	0.93863
GIAG010101	AdaBoost	a+p+vPC+sPC	2017NH	0.68211	0.919667
GIAG010101	AdaBoost	a+p+vPC+sPC	2017SH	0.646521	0.919325
GIAG010101	AdaBoost	a+p+vPC+sPC	2018NH	0.695398	0.85991
GIAG010101	AdaBoost	a+p+vPC+sPC	2018SH	0.619975	0.842558
GIAG010101	AdaBoost	a+p+vPC+sPC	2019NH	0.809014	0.887659
GIAG010101	AdaBoost	a+p+vPC+sPC	2019SH	0.627176	0.891038
GIAG010101	AdaBoost	a+p+vPC+sPC	2020NH	0.606839	0.895584
GIAG010101	AdaBoost	a+p+vPC+sPC	2020SH	0.62879	0.906989
GIAG010101	AdaBoost	a+p+vPC+sPC	Average	0.702077	0.916529

## Sheet: Fig. 3
Fig. 3a
type	virus (collection date = name = passage)	x	y
antigen	2003-00-00=A/CHRISTCHURCH/28/2003=EX	-6.12809	-0.118058
antigen	2003-00-00=A/WYOMING/3/2003=EX	-4.48493	-1.41408
antigen	2004-00-00=A/NEW YORK/55/2004=EX	-1.95063	-0.96735
antigen	2004-00-00=A/NORTH DAKOTA/1/2004=SPFCK3, E4	-1.36693	0.0453051
antigen	2004-00-00=A/TENNESSEE/6/2004=M2,C1	-0.582101	-0.947842
antigen	2004-01-26=A/WELLINGTON/01/2004=EX	-4.24121	-1.33971
antigen	2004-06-07=A/SINGAPORE/37/2004=E4	-3.25662	-0.573772
antigen	2004-08-13=A/VICTORIA/500/2004=E6	-2.08142	-1.56637
antigen	2004-09-16=A/CALIFORNIA/7/2004=SPFCK3,E3	-2.66642	-0.954879
antigen	2004-09-26=A/STOCKHOLM/15/2004=MDCK1	-3.11601	-1.64611
antigen	2004-09-30=A/VICTORIA/513/2004=E4	-3.60464	-0.225074
antigen	2004-11-00=A/STOCKHOLM/17/2004=MDCK1	-2.70107	-0.791111
antigen	2004-11-03=A/FINLAND/486/2004=MDCK2	-1.81017	-0.777792
antigen	2004-11-03=A/FINLAND/486/2004=MDCK6	-1.79306	-1.62684
antigen	2004-11-13=A/STOCKHOLM/16/2004=MDCK2	-2.50786	-2.73461
antigen	2004-12-00=A/NETHERLANDS/132/2004=MDCK1	-1.62093	-0.982503
antigen	2004-12-03=A/HONG KONG/4614/2004=MDCK2	-2.28117	-3.87034
antigen	2005-00-00=A/BRISBANE/3/2005=E4	-2.65369	-0.40952
antigen	2005-00-00=A/CHRISTCHURCH/64/2005=MDCKX/1	-2.10157	-4.24057
antigen	2005-00-00=A/MACAU/557/2005=MDCKX/5	0.19227	-3.90087
antigen	2005-06-24=A/HONG KONG/4443/2005=MDCK2	-0.100918	-0.350733
antigen	2005-08-31=A/WISCONSIN/67/2005=SPFCK3, E3	-2.26958	1.29788
antigen	2005-08-31=A/WISCONSIN/67/2005=SPFCK3E3 E3	-3.32804	0.764082
antigen	2005-08-31=A/WISCONSIN/67/2005=SPFCK3E3 E7	-2.89027	0.488248
antigen	2005-08-31=A/WISCONSIN/67/2005=SPFCK3E3/E10	-5.38475	2.5295
antigen	2005-08-31=A/WISCONSIN/67/2005=SPFCK3E3/E11	-4.17063	0.233925
antigen	2005-08-31=A/WISCONSIN/67/2005=SPFCK3E3/E2	-3.5172	-1.15549
antigen	2005-08-31=A/WISCONSIN/67/2005=SPFCK3E3/E7	-5.43975	2.02032
antigen	2005-08-31=A/WISCONSIN/67/2005=SPFCK3E3/E8	-4.6343	0.823238
antigen	2005-08-31=A/WISCONSIN/67/2005=SPFCK3E3/E9	-4.23767	-0.271341
antigen	2005-12-26=A/NETHERLANDS/548/2005=MDCK1	-0.00325097	-1.73773
antigen	2006-01-23=A/ROSTOV ON DON/02/2006=C2	-1.03123	-1.62873
antigen	2006-02-06=A/BERLIN/2/2006=MDCKX	-0.397297	-1.57251
antigen	2006-02-06=A/SLOVAKIA/134/2006=MDCK1	-1.09385	1.01813
antigen	2006-02-21=A/MOSCOW/12/2006=C2	-0.817213	0.714146
antigen	2006-02-28=A/KALININGRAD/20/2006=C2	-2.35217	1.90929
antigen	2006-03-06=A/BERLIN/5/2006=MDCKX	-0.21816	0.174704
antigen	2006-03-07=A/BAYERN/4/2006=MDCKX	-0.604396	-1.40382
antigen	2006-03-15=A/ASTRAKHAN/172/2006=C2	-0.817156	0.713989
antigen	2006-04-04=A/MECKLENBURG-VORPOMMERN/3/2006=MDCKX	-2.97397	3.71015
antigen	2006-04-05=A/MECKLENBURG-VORPOMMERN/4/2006=MDCKX	0.262349	-4.92709
antigen	2006-04-06=A/HAMBURG/1/2006=MDCKX	0.29362	-3.41027
antigen	2006-04-06=A/RYAZAN/10/2006=MDCK2	-1.29108	-2.1204
antigen	2006-04-11=A/BERLIN/32/2006=MDCKX	0.293942	-3.4095
antigen	2006-04-28=A/MURMANSK/03/2006=MDCK3	-1.29103	-2.1203
antigen	2006-05-22=A/KHABAROVSK/49/2006=MDCK2	-1.62969	-0.00455082
antigen	2006-06-02=A/JOHANNESBURG/245/2006=MDCKX	-3.85671	4.84889
antigen	2006-07-06=A/SANTIAGO/7981/2006=E5	-2.03958	0.680528
antigen	2006-07-11=A/NEPAL/921/2006=E2	-2.22115	1.36516
antigen	2006-11-14=A/MADAGASCAR/2699/2006=MDCK1	-0.763431	-1.06382
antigen	2006-11-22=A/MARSEILLE/1215/2006=PX+P1MDCK	0.365331	0.269549
antigen	2006-11-30=A/BORDEAUX/1276/2006=P3MDCK	-0.0381098	0.420824
antigen	2006-12-20=A/LYON/1312/2006=P2MDCK	0.274307	1.08509
antigen	2006-12-20=A/LYON/1324/2006=P2MDCK	0.559477	0.88517
antigen	2006-12-27=A/LYON/1359/2006=P2MDCK	1.87019	0.516663
antigen	2007-00-00=A/HENAN/JINSHUI/147/2007=E3	-2.10807	0.406084
antigen	2007-00-00=A/SANTIAGO/6881/2007=C3	2.48128	1.77575
antigen	2007-01-00=A/SOFIA/319/2007=E2	-2.16986	0.705171
antigen	2007-01-00=A/ZAGREB/1216/2007=EX	-3.19238	3.0518
antigen	2007-01-18=A/BRISBANE/4/2007=E2	-2.39101	1.32887
antigen	2007-01-21=A/WISCONSIN/03/2007=EX	-1.92973	1.74002
antigen	2007-01-25=A/SERRES/77/2007=E1	-2.31213	2.41146
antigen	2007-02-06=A/BRISBANE/10/2007=E2	-1.6879	0.639665
antigen	2007-02-06=A/BRISBANE/10/2007=E2 E3	-1.52192	0.494612
antigen	2007-02-06=A/BRISBANE/10/2007=E2/E1	-2.02786	-0.760337
antigen	2007-02-06=A/BRISBANE/10/2007=E2/E3	-4.24033	1.93388
antigen	2007-02-06=A/BRISBANE/10/2007=E2/E4	-4.31802	2.55883
antigen	2007-04-02=A/ULAN UDE/01/2007=C1	-1.39937	-0.838455
antigen	2007-05-21=A/ST. PETERSBURG/95/2007=C3	3.06826	0.820646
antigen	2007-05-28=A/HONG KONG/2571/2007=MDCK2	4.21559	0.604461
antigen	2007-06-08=A/HONG KONG/2657/2007=MDCK2	3.90373	2.47985
antigen	2007-06-21=A/URUGUAY/716/2007=SPFCK1 E3 E1	-0.305703	1.70397
antigen	2007-06-21=A/URUGUAY/716/2007=SPFCK1, E3 E3	-2.24501	0.814492
antigen	2007-06-21=A/URUGUAY/716/2007=SPFCK1, E3/E3	-4.24456	-0.105932
antigen	2007-06-21=A/URUGUAY/716/2007=SPFCK1,E3	-2.23996	1.2584
antigen	2007-06-26=A/BRISBANE/48/2007=MDCKX+1	3.10201	-0.630527
antigen	2007-07-00=A/CAPE TOWN/97/2007=MDCKX	1.70095	0.80763
antigen	2007-07-00=A/JOHANNESBURG/91/2007=MDCK	3.00511	2.09107
antigen	2007-07-03=A/JOHANNESBURG/66/2007=MDCK	0.35225	6.02173
antigen	2007-07-04=A/SYDNEY/230/2007=MDCK2	2.98891	2.33572
antigen	2007-07-05=A/PERTH/27/2007=MDCKX+2	0.280939	-1.67789
antigen	2007-07-09=A/JOHANNESBURG/74/2007=MDCKX	2.31217	2.14645
antigen	2007-10-04=A/TAIWAN/760/2007=MDCK5	-1.15555	5.70242
antigen	2007-10-05=A/NEVADA/05/2007=MDCK2	1.85232	5.02579
antigen	2007-10-13=A/TEXAS/37/2007=MK1	-3.20535	3.60154
antigen	2007-12-12=A/WASHINGTON/42/2007=E6/E2	-0.0904372	5.1922
antigen	2007-12-18=A/LYON/1381/2007=MDCK2	-3.07513	5.88387
antigen	2008-00-00=A/KANAGAWA/65/2008=MDCK2+2	3.58008	1.50012
antigen	2008-00-00=A/TAIWAN/471/2008=E3+2	-1.92797	-0.865837
antigen	2008-01-07=A/FINLAND/9/2008=MDCK2	2.44592	0.0618222
antigen	2008-01-07=A/FINLAND/9/2008=MDCK2 SIAT2	0.39428	0.385129
antigen	2008-01-15=A/MISSISSIPPI/04/2008=E5/E2	-0.690383	3.97676
antigen	2008-02-13=A/NOVOSIBIRSK/01/2008=C1	-0.0450456	6.27711
antigen	2008-02-13=A/ULAANBAATAR/1600/2008=C2/C2	2.20958	5.77223
antigen	2008-02-18=A/NETHERLANDS/177/2008=XMDCK2	1.46333	3.57222
antigen	2008-04-03=A/TOYAMA/123/2008=MDCK1+2	2.71186	3.46975
antigen	2008-04-21=A/ULAN UDE/02/2008=C2	-0.168278	7.13533
antigen	2008-05-02=A/SINGAPORE/21/2008=E3	-2.21034	0.252752
antigen	2008-05-28=A/WELLINGTON/2/2008=E3	-1.84377	2.64927
antigen	2008-06-23=A/BRISBANE/24/2008=E5	-1.73892	1.86909
antigen	2008-06-23=A/BRISBANE/24/2008=E5 E1	-1.48249	0.960301
antigen	2008-07-15=A/GHANA/11/2008=MDCKX	2.73876	3.84405
antigen	2008-07-15=A/PERTH/201/2008=E4	-2.2657	-0.810806
antigen	2008-09-11=A/ENGLAND/392/2008=C1	1.46285	0.443812
antigen	2008-09-15=A/SINGAPORE/N593/2008=CX	-1.43267	0.644568
antigen	2008-09-22=A/ENGLAND/394/2008=C2	1.19944	0.371574
antigen	2008-09-22=A/ENGLAND/394/2008=MDCK2	1.72911	0.995145
antigen	2008-10-15=A/SWEDEN/3/2008=MDCK2	-1.81958	-0.0180491
antigen	2008-11-04=A/POITIERS/1341/2008=PX+P1MDCK	-1.39531	-0.116732
antigen	2008-11-12=A/STOCKHOLM/26/2008=MDCK1	0.286166	2.89986
antigen	2008-12-01=A/PARIS/458/2008=C1	-1.40481	0.151249
antigen	2008-12-05=A/SEOUL/4436/2008=MDCK-P2	0.788259	2.74048
antigen	2008-12-08=A/SWEDEN/6/2008=MDCK2	2.68695	2.43345
antigen	2008-12-12=A/TORINO/14/2008=MDCK1	-1.60171	0.838391
antigen	2008-12-17=A/SWEDEN/9/2008=MDCK2	-0.156721	3.63151
antigen	2008-12-18=A/BADEN-WUERTTEMBURG/196/2008=MDCK3	3.082	1.83231
antigen	2008-12-19=A/BADEN-WUERTTEMBURG/194/2008=C3	-1.39531	-0.116758
antigen	2008-12-20=A/TANGER/533/2009=CX	-1.28602	1.566
antigen	2008-12-22=A/FIRENZE/24/2008=MDCK	3.4112	2.07394
antigen	2008-12-23=A/ALGERIA/G202/2009=CX	-1.35209	0.466487
antigen	2008-12-26=A/SWITZERLAND/1397477/2008=MDCK1	3.58012	1.50038
antigen	2008-12-30=A/ALGERIA/G217/2009=CX	4.20841	2.53456
antigen	2008-12-30=A/ENGLAND/669/2008=MDCK P1	-0.489702	-0.0409139
antigen	2008-12-30=A/ENGLAND/687/2008=MDCK P1	-1.32145	-0.187553
antigen	2008-12-30=A/NORWAY/1/2009=MDCK1	-0.671195	1.16388
antigen	2009-00-00=A/NIIGATA/403/2009=MDCK4 SIAT1	-0.947437	-4.57741
antigen	2009-00-00=A/PERTH/15/2009=E3	2.26876	-4.53008
antigen	2009-00-00=A/PERTH/15/2009=E3 E1	-2.69986	-6.12411
antigen	2009-00-00=A/TAIWAN/240/2009=E3+2 E1	-0.319056	1.63527
antigen	2009-01-01=A/NORWAY/14/2009=MDCK1	-0.713514	0.750828
antigen	2009-01-05=A/LISBOA/01/2009=MDCK 2	-1.12122	0.7315
antigen	2009-01-06=A/SLOVENIA/60/2009=MDCKX	-0.331666	4.19689
antigen	2009-01-07=A/SLOVENIA/55/2009=MDCKX	3.9796	2.88075
antigen	2009-01-09=A/CLUJ/35/2009=MDCK 3	3.52425	2.58641
antigen	2009-01-12=A/BUCURESTI/54/2009=MDCK 2	3.97966	2.8806
antigen	2009-01-13=A/LEON/5/2009=MDCK1	-0.983707	0.349134
antigen	2009-01-17=A/ISRAEL/13/2009=MDCKX	4.25109	2.04202
antigen	2009-01-19=A/BRATISLAVA/144/2009=MDCK1	-1.6661	0.1714
antigen	2009-01-19=A/SALAMANCA/9/2009=MDCK1	-2.46489	-0.500926
antigen	2009-01-26=A/VALLADOLID/14/2009=MDCK 1	-1.21933	0.916787
antigen	2009-01-28=A/PRAGUE/63/2009=MDCK2	2.23305	-2.08227
antigen	2009-03-24=A/HONG KONG/1952/2009=MDCKX2	0.355034	-3.96684
antigen	2009-03-24=A/HONG KONG/1952/2009=MDCKX2 SIAT2	-0.450287	-3.55678
antigen	2009-03-24=A/HONG KONG/1952/2009=MDCKX2 SIAT7	0.989148	-3.07636
antigen	2009-04-01=A/HONG KONG/1985/2009=MDCK2/SIAT1	1.48844	2.56356
antigen	2009-04-01=A/HONG KONG/1985/2009=MDCKX2	0.510532	-3.80256
antigen	2009-04-01=A/HONG KONG/1985/2009=MDCKX2 SIAT2	-1.66237	-4.72577
antigen	2009-04-01=A/HONG KONG/1985/2009=MDCKX2 SIAT5	0.142727	-4.20691
antigen	2009-05-01=A/COLOMBIA/227/2009=C4 SIAT1	-2.0858	-4.82457
antigen	2009-05-07=A/BRISBANE/54/2009=E3 E1	0.486815	1.88288
antigen	2009-05-07=A/SINGAPORE/33/2009=MDCK1 SIAT1	0.200461	-4.28207
antigen	2009-05-08=A/LUXEMBOURG/782/2009=MDCK1 SIAT1	2.41684	-3.63803
antigen	2009-05-14=A/LYON/CHU/20.526/2009=MDCK2 SIAT1	2.5099	1.46794
antigen	2009-05-17=A/HONG KONG/2142/2009=MDCK2,SIAT1	0.286019	-3.67125
antigen	2009-05-21=A/JOHANNESBURG/126/2009=MDCK2 SIAT1	-0.214942	-1.6469
antigen	2009-05-26=A/PHILIPPINES/2191/2009=E3 E1	3.79149	-3.58472
antigen	2009-06-00=A/IRAN/755/2009=MDCK2 SIAT2	-0.136129	-4.62538
antigen	2009-06-01=A/ENGLAND/232/2009=CX SIAT1	-0.760633	-4.69305
antigen	2009-06-01=A/SCOTLAND/5/2009=CX SIAT1	-2.17325	-4.56014
antigen	2009-06-01=A/SINGAPORE/37/2009=E2 E1	3.02262	-4.39766
antigen	2009-06-02=A/MADAGASCAR/4286/2009=MDCK1 SIAT1	-3.47244	-1.68306
antigen	2009-06-02=A/VICTORIA/208/2009=E3 E1	-2.29038	-4.05605
antigen	2009-06-02=A/VICTORIA/208/2009=E3/E1	0.177581	3.71696
antigen	2009-06-02=A/VICTORIA/208/2009=E3/E2	0.431259	3.78369
antigen	2009-06-02=A/VICTORIA/210/2009=E2/E1	0.134351	4.29273
antigen	2009-06-02=A/VICTORIA/210/2009=E2/E2	-0.592625	3.41713
antigen	2009-06-02=A/VICTORIA/210/2009=E2/E3	-0.752975	4.0994
antigen	2009-06-05=A/SINGAPORE/47/2009=MDCK 1 SIAT1	-0.285521	-4.32706
antigen	2009-06-08=A/JOHANNESBURG/385/2009=MDCK1 SIAT3	1.32587	-3.11773
antigen	2009-06-10=A/JOHANNESBURG/556/2009=MDCK1 SIAT1	-0.0163181	1.6383
antigen	2009-06-10=A/NORWAY/1739/2009=MDCK1 SIAT1	-1.07608	-4.22002
antigen	2009-06-16=A/LITHUANIA/142K/2009=SIAT3	-2.13491	0.267897
antigen	2009-06-17=A/GRENOBLE/1144/2009=MDCK2 SIAT1	0.343455	-3.90448
antigen	2009-06-23=A/DAKAR/005/2009=MDCK2 SIAT1	-0.518362	-3.04237
antigen	2009-06-25=A/LISBOA/32/2009=MDCK2 SIAT1	1.5592	0.14759
antigen	2009-06-26=A/NETHERLANDS/761/2009=XMDCK1 SIAT1	2.1317	0.813981
antigen	2009-07-01=A/ENGLAND/233/2009=CX SIAT1	0.71098	2.00732
antigen	2009-07-02=A/MAURITIUS/461/2009=MDCK1 SIAT1	-0.886646	-2.42727
antigen	2009-07-04=A/PERTH/16/2009=E3	3.08371	-4.03844
antigen	2009-07-04=A/PERTH/16/2009=E3 E1	-2.71095	-6.1594
antigen	2009-07-04=A/PERTH/16/2009=E3 E2	4.26204	-3.40215
antigen	2009-07-04=A/PERTH/16/2009=E3/E1	3.25794	3.15157
antigen	2009-07-04=A/PERTH/16/2009=E3/E2	3.03086	1.1828
antigen	2009-07-04=A/PERTH/16/2009=E3/E3	0.0757258	5.84755
antigen	2009-07-04=A/PERTH/16/2009=E3/E4	1.07786	4.20881
antigen	2009-07-06=A/WISCONSIN/15/2009=E2 E1	-1.17559	-6.00859
antigen	2009-07-06=A/WISCONSIN/15/2009=E2 E2	3.37575	-3.85083
antigen	2009-07-06=A/WISCONSIN/15/2009=E2/E3	2.54316	3.25858
antigen	2009-07-11=A/MAURITIUS/487/2009=MDCK1 SIAT1	0.238888	-2.36584
antigen	2009-07-13=A/GHANA/FS-1031/2009=MDCK1 SIAT1	-2.61629	-3.95166
antigen	2009-07-13=A/GHANA/FS-1035/2009=MDCK1 SIAT1	2.92353	0.101051
antigen	2009-07-17=A/MAURITIUS/511/2009=C1 SIAT1	-0.603	-3.23662
antigen	2009-08-05=A/CAMEROON/350/2009=SIAT3	1.82594	0.0495968
antigen	2009-09-01=A/SWEDEN/2/2009=C1 SIAT1	1.41262	-2.81669
antigen	2009-09-02=A/UMEA/4/2009=C2 SIAT1	0.257148	-3.65652
antigen	2009-09-06=A/STOCKHOLM/89/2009=C1 SIAT1	3.05773	-0.981612
antigen	2009-09-07=A/CAMEROON/445/2009=CX SIAT1	4.81884	2.04138
antigen	2009-09-08=A/ENGLAND/700/2009=MDCK1 SIAT1	2.70962	1.29023
antigen	2009-09-15=A/ENGLAND/815/2009=SIAT1 SIAT1	-0.805874	-3.84775
antigen	2009-09-15=A/HONG KONG/26554/2009=MDCK2 SIAT1	1.43972	-3.04926
antigen	2009-09-17=A/HONG KONG/26233/2009=MDCK2 SIAT1	2.94696	-2.34093
antigen	2009-09-17=A/LYON/1715/2009=MDCK2 SIAT2	-1.17092	-4.24751
antigen	2009-09-18=A/BORDEAUX/1942/2009=MDCK2 SIAT3	2.72982	-3.33815
antigen	2009-09-18=A/HONG KONG/26560/2009=E3 E1	3.46877	-3.78143
antigen	2009-09-22=A/GIBRALTAR/SB226/2009=SIAT1 SIAT1	-1.2909	-3.93742
antigen	2009-09-28=A/CAMEROON/422/2009=CX SIAT1	-2.91023	-4.88337
antigen	2009-10-00=A/PARIS/5870/2009=C1 SIAT1	4.40011	-1.70115
antigen	2009-10-07=A/GIBRALTAR/SB252/2009=SIAT1 SIAT1	-1.24447	-4.17487
antigen	2009-10-12=A/NORWAY/3789/2009=MDCK1 SIAT1	4.77507	0.42638
antigen	2009-10-13=A/NORWAY/3790/2009=MDCK1 SIAT1	4.28491	0.184142
antigen	2009-10-18=A/HONG KONG/33726/2009=MDCK2 SIAT1	-4.32903	-2.48229
antigen	2009-10-20=A/FINLAND/638/2009=MDCK3 SIAT1	-2.07655	-4.67561
antigen	2009-10-26=A/FINLAND/640/2009=MDCK3 SIAT1	-1.9559	-3.95662
antigen	2009-11-00=A/ISRAEL/22/2009=CX SIAT1	3.99929	-0.233238
antigen	2009-11-00=A/ISRAEL/24/2009=P2 SIAT1	-1.88116	-4.36711
antigen	2009-11-00=A/ISRAEL/26/2009=P2 SIAT1	-1.76216	-4.63436
antigen	2009-11-00=A/LYON/CHU/52.384/2009=P2MDCK SIAT1	0.120529	-2.63204
antigen	2009-11-00=A/LYON/CX-R/3120/2009=P2MDCK SIAT1	-1.89947	-4.68047
antigen	2009-11-00=A/PARIS/6047/2009=C1 SIAT2	1.53143	-1.72833
antigen	2009-11-10=A/CAMEROON/658/2009=CX SIAT1	3.33206	-1.18312
antigen	2009-11-10=A/HONG KONG/34194/2009=MDCK2 SIAT1	2.33524	-3.2445
antigen	2009-11-11=A/CAMEROON/675/2009=CX SIAT1	-0.866014	-4.41864
antigen	2009-11-22=A/HONG KONG/34430/2009=MDCK2 SIAT1	1.50366	-4.47938
antigen	2009-11-22=A/HONG KONG/34430/2009=MDCK2/SIAT2	2.02012	2.03867
antigen	2009-11-24=A/CAMEROON/704/2009=CX SIAT1	-0.783484	-3.78393
antigen	2009-11-25=A/GHANA/FS-2240/2009=CX SIAT1	1.60339	-3.05881
antigen	2009-11-26=A/ALGERIA/G46/2009=MDCK0 SIAT2	0.830798	-2.93444
antigen	2009-11-27=A/GOTHENBURG/3/2009=C2 SIAT1	-2.86287	-1.27078
antigen	2009-11-28=A/STOCKHOLM/112/2009=C1 SIAT1	0.911442	-2.50913
antigen	2010-01-00=A/NORDRHEIN-WESTFALEN/1/2010=SIAT1 SIAT1	1.41644	-2.93097
antigen	2010-01-26=A/RHODE ISLAND/01/2010=E4/E1	2.3847	1.80779
antigen	2010-01-26=A/RHODE ISLAND/01/2010=EX/E1/E1	2.36932	2.89446
antigen	2010-02-22=A/GHANA/FS-271/2010=MDCK1/SIAT1	0.865647	2.39339
antigen	2010-03-05=A/GHANA/FS-376/2010=MDCK1/SIAT2	2.19306	1.7557
antigen	2010-03-15=A/GHANA/FS-464/2010=MDCK1/SIAT1	0.120114	3.67451
antigen	2010-03-15=A/GHANA/FS-467/2010=MDCK1/SIAT1	0.569456	3.4102
antigen	2010-03-24=A/HONG KONG/1737/2010=MDCK2/SIAT1	0.161385	4.65373
antigen	2010-03-28=A/HONG KONG/1775/2010=MDCK2/SIAT1	0.675948	4.89186
antigen	2010-03-30=A/HONG KONG/1837/2010=MDCK2/SIAT1	0.519397	4.80688
antigen	2010-04-29=A/STOCKHOLM/1/2010=C1/MDCK1	1.98723	2.87249
antigen	2010-04-29=A/STOCKHOLM/1/2010=C1/SIAT1	0.860395	1.81511
antigen	2010-04-30=A/STOCKHOLM/2/2010=C1/MDCK1	2.30576	0.633637
antigen	2010-04-30=A/STOCKHOLM/2/2010=C1/SIAT1	0.819825	0.80615
antigen	2010-05-25=A/PERTH/10/2010=E2/E1	1.12355	2.5775
antigen	2010-05-25=A/PERTH/10/2010=E2/E2	1.29478	2.09681
antigen	2010-05-25=A/PERTH/10/2010=E3/E1	-0.48999	3.62499
antigen	2010-05-26=A/BRISBANE/11/2010=E4/E2	2.03432	0.380043
antigen	2010-06-25=A/HONG KONG/2097/2010=MDCK2/SIAT1	1.53726	0.692383
antigen	2010-07-06=A/HONG KONG/2146/2010=MDCK2/SIAT1	1.15493	0.838335
antigen	2010-07-13=A/ALABAMA/05/2010=M1/C2/SIAT1	2.32799	1.15193
antigen	2010-07-13=A/ALABAMA/05/2010=MK1/C1/SIAT2	4.94767	2.5657
antigen	2010-07-13=A/ALABAMA/05/2010=MK1/C2/SIAT1	3.79142	1.74716
antigen	2010-07-13=A/ALABAMA/05/2010=MK1/C2/SIAT2	4.38587	1.15882
antigen	2010-07-13=A/ALABAMA/05/2010=MK1/C2/SIAT3	2.69953	-0.594648
antigen	2010-07-13=A/ALABAMA/05/2010=MK1/M2/S3	2.7139	0.857404
antigen	2010-07-13=A/ALABAMA/05/2010=MK1/M2/SIAT1	1.35722	-0.292081
antigen	2010-07-13=A/ALABAMA/05/2010=MK1/M2/SIAT2	4.05169	2.40758
antigen	2010-07-13=A/ALABAMA/05/2010=MK1/M2/SIAT4	2.39934	1.31313
antigen	2010-07-13=A/ALABAMA/05/2010=MK1/M2/SIAT5	3.25594	2.35967
antigen	2010-07-13=A/ALABAMA/05/2010=MK2/M2/S3	2.36258	0.624448
antigen	2010-07-13=A/ALABAMA/05/2010=MK2/M2/SIAT5	2.07088	0.665432
antigen	2010-08-12=A/ALASKA/5/2010=E3/E1	-0.490625	2.88033
antigen	2010-09-15=A/TAIWAN/851/2010=E2/E4/E1	2.13266	3.52536
antigen	2010-09-28=A/GEORGIA/15/2010=C1/C1/SIAT1	1.7256	3.79101
antigen	2010-10-23=A/WISCONSIN/13/2010=C1/C2/SIAT1	2.82698	0.68271
antigen	2010-11-09=A/BRUSSELS/S0066/2010=SIAT3	2.96559	2.38193
antigen	2010-11-30=A/GUADELOUPE/202/2010=E3/E1	2.73529	1.73669
antigen	2010-12-03=A/NORWAY/1330/2010=MDCK1/SIAT1	2.68403	1.39826
antigen	2010-12-06=A/ENGLAND/270/2010=SIAT1/SIAT1	1.72084	1.66311
antigen	2010-12-06=A/YOKOHAMA/96/2010=MDCK2+2/SIAT1	2.54505	1.04837
antigen	2010-12-13=A/HESSEN/5/2010=C3/SIAT1	2.68405	1.39824
antigen	2010-12-19=A/LYON/1135/2010=MDCK2/SIAT1	1.65021	3.08766
antigen	2010-12-22=A/FINLAND/40/2010=MDCK2/SIAT1	1.27266	3.23338
antigen	2010-12-23=A/NETHERLANDS/34/2010=XMDCK2/SIAT1	2.06092	1.4389
antigen	2010-12-29=A/GALATI/47519/2011=MDCK2/SIAT3	0.273808	4.72464
antigen	2010-12-30=A/IOWA/19/2010=E3/E1	0.47296	3.68445
antigen	2010-12-30=A/IOWA/19/2010=E3/E2	1.12325	2.70722
antigen	2011-00-00=A/OUJDA/144H/2011=SIAT3	2.6006	2.26872
antigen	2011-01-05=A/NETHERLANDS/063/2011=XMDCK2/SIAT1	1.99745	3.93731
antigen	2011-01-16=A/ATHENS/108/2011=SIAT3	1.74261	2.95525
antigen	2011-02-01=A/SERBIA/822/2011=MDCK2/SIAT1	2.32725	2.31379
antigen	2011-02-01=A/SERBIA/824/2011=SIAT4	1.7638	1.58494
antigen	2011-02-02=A/MOLDOVA/278/2011=SIAT4	1.43387	3.52846
antigen	2011-02-02=A/SERBIA/812/2011=SIAT3	1.73103	1.43838
antigen	2011-02-04=A/MOLDOVA/317/2011=SIAT3	1.5283	2.90591
antigen	2011-02-04=A/NORWAY/685/2011=MDCK2/SIAT1	1.52652	2.25811
antigen	2011-02-08=A/MOLDOVA/378/2011=SIAT3	1.40734	3.0115
antigen	2011-02-09=A/IRELAND/13527/2011=MDCK2/SIAT1	1.94595	3.3309
antigen	2011-02-09=A/LYON/CHU/6.614/2011=MDCK2/MDCK2	2.33672	2.10504
antigen	2011-02-09=A/STOCKHOLM/5/2011=C1/SIAT1	2.27984	2.2345
antigen	2011-02-09=A/STOCKHOLM/6/2011=C2/SIAT1	1.16108	0.756641
antigen	2011-02-12=A/SERBIA/1181/2011=SIAT4	1.35432	1.4193
antigen	2011-02-15=A/SAKAI/20/2011=MDCK2+2/SIAT1	3.93363	1.92338
antigen	2011-02-16=A/VALLADOLID/40/2011=MDCK1/SIAT1	1.87223	2.68836
antigen	2011-02-18=A/MOLDOVA/601/2011=SIAT3	1.84742	4.00518
antigen	2011-02-21=A/MADAGASCAR/0648/2011=SIAT2	1.75289	1.84342
antigen	2011-02-22=A/MADAGASCAR/0638/2011=MDCK1/SIAT1	2.09019	2.97399
antigen	2011-02-22=A/UKRAINE/175/2011=MDCK1/SIAT1	2.13196	2.29005
antigen	2011-02-24=A/SERBIA/1580/2011=MDCK2/SIAT1	2.56795	0.563039
antigen	2011-02-24=A/STOCKHOLM/7/2011=C2/SIAT1	1.88781	2.80271
antigen	2011-02-26=A/SERBIA/1605/2011=MDCK2/SIAT1	2.60029	2.52311
antigen	2011-03-01=A/MADAGASCAR/0751/2011=SIAT2	1.79368	1.4948
antigen	2011-03-01=A/SERBIA/1731/2011=MDCK2/SIAT1	2.63983	1.41156
antigen	2011-03-01=A/ST ETIENNE/1130/2011=MDCK2/SIAT2	2.31866	2.06736
antigen	2011-03-02=A/MONTANA/05/2011=E2/E1	4.3149	1.47179
antigen	2011-03-09=A/MADAGASCAR/0817/2011=MDCK1/SIAT1	1.55189	3.14808
antigen	2011-03-09=A/SERBIA/1891/2011=MDCK2/SIAT1	2.79904	2.31728
antigen	2011-03-10=A/ROMANIA/55656/2011=SIAT2	1.84749	4.00515
antigen	2011-03-16=A/NORWAY/1186/2011=MDCK2/SIAT1	2.72565	3.17468
antigen	2011-03-22=A/MADAGASCAR/1121/2011=MDCK1/SIAT1	1.46481	2.3966
antigen	2011-03-28=A/STOCKHOLM/18/2011=MDCK2/SIAT1	1.9941	0.111826
antigen	2011-03-28=A/STOCKHOLM/18/2011=MDCK2/SIAT2	3.36685	1.91468
antigen	2011-03-28=A/STOCKHOLM/18/2011=MDCK2/SIAT3	2.83954	1.33401
antigen	2011-03-28=A/STOCKHOLM/18/2011=MDCK2/SIAT4	2.08395	0.0738103
antigen	2011-03-28=A/STOCKHOLM/18/2011=MDCK2/SIAT5	4.63831	2.81161
antigen	2011-03-28=A/STOCKHOLM/18/2011=MDCK2/SIAT6	3.09459	0.742038
antigen	2011-03-28=A/STOCKHOLM/18/2011=SIAT4	2.54567	1.39018
antigen	2011-03-28=A/STOCKHOLM/18/2011=SIAT5	1.78974	0.0302235
antigen	2011-04-06=A/IRELAND/11M27357/2011=SIAT2	2.59562	1.95623
antigen	2011-04-06=A/STOCKHOLM/15/2011=MDCK0/SIAT1	1.87069	2.15966
antigen	2011-04-06=A/STOCKHOLM/16/2011=MDCK2/SIAT1	1.0012	0.473205
antigen	2011-04-12=A/STOCKHOLM/17/2011=MDCK1/SIAT1	2.73189	0.532186
antigen	2011-04-15=A/BANGLADESH/5071/2011=CX/C2/SIAT1	3.85919	2.09548
antigen	2011-04-15=A/KUMAMOTO-C/36/2011=CACO2 2+MDCK2/SIAT1	4.14863	1.64029
antigen	2011-04-17=A/HONG KONG/3951/2011=MDCK2/SIAT1	2.32617	2.82456
antigen	2011-04-23=A/HONG KONG/3961/2011=MDCK2/SIAT1	1.97068	2.48037
antigen	2011-05-05=A/UMEA/2/2011=MDCK2/SIAT1	2.05198	0.844195
antigen	2011-05-06=A/JOHANNESBURG/27/2011=MDCK2/SIAT1	2.34319	1.52115
antigen	2011-05-10=A/GHANA/731/2011=SIAT1/MDCK1	1.7487	1.50058
antigen	2011-05-17=A/HONG KONG/3968/2011=MDCK2/SIAT1	2.34319	1.52116
antigen	2011-05-17=A/JOHANNESBURG/113/2011=MDCK1/SIAT1	1.84199	3.44725
antigen	2011-05-19=A/HONG KONG/3969/2011=MDCK2/SIAT1	1.9122	1.04263
antigen	2011-05-19=A/HONG KONG/3969/2011=MDCK2/SIAT4	1.27503	1.36681
antigen	2011-05-19=A/HONG KONG/3969/2011=MDCK2/SIAT5	1.10775	0.772614
antigen	2011-05-19=A/HONG KONG/3969/2011=MDCK2/SIAT6	1.25637	0.981068
antigen	2011-05-19=A/HONG KONG/3969/2011=MDCK3	2.16055	2.97235
antigen	2011-05-23=A/LA REUNION/1523/2011=MDCK2/MDCK2	1.9703	2.25289
antigen	2011-05-23=A/UMEA/3/2011=MDCK3/SIAT1	2.6012	0.982011
antigen	2011-05-26=A/JOHANNESBURG/114/2011=MDCK1/SIAT1	2.50529	3.78308
antigen	2011-06-08=A/LA REUNION/1552/2011=MDCK2/MDCK2	1.44205	1.72236
antigen	2011-06-10=A/SOUTH AUSTRALIA/3/2011=MDCK2/SIAT1	3.01654	2.96885
antigen	2011-06-13=A/BUENOS AIRES/10140261/2011=SIAT1/SIAT1	2.72861	3.33846
antigen	2011-06-15=A/DURBAN/92/2011=MDCK1/SIAT1	2.75841	2.40123
antigen	2011-06-15=A/JOHANNESBURG/73/2011=MDCK2/SIAT1	3.64615	2.58153
antigen	2011-06-20=A/JOHANNESBURG/78/2011=MDCK1/SIAT1	3.66843	2.49799
antigen	2011-06-21=A/JOHANNESBURG/79/2011=MDCK2/SIAT1	2.7683	1.94477
antigen	2011-06-24=A/JOHANNESBURG/94/2011=MDCK2/SIAT1	2.31108	2.90056
antigen	2011-06-29=A/JOHANNESBURG/107/2011=MDCK1/SIAT1	3.1543	3.30313
antigen	2011-06-29=A/JOHANNESBURG/99/2011=MDCK2/SIAT1	3.15573	3.03085
antigen	2011-07-04=A/SANTA FE/1431/2011=SIAT1/SIAT1	2.23253	3.12342
antigen	2011-07-05=A/ENTRE RIOS/755282/2011=SIAT2/SIAT1	2.71901	2.61003
antigen	2011-07-05=A/JOHANNESBURG/153/2011=MDCK1/SIAT1	3.08048	3.49414
antigen	2011-07-21=A/NORWAY/1762/2011=MDCK2/SIAT1	3.87238	1.78658
antigen	2011-07-29=A/NORWAY/1775/2011=MDCK1/SIAT1	2.97946	2.82535
antigen	2011-08-02=A/NORWAY/1789/2011=CX/SIAT1	-0.746206	1.50744
antigen	2011-08-02=A/NORWAY/1789/2011=CX/SIAT3	2.38651	3.21446
antigen	2011-08-02=A/NORWAY/1789/2011=MDCK1/SIAT1	2.5381	3.34895
antigen	2011-08-13=A/BRISBANE/299/2011=E5/E1	-2.25688	3.53837
antigen	2011-09-04=A/DENMARK/87/2011=SIAT1/SIAT1	-0.408692	0.255004
antigen	2011-09-05=A/STOCKHOLM/23/2011=C1/SIAT1	3.91401	2.03672
antigen	2011-09-11=A/ENGLAND/253/2011=SIAT1/SIAT1	1.07923	1.56878
antigen	2011-09-12=A/ADJAME/GR765/2011=SIAT3	2.27311	3.95163
antigen	2011-09-20=A/CHIANG RAI/277/2011=C1/C1/SIAT1	2.51885	3.61624
antigen	2011-09-29=A/DAKAR/21/2011=SIAT2	3.12358	3.05492
antigen	2011-10-03=A/DAKAR/23/2011=SIAT2	3.32698	3.6211
antigen	2011-10-05=A/STOCKHOLM/26/2011=C1/SIAT1	3.66995	2.33315
antigen	2011-10-10=A/ENGLAND/257/2011=SIAT1/SIAT1	0.71233	0.920387
antigen	2011-10-12=A/ENGLAND/256/2011=SIAT1/SIAT1	0.638606	0.643986
antigen	2011-10-14=A/ENGLAND/255/2011=SIAT1/SIAT1	1.26626	0.117759
antigen	2011-10-17=A/ATTECOUBE/GR1099/2011=SIAT2	2.01597	2.86986
antigen	2011-10-21=A/KOBE/241/2011=MDCK1+2/SIAT1	1.47073	-1.03856
antigen	2011-10-24=A/VICTORIA/361/2011=E3/E1	-1.65034	2.70894
antigen	2011-10-24=A/VICTORIA/361/2011=E3/E2	1.41552	5.84941
antigen	2011-10-24=A/VICTORIA/361/2011=M2/S2	1.13155	0.709986
antigen	2011-10-24=A/VICTORIA/361/2011=MDCK2/MDCK2/SIAT1	1.41393	0.64472
antigen	2011-10-24=A/VICTORIA/361/2011=MDCK2/SIAT2	3.44849	2.95994
antigen	2011-10-24=A/VICTORIA/361/2011=MDCK2/SIAT3	0.817187	0.583621
antigen	2011-10-24=A/VICTORIA/361/2011=MDCK2/SIAT4	1.14284	1.01235
antigen	2011-10-24=A/VICTORIA/361/2011=MDCK2/SIAT5	0.812865	0.921832
antigen	2011-10-24=A/VICTORIA/361/2011=MDCK2/SIAT6	2.16523	1.27872
antigen	2011-10-29=A/HIROSHIMA-C/53/2011=MDCK1+2/SIAT1	2.7727	2.46306
antigen	2011-10-30=A/ALGERIA/G04/2011=C0/SIAT1	3.33649	3.61169
antigen	2011-10-31=A/ALGERIA/G05/2011=C1/SIAT1	3.98778	2.49098
antigen	2011-10-31=A/JORDAN/20110030655/2011=SIAT1	-0.968729	1.23031
antigen	2011-10-31=A/STOCKHOLM/29/2011=C1/SIAT1	3.45433	2.15575
antigen	2011-11-01=A/ESFAHAN/8343/2011=MDCK2/SIAT1	2.08617	3.96057
antigen	2011-11-01=A/HORMOZGAN/7981/2011=MDCK4/SIAT1	2.80037	3.94726
antigen	2011-11-01=A/KHORASAN/8032/2011=MDCK1/SIAT1	2.44827	4.10275
antigen	2011-11-01=A/TEHRAN/8331/2011=MDCK3/SIAT1	2.77938	3.77126
antigen	2011-11-03=A/ALGERIA/G10/2011=C0/SIAT1	3.16935	3.37198
antigen	2011-11-03=A/BRATISLAVA/31/2011=MDCK2/SIAT1	0.935749	0.97595
antigen	2011-11-03=A/BRATISLAVA/31/2011=SIAT2	0.341416	1.92567
antigen	2011-11-04=A/KENTUCKY/05/2011=X1/C2/SIAT1	3.81475	1.84606
antigen	2011-11-06=A/UTAH/12/2011=C1/SIAT1	2.03205	1.70434
antigen	2011-11-07=A/ENGLAND/258/2011=SIAT1/SIAT1	1.91243	0.846102
antigen	2011-11-09=A/TUNISIA/15685/2011=SIAT2	1.99076	0.61047
antigen	2011-11-10=A/ADJAME/GR1272/2011=SIAT2	2.63793	2.33454
antigen	2011-11-13=A/ALGERIA/G36/2011=C0/SIAT1	3.16935	3.37198
antigen	2011-11-16=A/ENGLAND/259/2011=CX/SIAT1	-0.664096	1.22331
antigen	2011-11-16=A/ENGLAND/259/2011=SIAT1/SIAT1	1.85848	0.668586
antigen	2011-11-18=A/ADJAME/GR1327/2011=SIAT2	2.53454	2.3947
antigen	2011-11-19=A/STOCKHOLM/33/2011=C2/SIAT1	3.39747	3.31873
antigen	2011-11-20=A/PORTO/EUROEVA58/2011=SIAT1	2.50868	3.22644
antigen	2011-11-21=A/YOPOUGON/GR1336/2011=SIAT3	-0.661698	-0.504108
antigen	2011-11-22=A/BURSA/108/2011=C1/SIAT1	-1.52533	-0.141701
antigen	2011-11-22=A/GHANA/FS-11-1981/2011=SIAT2	3.08765	3.79305
antigen	2011-11-22=A/JORDAN/20110030687/2011=SIAT1	-0.861373	0.823565
antigen	2011-11-24=A/PARMA/171/2011=MDCK2/SIAT1	4.41143	1.3084
antigen	2011-11-25=A/BELGIUM/G1063/2011=SIAT2	3.06909	1.91336
antigen	2011-11-25=A/FINLAND/190/2011=CX/SIAT1	-0.99619	1.35782
antigen	2011-11-25=A/FINLAND/190/2011=CX/SIAT3	2.3865	3.21446
antigen	2011-11-25=A/FINLAND/190/2011=SIAT3/SIAT3	0.993602	0.229205
antigen	2011-11-25=A/FIRENZE/1/2011=MDCK2/SIAT1	4.0175	2.32995
antigen	2011-11-27=A/STOCKHOLM/32/2011=C2/SIAT1	2.39799	3.18104
antigen	2011-11-27=A/STOCKHOLM/34/2011=C1/SIAT1	2.98148	1.21729
antigen	2011-11-28=A/DENMARK/90/2011=MDCK1/SIAT1	0.669621	0.493056
antigen	2011-11-28=A/MEKNES/136H/2011=SIAT2	2.82707	2.43769
antigen	2011-11-28=A/TURKEY/01/2011=SIAT2/SIAT2	3.29104	1.75224
antigen	2011-11-29=A/BERLIN/94/2011=C3/SIAT1	1.47411	3.43344
antigen	2011-11-30=A/HONG KONG/4937/2011=MDCK3/SIAT1	3.02547	2.90178
antigen	2011-11-30=A/HONG KONG/4960/2011=MDCK3/SIAT1	3.14704	2.29142
antigen	2011-11-30=A/NORWAY/2350/2011=MDCK1/SIAT1	3.26846	3.41944
antigen	2011-12-01=A/GHOM/9677/2011=MDCK2/SIAT1	2.47311	3.59285
antigen	2011-12-01=A/HONG KONG/4974/2011=MDCK3/SIAT1	2.65856	2.92403
antigen	2011-12-01=A/MILANO/256/2011=MDCK1/MDCK1	3.82864	3.28996
antigen	2011-12-02=A/NETHERLANDS/702/2011=MDCK4/SIAT1	3.61085	3.21139
antigen	2011-12-02=A/NORWAY/2329/2011=MDCK1/SIAT1	3.40749	2.9768
antigen	2011-12-02=A/STOCKHOLM/42/2011=C3/SIAT1	-1.32534	1.62512
antigen	2011-12-03=A/JORDAN/20110030706/2011=SIAT1	0.149152	0.55902
antigen	2011-12-05=A/BELGIUM/G1109/2011=SIAT3	2.01743	3.73766
antigen	2011-12-05=A/SLOVENIA/2855/2011=MDCKX/SIAT1	2.43505	3.29613
antigen	2011-12-06=A/NETHERLANDS/710/2011=MDCK2/SIAT1	4.34241	2.92914
antigen	2011-12-06=A/PARIS/2013/2011=MDCK1/SIAT1	2.46543	3.52976
antigen	2011-12-07=A/BERLIN/85/2011=MDCK2/SIAT1	2.39794	3.18107
antigen	2011-12-07=A/BERLIN/92/2011=C5/SIAT1	2.05916	3.81677
antigen	2011-12-07=A/BERLIN/93/2011=C5/SIAT1	1.80173	3.64172
antigen	2011-12-07=A/BERLIN/93/2011=NVD3/S2	-0.11649	1.24075
antigen	2011-12-07=A/BERLIN/93/2011=NVD3/SIAT3	3.64449	4.44181
antigen	2011-12-07=A/BERLIN/93/2011=NVD3/SIAT4	1.66431	0.940788
antigen	2011-12-07=A/BERLIN/93/2011=NVD3/SIAT5	3.24609	4.13892
antigen	2011-12-07=A/BERLIN/93/2011=NVD3/SIAT6	2.62782	1.79704
antigen	2011-12-08=A/JORDAN/20110030732/2011=SIAT1	-0.861369	0.823579
antigen	2011-12-08=A/LORRAINE/2073/2011=MDCK1/SIAT1	2.17924	4.39807
antigen	2011-12-09=A/BERLIN/86/2011=MDCK2/SIAT1	2.61359	3.51316
antigen	2011-12-09=A/BERLIN/89/2011=C3/SIAT1	2.79748	3.91653
antigen	2011-12-09=A/IZMIR/176/2011=C1/SIAT1	-0.573612	-1.41912
antigen	2011-12-09=A/RHEINLAND-PFALZ/75/2011=C6/SIAT1	3.65908	3.07542
antigen	2011-12-09=A/TRIESTE/59/2011=MDCK2/SIAT1	3.92077	2.10593
antigen	2011-12-09=A/TURKEY/04/2011=SIAT1/SIAT3	-1.73543	-0.176568
antigen	2011-12-10=A/BELGIUM/G1125/2011=SIAT3	2.66007	2.374
antigen	2011-12-11=A/JORDAN/20110030749/2011=SIAT1	-0.645285	1.56998
antigen	2011-12-12=A/AGADIR/87/2011=SIAT2	2.73097	2.78725
antigen	2011-12-12=A/BERLIN/87/2011=MDCK2/SIAT1	2.61361	3.51316
antigen	2011-12-12=A/LORRAINE/2056/2011=MDCK1/SIAT1	3.0336	3.37449
antigen	2011-12-12=A/SLOVENIA/2970/2011=MDCKX/SIAT1	2.08102	3.92887
antigen	2011-12-12=A/SUCEAVA/87402/2012=MDCK3/SIAT1	-1.19733	1.29207
antigen	2011-12-13=A/BERLIN/88/2011=C1/SIAT1	2.51883	3.61624
antigen	2011-12-13=A/IZMIR/182/2011=C1/SIAT1	0.243661	0.221865
antigen	2011-12-13=A/MILANO/265/2011=MDCK1/SIAT1	3.85404	2.54188
antigen	2011-12-13=A/NORWAY/2431/2011=SIAT1/SIAT1	1.49722	3.1804
antigen	2011-12-13=A/STOCKHOLM/40/2011=C2/SIAT1	4.91508	2.00338
antigen	2011-12-13=A/TURKEY/08/2011=SIAT2/SIAT1	3.52005	3.51732
antigen	2011-12-14=A/FIRENZE/3/2011=MDCK2/SIAT1	2.30005	4.97354
antigen	2011-12-14=A/HONG KONG/5047/2011=MDCK3/SIAT1	2.96479	2.45051
antigen	2011-12-14=A/NORWAY/2400/2011=SIAT1/SIAT1	1.16125	3.77025
antigen	2011-12-14=A/TURKEY/12/2011=SIAT2/SIAT1	3.59873	3.33175
antigen	2011-12-15=A/MILANO/268/2011=MDCK1/SIAT2	4.37455	2.70685
antigen	2011-12-15=A/PARIS/2097/2011=MDCK2/SIAT1	2.77019	3.27651
antigen	2011-12-16=A/BELGIUM/G1147/2011=SIAT2	2.01595	2.86987
antigen	2011-12-16=A/NORWAY/99/2012=LLC-MK2-MDCK1/SIAT1	-0.753172	1.7694
antigen	2011-12-16=A/PARIS/2100/2011=MDCK2/SIAT1	3.60397	2.53827
antigen	2011-12-19=A/ANTALYA/204/2011=C1/SIAT1	0.243654	0.221873
antigen	2011-12-19=A/BACAU/88448/2012=MDCK3/SIAT1	-1.19733	1.29207
antigen	2011-12-19=A/ISTANBUL/202/2011=C1/SIAT1	0.414271	1.24825
antigen	2011-12-19=A/PARIS/2114/2011=MDCK2/SIAT1	3.10002	3.96055
antigen	2011-12-20=A/ANTALYA/214/2011=C1/SIAT2	-0.91487	0.4663
antigen	2011-12-20=A/IRELAND/11M92698/2011=SIAT2	-1.09908	-0.169896
antigen	2011-12-20=A/PARIS/2116/2011=MDCK2/SIAT1	2.98765	4.32558
antigen	2011-12-20=A/TURKEY/32/2011=SIAT1/SIAT1	-0.969716	1.10247
antigen	2011-12-21=A/JORDAN/20110030780/2011=SIAT1	-1.28744	0.251893
antigen	2011-12-21=A/TRIESTE/60/2011=MDCK2/SIAT2	-1.5725	-0.725821
antigen	2011-12-21=A/TURKEY/23/2011=SIAT1/SIAT1	0.790463	1.43989
antigen	2011-12-22=A/MADRID/RR8856/2011=SIAT1/SIAT1	2.89418	3.18122
antigen	2011-12-22=A/PARIS/2133/2011=MDCK1/SIAT1	4.23896	2.59609
antigen	2011-12-22=A/TURKEY/28/2011=MDCK1/SIAT1	-1.17115	0.69563
antigen	2011-12-22=A/TURKEY/33/2011=SIAT1/SIAT1	-0.111739	-0.429163
antigen	2011-12-22=A/TURKEY/35/2011=SIAT1/SIAT1	3.63979	0.888448
antigen	2011-12-22=A/TURKEY/38/2011=SIAT1/SIAT1	-0.0445818	0.132503
antigen	2011-12-23=A/BERLIN/91/2011=C2/SIAT1	2.0592	3.81678
antigen	2011-12-23=A/NORWAY/2442/2011=SIAT1/S1	2.6861	2.68198
antigen	2011-12-25=A/IRELAND/11V9451/2011=MDCK1/SIAT1	-0.00498595	0.333744
antigen	2011-12-26=A/CASABLANCA/155/2011=SIAT2	3.77669	3.08451
antigen	2011-12-26=A/CASTILLA LA MANCHA/RR8843/2011=SIAT1/SIAT2	2.3112	3.78281
antigen	2011-12-26=A/PAIS VASCO/RR8864/2011=SIAT1/SIAT1	3.35624	3.77722
antigen	2011-12-26=A/STOCKHOLM/43/2011=C3/SIAT1	-0.823055	-0.811981
antigen	2011-12-26=A/TIZNIT/167/2011=SIAT2	4.09371	2.91505
antigen	2011-12-27=A/CASTILLA LA MANCHA/RR8870/2011=SIAT1/SIAT1	3.03976	3.25732
antigen	2011-12-27=A/CASTILLA LA MANCHA/RR8871/2011=SIAT1/SIAT1	2.7975	3.91657
antigen	2011-12-27=A/GALATI/88977/2012=MDCK2/SIAT1	-1.13484	1.13674
antigen	2011-12-27=A/PAIS VASCO/RR8867/2011=SIAT1/SIAT2	2.82925	2.68693
antigen	2011-12-27=A/STOCKHOLM/12-00979/2012=C1/SIAT1	-1.04246	1.60651
antigen	2011-12-27=A/SWITZERLAND/5776029/2011=SIAT1	-1.09906	-0.169896
antigen	2011-12-28=A/ISTANBUL/249/2011=MDCK1/SIAT1	0.0292099	1.45711
antigen	2011-12-28=A/LATVIA/12-47890P/2011=MDCK3/SIAT1	-0.375062	0.135326
antigen	2011-12-28=A/PARIS/2154/2011=MDCK1/SIAT1	3.4947	3.3905
antigen	2011-12-28=A/RABAT/197/2011=SIAT2	3.16158	2.32209
antigen	2011-12-29=A/BURSA/250/2011=C1/SIAT1	-0.279066	0.576934
antigen	2011-12-29=A/IZMIR/251/2011=C1/SIAT1	-0.375071	0.135358
antigen	2011-12-29=A/NETHERLANDS/713/2011=C1/SIAT1	2.11226	0.320394
antigen	2011-12-29=A/TRIESTE/63/2011=MDCK2/SIAT1	3.65371	3.62686
antigen	2011-12-30=A/PARMA/176/2011=MDCK2/SIAT1	2.39172	3.80762
antigen	2012-00-00=A/CESKA LIPA/81/2012=MDCK3/SIAT2	-0.224699	1.76013
antigen	2012-00-00=A/PRAHA/130/2012=MDCK3/SIAT2	0.384286	2.50737
antigen	2012-00-00=A/PREROV/87/2012=MDCK3/SIAT2	-0.862007	1.26753
antigen	2012-00-00=A/STOCKHOLM/12-16700/2012=MDCK2/SIAT1	2.60235	1.14639
antigen	2012-01-00=A/AUSTRIA/653679/2012=SIAT2/SIAT1	-1.96064	-0.321384
antigen	2012-01-00=A/BADEN-WURTTEMBERG/1/2012=C2/SIAT1	3.02736	2.59246
antigen	2012-01-01=A/ALBORZ/96/2012=MDCK1/SIAT1	2.47326	3.59283
antigen	2012-01-01=A/BADEN-WURTTEMBERG/2/2012=C2/SIAT1	2.26824	4.53524
antigen	2012-01-01=A/TEHRAN/104/2012=MDCK1/SIAT1	3.10145	2.20553
antigen	2012-01-01=A/TEHRAN/181/2012=MDCK1/SIAT1	2.9178	3.43598
antigen	2012-01-02=A/BERLIN/1/2012=C1/SIAT1	2.89417	3.18122
antigen	2012-01-02=A/NORWAY/75/2012=MDCK-SIAT1/SIAT1	-0.00498386	0.333738
antigen	2012-01-02=A/NORWAY/97/2012=LLC-MK2-MDCK1/SIAT1	-0.271478	1.73231
antigen	2012-01-02=A/TURKEY/49/2011=SIAT1/SIAT1	1.30911	0.261944
antigen	2012-01-03=A/AUSTRIA/654044/2012=C2/SIAT1	-2.02676	-0.661917
antigen	2012-01-03=A/BACAU/89197/2012=MDCK2/SIAT1	-0.696831	1.23186
antigen	2012-01-03=A/SLOVENIA/9/2012=MDCKX/SIAT1	3.29684	2.96913
antigen	2012-01-03=A/TURKEY/51/2011=SIAT1/SIAT1	-0.51111	-0.291138
antigen	2012-01-03=A/VIA REAL/SU5/2012=SIAT1	2.14977	4.07764
antigen	2012-01-04=A/BRAILA/89501/2012=MDCK3/SIAT1	0.241945	0.365182
antigen	2012-01-04=A/IASI/89451/2012=MDCK3/SIAT1	1.92678	2.15224
antigen	2012-01-04=A/PARMA/01/2012=MDCK1/SIAT1	4.10466	0.0965271
antigen	2012-01-04=A/PORTO/EUROEVA69/2012=SIAT1	2.27426	4.07328
antigen	2012-01-05=A/NETHERLANDS/001/2012=MDCK2/SIAT1	1.87503	3.38488
antigen	2012-01-05=A/TURKEY/54/2011=SIAT1/SIAT1	0.382971	0.0407438
antigen	2012-01-06=A/BRISBANE/1/2012=E3/E1	-0.587931	2.7409
antigen	2012-01-09=A/AUSTRIA/654591/2012=C1/SIAT1	0.116815	1.67882
antigen	2012-01-09=A/FINLAND/196/2012=MDCKSIAT3/SIAT1	-1.86365	0.734498
antigen	2012-01-09=A/HAMBURG/1/2012=C2/SIAT1	3.18084	3.82952
antigen	2012-01-09=A/LATVIA/1-34462P/2012=MDCK1/SIAT1	0.243663	0.221822
antigen	2012-01-09=A/LATVIA/1-34610/2012=MDCK1/SIAT1	-1.65396	0.286953
antigen	2012-01-09=A/SWITZERLAND/5834715/2012=SIAT2	0.148643	0.671871
antigen	2012-01-09=A/SWITZERLAND/5834718/2012=SIAT2	-1.14419	0.199788
antigen	2012-01-10=A/BERLIN/3/2012=C2/SIAT1	3.08815	3.69102
antigen	2012-01-10=A/ENGLAND/12/2012=SIAT1/SIAT1	-0.476143	1.06749
antigen	2012-01-10=A/LATVIA/1-35583/2012=MDCKX/SIAT1	0.226818	0.333715
antigen	2012-01-10=A/NORWAY/114/2012=MDCK1/SIAT1	0.239283	-0.786571
antigen	2012-01-11=A/AUSTRIA/655242/2012=C1/SIAT1	0.26993	0.896114
antigen	2012-01-11=A/STOCKHOLM/12-00694/2012=C2/SIAT1	-1.04272	1.22504
antigen	2012-01-11=A/TURKEY/57/2011=SIAT1/SIAT1	3.21189	1.43076
antigen	2012-01-12=A/NETHERLANDS/002/2012=MDCK2/SIAT1	1.22419	-1.21798
antigen	2012-01-12=A/RHEINLAND-PFALZ/1/2012=C2/SIAT1	-1.29411	1.12331
antigen	2012-01-12=A/SALAMANCA/4/2012=MDCK1/SIAT1	3.91735	4.14236
antigen	2012-01-12=A/STOCKHOLM/12-00974/2012=C1/SIAT1	2.83756	0.38997
antigen	2012-01-13=A/BADEN-WURTTEMBERG/3/2012=C2/SIAT1	-1.20687	0.457425
antigen	2012-01-13=A/LATVIA/1-37528/2012=MDCKX/SIAT1	-0.808425	0.0995546
antigen	2012-01-13=A/SWITZERLAND/5834730/2012=SIAT3	-0.419184	-0.311217
antigen	2012-01-16=A/BRANDENBURG/1/2012=C2/SIAT1	1.83064	2.85525
antigen	2012-01-16=A/LATVIA/1-39879P/2012=MDCK/SIAT1	-1.81742	1.38543
antigen	2012-01-16=A/STOCKHOLM/12-00752/2012=C0/SIAT1	-0.929827	-0.22132
antigen	2012-01-17=A/DAKAR/01/2012=MDCK2/SIAT1	3.63027	4.17765
antigen	2012-01-18=A/MARYLAND/02/2012=E5/D6/E1	-0.117889	1.42228
antigen	2012-01-18=A/MARYLAND/02/2012=E5/E1	1.7465	5.09939
antigen	2012-01-20=A/SWITZERLAND/5867852/2012=SIAT3	-1.01153	-0.311533
antigen	2012-01-31=A/DAKAR/02/2012=MDCK1/SIAT2	-0.340405	1.03615
antigen	2012-02-01=A/ATHENS GR/112/2012=C1/MDCK2	-0.90432	0.394476
antigen	2012-02-01=A/ATHENS GR/112/2012=SIAT3	0.450322	0.356209
antigen	2012-02-01=A/ATHENS GR/112/2012=SIAT4	1.05788	0.716572
antigen	2012-02-01=A/ATHENS GR/112/2012=SIAT5	2.94456	1.57002
antigen	2012-02-01=A/ATHENS GR/112/2012=SIAT6	3.90115	2.83807
antigen	2012-02-01=A/ATHENS GR/112/2012=SIAT7	1.35081	0.763387
antigen	2012-02-01=A/ATHENS GR/112/2012=SIAT8	3.40466	2.06339
antigen	2012-02-01=A/IRELAND/V1160/2012=C2/SIAT1	2.60921	1.14418
antigen	2012-02-02=A/ASTRAKHAN/65/2012=C3/SIAT1	-1.04354	-1.3932
antigen	2012-02-02=A/ATHENS GR/131/2012=C1/MDCK2	-0.734686	0.748633
antigen	2012-02-02=A/ATHENS GR/134/2012=C1/MDCK2	0.125862	0.711887
antigen	2012-02-02=A/BELGRADE/449/2012=C1/SIAT1	-0.012737	0.694365
antigen	2012-02-02=A/BULGARIA/182/2012=C3/SIAT1	-1.91882	1.88724
antigen	2012-02-04=A/ATHENS GR/165/2012=MDCK2	-0.301359	0.893985
antigen	2012-02-04=A/ATHENS GR/208/2012=SIAT2	-0.65917	0.950604
antigen	2012-02-06=A/ATHENS GR/173/2012=MDCK2	-0.0191156	0.593511
antigen	2012-02-06=A/ATHENS GR/237/2012=SIAT3	-0.061395	1.97805
antigen	2012-02-06=A/DENMARK/3/2012=SIAT1/MDCK2/SIAT1	0.935358	0.455122
antigen	2012-02-06=A/MILANO/136/2012=SIAT1/SIAT1	1.04397	0.378493
antigen	2012-02-06=A/SLOVENIA/274/2012=P1/SIAT1	-2.12778	0.38881
antigen	2012-02-07=A/CAEN/539/2012=MDCK2/SIAT3	0.913419	0.668055
antigen	2012-02-07=A/DENMARK/6/2012=SIAT1/MDCK2/SIAT1	-0.155166	-0.14351
antigen	2012-02-07=A/GALICIA/15/2012=SIAT2/SIAT1	1.24641	0.667468
antigen	2012-02-07=A/LISBOA/23/2012=SIAT1/SIAT1	-1.81514	0.0676883
antigen	2012-02-08=A/GEORGIA/161/2012=SIAT2	-0.280181	1.19993
antigen	2012-02-08=A/NORWAY/479/2012=MDCK2/SIAT2	-1.33442	0.356376
antigen	2012-02-09=A/BULGARIA/217/2012=C3/SIAT1	-1.86866	0.472279
antigen	2012-02-09=A/BULGARIA/218/2012=C3/SIAT1	-2.83708	0.904814
antigen	2012-02-09=A/ICELAND/13/2012=MDCK2/SIAT1	1.77683	0.646081
antigen	2012-02-10=A/UKRAINE/38/2012=C1/SIAT3	0.080887	1.40551
antigen	2012-02-13=A/ESTONIA/65266/2012=MDCK1/SIAT1	-0.837336	2.15297
antigen	2012-02-15=A/NORWAY/648/2012=SIAT1/SIAT1	-0.488083	2.02297
antigen	2012-02-15=A/NORWAY/722/2012=SIAT1/SIAT2	-1.699	0.396735
antigen	2012-02-16=A/FINLAND/252/2012=SIAT2/SIAT1	0.645927	1.76138
antigen	2012-02-16=A/UKRAINE/78/2012=C1/SIAT1	0.155061	2.72969
antigen	2012-02-17=A/ICELAND/17/2012=MDCK2/SIAT1	-0.14695	2.15197
antigen	2012-02-20=A/BULGARIA/280/2012=C3/SIAT1	-1.27749	0.992572
antigen	2012-02-20=A/ENGLAND/294/2012=SIAT2/SIAT1	-0.478715	0.533932
antigen	2012-02-20=A/NORWAY/606/2012=SIAT1/SIAT1	-0.860254	0.986625
antigen	2012-02-20=A/NORWAY/624/2012=SIAT1/SIAT1	-1.23445	1.19231
antigen	2012-02-20=A/NORWAY/625/2012=SIAT2/SIAT2	3.27823	2.32874
antigen	2012-02-20=A/PARMA/139/2012=MDCK2/SIAT1	0.681491	1.78274
antigen	2012-02-20=A/SLOVENIA/402/2012=MX/SIAT1	-0.74715	0.191697
antigen	2012-02-20=A/SLOVENIA/435/2012=MX/SIAT1	-0.244829	0.229848
antigen	2012-02-20=A/SLOVENIA/459/2012=MX/SIAT1	-0.690817	1.87025
antigen	2012-02-21=A/SPAIN/14758/2012=SIAT3	1.84241	0.248973
antigen	2012-02-22=A/GEORGIA/255/2012=SIAT2	1.01966	0.584894
antigen	2012-02-22=A/NORWAY/657/2012=SIAT2/SIAT2	3.27809	2.3286
antigen	2012-02-22=A/UKRAINE/5339/2012=C2/SIAT1	-0.492833	1.34408
antigen	2012-02-23=A/ICELAND/18/2012=MDCK3/SIAT1	1.27179	-0.709988
antigen	2012-02-24=A/BULGARIA/311/2012=C3/SIAT1	-2.08509	0.71946
antigen	2012-02-24=A/BULGARIA/312/2012=C3/SIAT1	-1.58348	1.01886
antigen	2012-02-24=A/BULGARIA/313/2012=C3/SIAT1	-1.27564	1.0939
antigen	2012-02-24=A/BULGARIA/314/2012=C3/SIAT1	-1.31452	1.22762
antigen	2012-02-26=A/ENGLAND/49/2012=SIAT1/SIAT1	-0.262659	2.08723
antigen	2012-02-26=A/UKRAINE/96/2012=C1/SIAT1	0.0958536	2.88143
antigen	2012-02-27=A/NORWAY/708/2012=MDCK1/SIAT1	-0.910485	1.96481
antigen	2012-02-27=A/PAVIA/158/2012=MDCK2/SIAT1	3.27677	3.25866
antigen	2012-02-27=A/PETROZAVODSK/1/2012=C3/SIAT1	-1.86266	0.934306
antigen	2012-02-27=A/SLOVENIA/566/2012=MX/SIAT1	-1.06141	0.0536698
antigen	2012-02-27=A/SLOVENIA/599/2012=MX/SIAT1	-0.502775	1.59981
antigen	2012-02-27=A/ST PETERSBURG/2/2012=C3/SIAT1	-1.86845	0.472608
antigen	2012-02-27=A/UKRAINE/131/2012=C1/SIAT1	0.396303	2.51095
antigen	2012-02-28=A/ENGLAND/316/2012=SIAT1/SIAT1	-0.191339	1.96075
antigen	2012-02-28=A/ESTONIA/65858/2012=MDCK1/SIAT2	-1.16932	1.38789
antigen	2012-03-01=A/BOURGOGNE/850/2012=MDCK2/SIAT1	3.65353	4.30822
antigen	2012-03-01=A/CAEN/900/2012=MDCK2/SIAT1	-0.0449419	0.505272
antigen	2012-03-01=A/CENTRE/848/2012=MDCK2/SIAT1	2.48938	0.902618
antigen	2012-03-01=A/UKRAINE/5329/2012=C1/SIAT1	-0.357888	1.2126
antigen	2012-03-02=A/LORRAINE/883/2012=MDCK2/SIAT3	3.4341	3.77533
antigen	2012-03-02=A/PAYS DE LOIRE/882/2012=MDCK1/SIAT1	1.08767	0.370638
antigen	2012-03-02=A/UKRAINE/114/2012=C1/SIAT3	-0.0636105	1.00395
antigen	2012-03-03=A/UKRAINE/5333/2012=C1/SIAT1	0.512798	1.3112
antigen	2012-03-04=A/ALSACE/889/2012=MDCK2/SIAT3	1.3399	0.143339
antigen	2012-03-05=A/LISBOA/61/2012=SIAT1/SIAT1	0.471777	0.794702
antigen	2012-03-05=A/PERUGIA/44/2012=MDCK2/SIAT2	1.64254	0.0269016
antigen	2012-03-05=A/SLOVENIA/637/2012=MX/SIAT1	-0.854785	2.03438
antigen	2012-03-06=A/BELGRADE/898/2012=C1/SIAT1	0.636975	-0.0806011
antigen	2012-03-06=A/ESTONIA/66073/2012=MDCK2/SIAT1	-2.02322	-0.123291
antigen	2012-03-06=A/GEORGIA/370/2012=SIAT2	2.88465	3.12068
antigen	2012-03-06=A/PARIS/919/2012=MDCK2/SIAT1	0.115512	-0.306061
antigen	2012-03-07=A/CENTRE/929/2012=MDCK2/SIAT1	0.510527	0.548121
antigen	2012-03-07=A/ESTONIA/66103/2012=MDCK2/SIAT2	1.1802	1.19212
antigen	2012-03-07=A/FINLAND/263/2012=SIAT2/SIAT1	3.18288	1.30645
antigen	2012-03-07=A/UKRAINE/5365/2012=C2/SIAT1	-0.00313055	0.874247
antigen	2012-03-08=A/GUYANE/1296/2012=MDCK2/SIAT1	2.48939	0.902609
antigen	2012-03-08=A/GUYANE/1297/2012=MDCK2/SIAT1	0.115569	-0.305952
antigen	2012-03-08=A/OHIO/02/2012=E4/E1	-0.269859	0.709965
antigen	2012-03-08=A/OHIO/02/2012=E4/E2/E1	0.378634	0.686582
antigen	2012-03-08=A/OHIO/02/2012=NVD3/S4	3.26094	3.52729
antigen	2012-03-08=A/PARIS/972/2012=MDCK2/SIAT1	2.24296	-1.35253
antigen	2012-03-09=A/ESTONIA/66234/2012=MDCK2/SIAT1	-0.849546	1.59914
antigen	2012-03-09=A/ESTONIA/66239/2012=MDCK2/SIAT2	0.271613	0.135663
antigen	2012-03-09=A/ESTONIA/66240/2012=MDCK1/SIAT2	-1.35142	-0.170876
antigen	2012-03-09=A/GALICIA/RR9908/2012=SIAT2/SIAT1	1.03734	0.609486
antigen	2012-03-11=A/UKRAINE/155/2012=C1/SIAT1	0.237876	3.21854
antigen	2012-03-12=A/CENTRE/1066/2012=MDCK2/SIAT3	0.0435552	0.787387
antigen	2012-03-12=A/MINSK/1574/2012=MDCK2/SIAT1	0.436252	1.51802
antigen	2012-03-12=A/SLOVENIA/815/2012=MX/SIAT1	-0.777705	0.301844
antigen	2012-03-13=A/MONTENEGRO/158/2012=SIAT3	0.605793	3.488
antigen	2012-03-13=A/PANCEVO/1148/2012=SIAT3	-1.3741	3.31069
antigen	2012-03-13=A/UKRAINE/5422/2012=C3/SIAT1	-0.155179	-0.143109
antigen	2012-03-15=A/CUPRIJA/1212/2012=C1/SIAT1	1.38214	0.307889
antigen	2012-03-15=A/LISBOA/38/2012=SIAT1/SIAT1	0.113025	-0.147806
antigen	2012-03-15=A/UKRAINE/5381/2012=C2/SIAT1	0.00211842	2.35594
antigen	2012-03-16=A/CUPRIJA/1214/2012=SIAT3	-0.763106	0.607849
antigen	2012-03-16=A/MONTENEGRO/190/2012=SIAT2	-0.462016	0.707729
antigen	2012-03-16=A/ODESSA/288/2012=C1/SIAT1	-0.115276	-0.145022
antigen	2012-03-16=A/STOCKHOLM/14/2012=C2/SIAT1	0.695569	0.935947
antigen	2012-03-16=A/UKRAINE/5403/2012=C1/SIAT1	-0.302756	-0.0295728
antigen	2012-03-19=A/ENGLAND/476/2012=SIAT1/SIAT1	-0.168443	2.07337
antigen	2012-03-19=A/MOLODECHNO/1598/2012=MDCK2/SIAT1	0.00181634	0.880237
antigen	2012-03-19=A/SLOVENIA/879/2012=MX/SIAT1	-0.289798	1.55267
antigen	2012-03-20=A/LISBOA/58/2012=SIAT1/SIAT1	0.473289	-0.231044
antigen	2012-03-20=A/SABAC/1370/2012=SIAT3	0.127405	0.431529
antigen	2012-03-20=A/UKRAINE/5342/2012=C1/SIAT1	-0.00319232	0.873695
antigen	2012-03-22=A/IRELAND/12V2628/2012=C1/SIAT1	-0.12629	1.63809
antigen	2012-03-22=A/S. MITROVICA/1387/2012=C1/SIAT1	0.0501702	1.08104
antigen	2012-03-22=A/UKRAINE/5392/2012=C2/SIAT1	0.0554445	2.76438
antigen	2012-03-23=A/DNIPRO/194/2012=C2/SIAT1	-0.656818	1.49289
antigen	2012-03-23=A/GEORGIA/512/2012=SIAT2	0.694638	2.25471
antigen	2012-03-23=A/UKRAINE/5375/2012=C1/SIAT1	0.270084	1.49714
antigen	2012-03-23=A/UKRAINE/5385/2012=C1/SIAT1	-0.656831	1.49286
antigen	2012-03-24=A/MONTENEGRO/269/2012=SIAT2	1.23113	0.650591
antigen	2012-03-24=A/MONTENEGRO/272/2012=SIAT2	-0.302736	-0.0293035
antigen	2012-03-24=A/MONTENEGRO/283/2012=SIAT2	0.861996	1.548
antigen	2012-03-25=A/NOVOSIBIRSK/6/2012=C1/SIAT1	-0.267492	2.07291
antigen	2012-03-25=A/NOVOSIBIRSK/8/2012=C1/SIAT1	-0.722658	1.76271
antigen	2012-03-25=A/OMSK/1/2012=C1/SIAT1	1.67411	1.23009
antigen	2012-03-25=A/ST PETERSBURG/10/2012=C2/SIAT1	-1.04981	0.05058
antigen	2012-03-25=A/ST PETERSBURG/4/2012=C2/SIAT1	-1.14181	0.290143
antigen	2012-03-25=A/ST PETERSBURG/8/2012=C2/SIAT1	0.47157	0.974475
antigen	2012-03-26=A/BELGRADE/1420/2012=C1/SIAT1	-0.359127	0.933602
antigen	2012-03-26=A/DENMARK/36/2012=SIAT1/MDCK2/SIAT1	0.235668	2.52785
antigen	2012-03-26=A/NIS/1471/2012=C1/SIAT1	0.362481	0.707431
antigen	2012-03-26=A/NIS/1472/2012=C1/SIAT1	-0.194917	0.808772
antigen	2012-03-27=A/BELGRADE/1470/2012=C1/SIAT2	-0.448307	1.05493
antigen	2012-03-27=A/ESTONIA/66788/2012=MDCK1/SIAT1	-2.23874	1.92855
antigen	2012-03-27=A/GEORGIA/554/2012=SIAT2	0.651287	1.77406
antigen	2012-03-27=A/GOMEL/1692/2012=MDCK2/SIAT3	1.35091	0.152125
antigen	2012-03-27=A/LISBOA/59/2012=SIAT1/SIAT1	0.473255	-0.230914
antigen	2012-03-28=A/ESTONIA/66837/2012=MDCK1/SIAT1	4.36218	2.96344
antigen	2012-03-28=A/IRELAND/12V2794/2012=C1/SIAT1	2.52638	0.317936
antigen	2012-03-28=A/MINSK/1737/2012=MDCK2/SIAT1	-0.0222482	0.874319
antigen	2012-03-28=A/ODESSA/300/2012=C1/SIAT1	0.680158	0.507591
antigen	2012-03-28=A/SARAJEVO/21/2012=SIAT1	3.16922	0.316744
antigen	2012-03-29=A/UKRAINE/5378/2012=C1/SIAT1	-0.0556488	2.02595
antigen	2012-03-30=A/BELGRADE/1544/2012=C1/SIAT1	-0.0250705	1.59538
antigen	2012-03-30=A/BELGRADE/1545/2012=C1/SIAT1	-0.116141	0.190479
antigen	2012-03-30=A/GLASGOW/407581/2012=SIAT2	-0.971375	0.137218
antigen	2012-03-30=A/ODESSA/312/2012=C1/SIAT1	-0.115281	-0.145368
antigen	2012-04-01=A/UKRAINE/5398/2012=C1/SIAT1	-0.146981	0.986332
antigen	2012-04-02=A/BEOGRAD/1549/2012=C1/SIAT1	-0.763999	0.80529
antigen	2012-04-02=A/SLOVENIA/1049/2012=MX/SIAT1	-1.32182	1.33796
antigen	2012-04-03=A/GLASGOW/407664/2012=NVD2/E4	-0.788898	2.05084
antigen	2012-04-03=A/GLASGOW/407664/2012=NVD3/S1	0.740081	1.32325
antigen	2012-04-03=A/GLASGOW/407664/2012=SIAT2	-0.576104	0.673418
antigen	2012-04-03=A/GLASGOW/407665/2012=SIAT2	-1.23448	1.19224
antigen	2012-04-03=A/UKRAINE/5408/2012=C1/SIAT1	0.907179	2.66262
antigen	2012-04-03=A/ZAMORA/87/2012=SIAT3	3.00242	0.24216
antigen	2012-04-04=A/BEOGRAD/1607/2012=C1/SIAT1	-0.923461	1.86344
antigen	2012-04-04=A/GEORGIA/579/2012=SIAT2	0.651307	1.77397
antigen	2012-04-05=A/ENGLAND/517/2012=SIAT1/SIAT1	-0.407805	0.940568
antigen	2012-04-05=A/LESKOVAC/1701/2012=C1/SIAT1	-0.862549	1.71653
antigen	2012-04-09=A/NOVOSIBIRSK/26/2012=C1/SIAT1	-0.162917	0.931823
antigen	2012-04-09=A/ST PETERSBURG/16/2012=C2/M1/S1	0.730828	1.77512
antigen	2012-04-09=A/ST PETERSBURG/20/2012=C3/SIAT1	2.90111	1.70708
antigen	2012-04-10=A/ESTONIA/67238/2012=MDCK1/SIAT3	0.371526	1.57464
antigen	2012-04-10=A/IRELAND/12M28563/2012=SIAT4	0.723783	1.56407
antigen	2012-04-10=A/UKRAINE/250/2012=C1/SIAT1	-0.115281	-0.145343
antigen	2012-04-10=A/UKRAINE/5508/2012=C1/SIAT1	4.23752	4.95057
antigen	2012-04-11=A/BELGRADE/1741/2012=C1/SIAT1	-0.000718103	1.9455
antigen	2012-04-11=A/ESTONIA/67221/2012=MDCK1/SIAT2	-0.930277	1.73238
antigen	2012-04-11=A/IRELAND/12M28404/2012=SIAT3	2.41733	2.2665
antigen	2012-04-11=A/UKRAINE/5462/2012=CX/SIAT1	1.72097	1.17284
antigen	2012-04-11=A/UKRAINE/5500/2012=1/SIAT2	-0.0099468	-1.44997
antigen	2012-04-13=A/NORWAY/1196/2012=SIAT1/SIAT2	2.25292	-0.249787
antigen	2012-04-14=A/ICELAND/24/2012=MDCK2/SIAT1	1.30771	-1.94267
antigen	2012-04-14=A/STOCKHOLM/19/2012=C1/SIAT1	1.44232	1.40419
antigen	2012-04-15=A/TEXAS/50/2012=E5/E1	0.58004	2.49571
antigen	2012-04-15=A/TEXAS/50/2012=E5/E2	0.786346	2.66368
antigen	2012-04-15=A/TEXAS/50/2012=E6	2.73327	5.57815
antigen	2012-04-15=A/TEXAS/50/2012=MDCK1/C2/SIAT1	3.35981	4.94599
antigen	2012-04-16=A/ENGLAND/531/2012=MDCK1/SIAT1	0.0518632	-0.622855
antigen	2012-04-16=A/UKRAINE/5426/2012=C1/SIAT1	0.711205	-0.612343
antigen	2012-04-18=A/GALICIA/RR9911/2012=SIAT2/SIAT2	0.248575	2.62626
antigen	2012-04-18=A/UKRAINE/5428/2012=SIAT2	0.686722	0.622672
antigen	2012-04-19=A/EKATERINBURG/2/2012=C1/SIAT1	-0.743676	-0.115735
antigen	2012-04-19=A/EKATERINBURG/4/2012=C2/SIAT1	0.493835	-0.142609
antigen	2012-04-19=A/KALININGRAD/4/2012=C1/SIAT1	-0.0395985	1.33724
antigen	2012-04-19=A/ROSTOV-ON-DON/1/2012=C1/SIAT1	0.730794	1.77525
antigen	2012-04-19=A/ST PETERSBURG/28/2012=C2/SIAT1	-0.823045	2.36795
antigen	2012-04-19=A/ST PETERSBURG/29/2012=C2/SIAT1	0.912791	2.44306
antigen	2012-04-19=A/UKRAINE/5498/2012=C1/SIAT2	3.60546	5.38427
antigen	2012-04-20=A/NORWAY/1250/2012=SIAT1/SIAT1	0.764146	1.04721
antigen	2012-04-21=A/DENMARK/42/2012=SIAT1/MDCK1/SIAT1	-0.5444	1.2559
antigen	2012-04-24=A/DENMARK/45/2012=SIAT1/MDCK2/SIAT1	0.0847501	3.36906
antigen	2012-04-27=A/NORWAY/1293/2012=MDCK1/SIAT1	0.26184	1.72723
antigen	2012-04-30=A/NORWAY/1252/2012=SIAT1/SIAT1	1.68148	1.50855
antigen	2012-05-02=A/NORWAY/1295/2012=MDCK1/SIAT2	0.00342229	1.00217
antigen	2012-05-10=A/SOUTH AUSTRALIA/30/2012=E2/E1	0.434734	0.514071
antigen	2012-05-11=A/MADAGASCAR/03233/2012=MDCK1/SIAT1	-0.0338395	0.819571
antigen	2012-05-14=A/NORWAY/1359/2012=MDCK1/SIAT1	0.459854	1.63353
antigen	2012-05-16=A/MADAGASCAR/03294/2012=MDCK2/SIAT1	0.587162	0.98719
antigen	2012-05-21=A/MADAGASCAR/03396/2012=MDCK2/SIAT1	1.84084	0.129659
antigen	2012-05-22=A/MADAGASCAR/03401/2012=MDCK2/SIAT1	0.194532	0.00612089
antigen	2012-05-22=A/MADAGASCAR/03408/2012=MDCK2/SIAT1	0.874345	-0.104613
antigen	2012-05-24=A/MORAMANGA/3423/2012=MDCK2/SIAT1	3.29618	4.08388
antigen	2012-05-29=A/CAMEROON/12V-2580/2012=MDCK1/SIAT1	1.55209	-0.516094
antigen	2012-05-31=A/ENGLAND/565/2012=SIAT2/SIAT3	4.89926	2.25979
antigen	2012-05-31=A/MADAGASCAR/03487/2012=MDCK2/SIAT1	1.32045	-0.29818
antigen	2012-06-01=A/MAHAJANGA/3628/2012=MDCK1/SIAT1	0.759722	0.363376
antigen	2012-06-04=A/JOHANNESBURG/3224/2012=SIAT2/SIAT1	0.192852	0.175615
antigen	2012-06-04=A/MADAGASCAR/03536/2012=MDCK1/SIAT1	1.01712	1.66072
antigen	2012-06-04=A/TSIROANOMANDIDY/3540/2012=MDCK2/SIAT1	2.61734	1.09076
antigen	2012-06-06=A/MADAGASCAR/03535/2012=SIAT2	1.64889	0.257562
antigen	2012-06-06=A/SINGAPORE/22/2012=E4/E1	-0.170685	2.0337
antigen	2012-06-07=A/JOHANNESBURG/5223/2012=SIAT1/SIAT1	1.19198	0.0232475
antigen	2012-06-09=A/IDAHO/20/2012=MDCK1/C1/SIAT1	4.28603	1.95014
antigen	2012-06-13=A/ANTANANARIVO/3669/2012=MDCK1/SIAT1	4.23164	1.78813
antigen	2012-06-14=A/ANTANANARIVO/3635/2012=MDCK1/SIAT1	2.83106	3.83534
antigen	2012-06-16=A/VICTORIA/527/2012=E3/E1	0.045141	2.39667
antigen	2012-06-18=A/JOHANNESBURG/3303/2012=MDCK2/SIAT1	2.22009	0.242928
antigen	2012-06-25=A/JOHANNESBURG/3392/2012=MDCK2/SIAT1	0.814355	0.183145
antigen	2012-06-26=A/HONG KONG/8117/2012=MDCK2/SIAT1	1.84083	0.129686
antigen	2012-06-26=A/HONG KONG/8119/2012=MDCK2/SIAT1	2.8951	1.14279
antigen	2012-06-26=A/HONG KONG/8152/2012=MDCK2/MDCK1	2.37803	0.320339
antigen	2012-06-26=A/SOUTH AUSTRALIA/54/2012=MDCK1/SIAT2	3.27714	2.89309
antigen	2012-06-27=A/HONG KONG/8150/2012=MDCK2/SIAT1	0.332397	-0.0884216
antigen	2012-06-28=A/JOHANNESBURG/5637/2012=SIAT0/SIAT1	1.10843	-0.0952345
antigen	2012-06-28=A/KAGOSHIMA/3/2012=MDCK2/SIAT1	1.07305	1.15912
antigen	2012-07-03=A/JOHANNESBURG/5903/2012=SIAT0/SIAT1	2.58487	1.41239
antigen	2012-07-04=A/JOHANNESBURG/3495/2012=MDCK0/SIAT1	1.26311	0.87316
antigen	2012-07-04=A/VICTORIA/84/2012=MDCK1/SIAT1	-0.100351	0.791991
antigen	2012-07-05=A/CHRISTCHURCH/512/2012=E6/E2	0.366482	3.87949
antigen	2012-07-06=A/ATTECOUBE/GR 741/2012=CX/SIAT1	1.04923	2.25884
antigen	2012-07-09=A/HAWAII/22/2012=C3/SIAT1	3.89084	4.75265
antigen	2012-07-09=A/HAWAII/22/2012=E4/E1	1.54976	4.83972
antigen	2012-07-09=A/HAWAII/22/2012=E7	-0.000463578	0.978522
antigen	2012-07-12=A/STOCKHOLM/30/2012=MDCK1/SIAT1	2.79652	0.949658
antigen	2012-07-12=A/VICTORIA/342/2012=MDCK1/SIAT2	0.577616	-0.0362195
antigen	2012-07-24=A/BUENOS AIRES/1004423/2012=SIAT2/SIAT1	0.935466	1.78678
antigen	2012-07-27=A/BUENOS AIRES/10435982/2012=SIAT2/SIAT1	1.23942	1.61703
antigen	2012-07-27=A/STOCKHOLM/29/2012=MDCK1/SIAT1	4.33077	3.46527
antigen	2012-08-02=A/GHANA/DILI-0405/2012=SIAT1/SIAT3	0.749424	-0.577145
antigen	2012-08-06=A/SYDNEY/195/2012=E4/E1	-0.0411325	3.91365
antigen	2012-08-18=A/ENGLAND/568/2012=SIAT1/SIAT3	5.15216	2.83855
antigen	2012-08-18=A/ENGLAND/569/2012=SIAT2/SIAT2	4.75892	2.1264
antigen	2012-09-05=A/CAMEROON/12V-4093/2012=MDCK2/SIAT1	4.86676	3.78741
antigen	2012-09-15=A/CAMEROON/12V-4223/2012=MDCK2/SIAT1	1.20173	-0.608694
antigen	2012-09-17=A/CAMEROON/12V-4222/2012=MDCK2/SIAT1	0.65657	-1.62555
antigen	2012-09-24=A/DAKAR/25/2012=SIAT2	0.983414	1.20344
antigen	2012-09-25=A/CAMEROON/12V-4272/2012=MDCK1/SIAT2	-0.36511	-1.25954
antigen	2012-09-25=A/DENMARK/68/2012=CX/SIAT1	2.47921	0.931896
antigen	2012-09-27=A/DENMARK/67/2012=MDCK3/SIAT1	2.47919	0.931917
antigen	2012-10-02=A/CAMEROON/12V-4660/2012=MDCK1/SIAT1	1.34801	0.509529
antigen	2012-10-02=A/CAMEROON/12V-4664/2012=MDCK1/SIAT2	5.60053	2.4588
antigen	2012-10-03=A/DAKAR/04/2012=MDCK1/SIAT1	2.53917	0.744043
antigen	2012-10-04=A/DAKAR/16/2012=MDCK1/SIAT1	5.80221	2.28732
antigen	2012-10-05=A/CAMEROON/12V-4685/2012=MDCK1/SIAT1	1.34465	1.29788
antigen	2012-10-06=A/DAKAR/08/2012=MDCK1/SIAT1	3.53609	3.0285
antigen	2012-10-08=A/DAKAR/14/2012=MDCK1/SIAT1	2.8399	1.08131
antigen	2012-10-09=A/ANTANANARIVO/4906/2012=MDCK1/SIAT1	6.0914	4.98189
antigen	2012-10-10=A/CAMEROON/12V-4580/2012=MDCK1/SIAT1	2.21487	-0.739968
antigen	2012-10-10=A/DAKAR/24/2012=SIAT2	0.615871	-0.928139
antigen	2012-10-10=A/YAMAGUCHI/30/2012=MDCK3/SIAT2	5.27584	2.95606
antigen	2012-10-11=A/CAMEROON/12V-5054/2012=MDCK1/SIAT2	0.378565	0.89806
antigen	2012-10-11=A/DAKAR/15/2012=MDCK1/SIAT1	2.0429	0.681462
antigen	2012-10-15=A/CAMEROON/12V-5056/2012=MDCK1/SIAT2	4.14026	4.69801
antigen	2012-10-15=A/NORWAY/2102/2012=SIAT1/SIAT1	1.67236	0.819875
antigen	2012-10-17=A/ICELAND/25/2012=MDCK1/SIAT3	2.30194	0.908281
antigen	2012-10-17=A/ICELAND/25/2012=SIAT2	3.61401	3.72445
antigen	2012-10-17=A/STOCKHOLM/31/2012=MDCK2/SIAT1	1.53256	1.11737
antigen	2012-10-19=A/CAMEROON/12V-4989/2012=MDCK1/SIAT1	1.29012	1.48168
antigen	2012-10-20=A/NEW YORK/39/2012=C2/SIAT1	3.82772	2.82677
antigen	2012-10-20=A/NEW YORK/39/2012=C2/SIAT3	2.31959	0.35215
antigen	2012-10-20=A/NEW YORK/39/2012=E4/E1	0.422253	2.04204
antigen	2012-10-21=A/GAMBIA/G0063940/2012=SIAT1	1.17892	-0.27602
antigen	2012-10-22=A/NORWAY/2103/2012=SIAT1/SIAT1	1.67234	0.819656
antigen	2012-10-23=A/ENGLAND/575/2012=SIAT1/SIAT1	0.237127	-0.193862
antigen	2012-10-24=A/POITIERS/2407/2012=MDCK2/SIAT1	2.87448	-0.886049
antigen	2012-10-26=A/PARIS/1654/2012=MDCK2/SIAT1	3.73705	4.97851
antigen	2012-10-29=A/ARGES/126697/2012=MDCK3/SIAT1	2.61098	0.40873
antigen	2012-10-29=A/GAMBIA/G0065236/2012=SIAT1	1.17888	-0.276045
antigen	2012-10-29=A/GAMBIA/G0065240/2012=SIAT1	1.15765	0.500719
antigen	2012-10-29=A/PARIS/1651/2012=MDCK2/SIAT2	2.1992	1.09915
antigen	2012-10-30=A/GAMBIA/G0065736/2012=SIAT1	1.30238	0.171346
antigen	2012-10-30=A/ISRAEL/10/2012=P1/SIAT1	-0.135958	-1.81457
antigen	2012-10-30=A/MECKLENBURG VORPOMMERN/4/2012=C2/SIAT2	2.73578	0.219347
antigen	2012-10-31=A/CAMEROON/12V-5136/2012=MDCK1/SIAT1	2.83106	3.83527
antigen	2012-10-31=A/ENGLAND/587/2012=SIAT1/SIAT1	4.48409	1.7938
antigen	2012-11-01=A/CAMEROON/12V-5316/2012=MDCK1/SIAT1	5.65561	4.79001
antigen	2012-11-01=A/SAPPORO/125/2012=MDCK2/SIAT1	3.69915	4.01562
antigen	2012-11-02=A/ENGLAND/586/2012=SIAT1/SIAT1	2.01787	-0.276638
antigen	2012-11-05=A/CAMEROON/12V-5334/2012=MDCK1/SIAT1	2.97796	5.0326
antigen	2012-11-05=A/NIEDERSACHSEN/29/2012=C1/SIAT1	3.47194	1.39078
antigen	2012-11-05=A/STOCKHOLM/38/2012=MDCK1/SIAT1	1.3126	0.731845
antigen	2012-11-06=A/ACORES/SU43/2012=SIAT2	3.13817	4.75717
antigen	2012-11-06=A/AUSTRIA/705367/2012=SIAT1/SIAT1	3.3605	4.46998
antigen	2012-11-07=A/ALGIERS/107/2012=C1/SIAT1	1.44073	0.341862
antigen	2012-11-07=A/ALGIERS/107/2012=SIAT2	4.21903	2.35155
antigen	2012-11-07=A/SOUTH CAROLINA/16/2012=MDCK1/C1/SIAT1	1.31703	0.979567
antigen	2012-11-08=A/CAMEROON/12V-5498/2012=MDCK1/SIAT1	1.59894	1.20346
antigen	2012-11-08=A/CAMEROON/12V-5507/2012=MDCK1/SIAT1	2.83105	3.83527
antigen	2012-11-08=A/DENMARK/71/2012=MDCK4/SIAT1	2.47927	0.931802
antigen	2012-11-08=A/GAMBIA/G0069636/2012=SIAT1	1.1294	-0.071727
antigen	2012-11-08=A/GAMBIA/G0069640/2012=SIAT1	1.15769	0.500704
antigen	2012-11-08=A/STOCKHOLM/39/2012=MDCK1/SIAT1	1.75738	0.110898
antigen	2012-11-12=A/DELAWARE/15/2012=C2/SIAT1	1.62388	0.403207
antigen	2012-11-12=A/ENGLAND/593/2012=SIAT1/SIAT1	2.44394	-0.173406
antigen	2012-11-12=A/GAMBIA/G0070336/2012=SIAT2	0.901974	0.85675
antigen	2012-11-13=A/GAMBIA/G0071436/2012=SIAT1	1.52387	-0.767202
antigen	2012-11-14=A/STOCKHOLM/40/2012=MDCK1/SIAT1	4.08912	4.05283
antigen	2012-11-15=A/STOCKHOLM/37/2012=MDCK0/SIAT1	1.49882	0.897091
antigen	2012-11-16=A/STOCKHOLM/36/2012=MDCK1/SIAT1	2.4793	0.931783
antigen	2012-11-17=A/ALGIERS/120/2012=C1/SIAT1	1.59143	0.497446
antigen	2012-11-18=A/CAIRO/5/2012=C1/SIAT1	3.1412	4.52395
antigen	2012-11-18=A/CAMEROON/12V-5657/2012=MDCK1/SIAT1	5.63723	2.59715
antigen	2012-11-19=A/CAMEROON/12V-5655/2012=MDCK1/SIAT1	5.05767	2.25361
antigen	2012-11-19=A/LYON/2496/2012=MDCK2/SIAT3	3.97806	4.34779
antigen	2012-11-26=A/NORWAY/2423/2012=MDCK1/SIAT1	1.32736	0.795078
antigen	2012-11-28=A/CAMEROON/12V-5918/2012=SIAT2	3.22302	2.17791
antigen	2012-11-29=A/CAIRO/47/2012=C1/SIAT1	5.225	4.55753
antigen	2012-11-30=A/MADRID/323/2012=SIAT1/SIAT1	1.09229	0.333264
antigen	2012-12-04=A/ENGLAND/625/2012=MDCK1/SIAT1	2.3011	0.484554
antigen	2012-12-05=A/BERLIN/165/2012=C2/SIAT1	1.37179	-0.606643
antigen	2012-12-05=A/DENMARK/78/2012=MDCK2/SIAT1	4.72779	3.81085
antigen	2012-12-06=A/AUSTRIA/709778/2012=SIAT1/SIAT1	1.67893	1.28095
antigen	2012-12-06=A/CAIRO/59/2012=C1/SIAT1	2.62132	4.66671
antigen	2012-12-06=A/POITIERS/2745/2012=MDCK2/SIAT1	3.09502	-0.6627
antigen	2012-12-07=A/PARIS/1912/2012=MDCK2/SIAT1	1.67631	-0.528989
antigen	2012-12-09=A/CAIRO/63/2012=C1/SIAT1	3.60053	4.21739
antigen	2012-12-10=A/JORDAN/30502/2012=SIAT2	2.77528	1.11449
antigen	2012-12-10=A/NORWAY/2496/2012=SIAT2	2.43947	1.10663
antigen	2012-12-11=A/AUSTRIA/710638/2012=SIAT1/SIAT1	1.27012	1.91002
antigen	2012-12-11=A/CAIRO/81/2012=C1/SIAT1	2.21987	4.57715
antigen	2012-12-11=A/LISBOA/SU91/2012=SIAT3	4.52405	5.16366
antigen	2012-12-11=A/UKRAINE/551/2012=SIAT3/SIAT1	2.89258	5.55813
antigen	2012-12-12=A/GHANA/FS-1633/2012=SIAT2	2.91719	1.08313
antigen	2012-12-12=A/PARIS/1966/2012=MDCK1/SIAT1	1.81714	0.206623
antigen	2012-12-13=A/CAIRO/93/2012=C1/SIAT1	2.74865	4.68478
antigen	2012-12-14=A/SWITZERLAND/7586983/2012=SIAT3	2.08961	-0.494461
antigen	2012-12-14=A/SWITZERLAND/7587197/2012=SIAT2	4.51266	0.962293
antigen	2012-12-17=A/ENGLAND/668/2012=MDCK1/SIAT1	3.02319	0.382022
antigen	2012-12-17=A/MECKLENBURG VORPOMMERN/10/2012=C2/SIAT1	0.818778	0.0711311
antigen	2012-12-17=A/NETHERLANDS/555/2012=MDCK2/SIAT1	0.741519	-0.0215939
antigen	2012-12-17=A/NETHERLANDS/555/2012=MDCK2/SIAT3	3.90294	3.57073
antigen	2012-12-17=A/SCHLESWIG HOLSTEIN/7/2012=C2/SIAT1	1.15836	0.210159
antigen	2012-12-18=A/CAIRO/132/2012=C1/SIAT1	1.91269	2.03809
antigen	2012-12-18=A/CAIRO/134/2012=C1/SIAT1	2.39244	5.03547
antigen	2012-12-18=A/ENGLAND/670/2012=MDCK1/SIAT1	3.08855	-0.124781
antigen	2012-12-18=A/PARIS/1988/2012=MDCK1/SIAT1	3.65258	2.95126
antigen	2012-12-19=A/GLASGOW/RVL2/2012=SIAT3	1.30899	0.0103929
antigen	2012-12-19=A/HAUTE NORMANDIE/2022/2012=MDCK1/SIAT1	1.89852	-0.157696
antigen	2012-12-19=A/JORDAN/30539/2012=SIAT2	3.97423	0.371798
antigen	2012-12-19=A/LYON/2763/2012=MDCK2/SIAT1	2.05464	-0.528
antigen	2012-12-19=A/NORD PAS DE CALAIS/2000/2012=MDCK1/SIAT1	1.08481	0.0753286
antigen	2012-12-20=A/CAMEROON/13V-231/2012=SIAT2	3.8943	1.83651
antigen	2012-12-20=A/IRELAND/00462/2012=MDCK1/SIAT1	1.14783	0.74109
antigen	2012-12-20=A/NETHERLANDS/533/2012=MDCK2/SIAT1	0.498399	0.420864
antigen	2012-12-21=A/BELGIUM/S0304/2012=SIAT2	2.10793	5.03553
antigen	2012-12-21=A/GLASGOW/RVL6/2012=SIAT4	2.25549	0.61403
antigen	2012-12-21=A/GLASGOW/RVL7/2012=SIAT3	1.13358	0.445428
antigen	2012-12-21=A/GLASGOW/RVL8/2012=SIAT4	1.25781	0.866537
antigen	2012-12-21=A/POZAREVAC/6330/2013=C2/SIAT1	5.91262	2.9135
antigen	2012-12-21=A/SWITZERLAND/7628499/2012=SIAT5	4.34395	5.06666
antigen	2012-12-22=A/ANNECY/2806/2012=MDCK2/SIAT1	3.12526	0.694351
antigen	2012-12-23=A/CLERMONT-FERRAND/14/2013=MDCK2/SIAT1	3.7576	0.645138
antigen	2012-12-24=A/BELGIUM/G1010/2012=SIAT2	0.659865	0.458706
antigen	2012-12-24=A/CAMEROON/13V-232/2012=SIAT2	2.61136	1.89311
antigen	2012-12-24=A/LYON/CHU/52.131/2012=MDCK2/SIAT1	2.31939	-0.917784
antigen	2012-12-25=A/HONG KONG/15/2013=MDCK2/SIAT1	0.360033	-0.710641
antigen	2012-12-25=A/MOSCOW/84/2012=CX/SIAT1	4.50579	3.60701
antigen	2012-12-26=A/BELGIUM/S0325/2012=SIAT2	1.85874	0.196348
antigen	2012-12-27=A/CAIRO/136/2012=C1/SIAT1	2.21708	4.41316
antigen	2012-12-27=A/CAIRO/140/2012=C1/SIAT1	2.67939	4.38287
antigen	2012-12-27=A/MECKLENBURG VORPOMMERN/12/2012=C2/SIAT1	0.454298	0.249331
antigen	2012-12-27=A/TURKEY/426/2012=C0/SIAT1	1.34458	1.00193
antigen	2012-12-29=A/ENGLAND/676/2012=SIAT1/SIAT1	3.75759	0.645162
antigen	2012-12-31=A/ROMA/02/2013=CX/SIAT1	5.66097	2.81018
antigen	2012-12-31=A/ROMA/04/2013=CX/SIAT1	3.3707	0.544245
antigen	2013-00-00=A/FIRENZE/13/2013=MDCK2/SIAT1	3.46435	1.50237
antigen	2013-00-00=A/KAZAKHSTAN/3372/2013=SIAT2	3.16588	0.667119
antigen	2013-00-00=A/KAZAKSTAN/3121/2013=SIAT2	3.0142	1.84292
antigen	2013-00-00=A/KAZAKSTAN/3263/2013=SIAT2	3.28074	1.82895
antigen	2013-01-01=A/ISRAEL/17/2013=P2/SIAT1	3.48549	-0.0784212
antigen	2013-01-01=A/LATVIA/1-30021/2013=MDCK1/SIAT3	1.01911	0.51371
antigen	2013-01-02=A/CAIRO/152/2013=C1/SIAT1	2.9599	5.35985
antigen	2013-01-02=A/CAIRO/153/2013=C1/SIAT1	2.58229	5.50384
antigen	2013-01-02=A/HONG KONG/43/2013=MDCK2/SIAT1	0.743935	-0.952423
antigen	2013-01-02=A/ICELAND/02/2013=MDCKX/SIAT3	3.47889	1.83937
antigen	2013-01-02=A/IRELAND/00367/2013=MDCK2/SIAT2	1.45528	1.34678
antigen	2013-01-02=A/IRELAND/00367/2013=SIAT4	1.88595	-0.283904
antigen	2013-01-03=A/BRISBANE/1/2013=E6/E1	2.48391	3.23991
antigen	2013-01-03=A/NORDRHEIN-WESTFALEN/1/2013=C1/SIAT1	1.41994	-0.212593
antigen	2013-01-03=A/PLZEN/17/2013=MDCK4/SIAT1	2.67591	-0.380924
antigen	2013-01-04=A/ICELAND/04/2013=SIAT2	3.23496	3.58913
antigen	2013-01-04=A/LISBOA/SU15/2013=SIAT2	1.85202	0.394113
antigen	2013-01-04=A/TRIESTE/01/2013=CX/SIAT1	0.68694	1.02003
antigen	2013-01-04=A/TRIESTE/01/2013=CX/SIAT5	3.65015	1.89548
antigen	2013-01-06=A/LATVIA/1-32593/2013=MDCK1/SIAT1	1.00616	0.518636
antigen	2013-01-07=A/BELGIUM/G0044 /2013=SIAT2	1.72294	0.542869
antigen	2013-01-07=A/DENMARK/60/2013=SIAT2/SIAT1	3.09599	0.913761
antigen	2013-01-07=A/MADEIRA/MS3/2013=SIAT2	1.62334	0.204408
antigen	2013-01-07=A/MADEIRA_PT/12/2013=SIAT4/SIAT1	1.31327	0.650448
antigen	2013-01-07=A/SACHSEN/2/2013=C1/SIAT2	3.53379	3.82046
antigen	2013-01-08=A/ATHENS GR/14/2013=SIAT2	1.97635	-0.326249
antigen	2013-01-08=A/ISRAEL/20/2013=P1/SIAT1	2.88159	-0.922382
antigen	2013-01-08=A/TULKAREM/83/2013=SIAT3	2.67591	-0.380903
antigen	2013-01-09=A/CAIRO/158/2013=C1/SIAT1	3.06078	5.70373
antigen	2013-01-09=A/ENGLAND/104/2013=MDCK2/SIAT1	4.14417	2.7538
antigen	2013-01-09=A/ENGLAND/119/2013=MDCK2/SIAT1	4.38812	5.02414
antigen	2013-01-10=A/DENMARK/20/2013=SIAT2/SIAT1	1.83708	0.193947
antigen	2013-01-10=A/PLZEN/22/2013=MDCK4/SIAT1	0.82184	0.374004
antigen	2013-01-10=A/VALENCIA/1S/2013=SIAT2	4.96257	3.5108
antigen	2013-01-11=A/HONG KONG/146/2013=MDCK2/SIAT1	1.19122	-0.874315
antigen	2013-01-11=A/SARAJEVO/9/2013=SIAT1	1.7768	-0.303923
antigen	2013-01-13=A/LATVIA/1-37023/2013=MDCK1/SIAT1	1.5466	0.771499
antigen	2013-01-13=A/STOCKHOLM/1/2013=MDCK1/SIAT1	2.51147	0.943631
antigen	2013-01-14=A/CAIRO/171/2013=C1/SIAT1	3.08098	5.05845
antigen	2013-01-14=A/ISRAEL/24/2013=P1/SIAT1	4.18659	2.92374
antigen	2013-01-14=A/SERBIA/NS-200/2013=SIAT2	4.22817	3.04125
antigen	2013-01-15=A/CATALONIA/5674S/2013=SIAT1	4.49036	4.08357
antigen	2013-01-15=A/ISRAEL/19/2013=CX/SIAT1	1.21167	1.05371
antigen	2013-01-15=A/MALTA/MV720824/2013=MDCK3	2.15029	1.54104
antigen	2013-01-16=A/HONG KONG/209/2013=MDCK2/SIAT1	4.95714	2.15662
antigen	2013-01-17=A/ALMATY/2871/2013=SIAT2	3.78467	0.797614
antigen	2013-01-17=A/CATALONIA/5689S/2013=SIAT1	1.5948	2.08266
antigen	2013-01-17=A/SLOVENIA/218/2013=MDCK1/SIAT1	3.35414	0.517488
antigen	2013-01-17=A/TARAZ/2918/2013=SIAT2	3.7847	0.797642
antigen	2013-01-18=A/SARAJEVO/58/2013=SIAT2	2.72704	-0.659403
antigen	2013-01-18=A/SERBIA/NS-210/2013=SIAT3	3.40513	0.666662
antigen	2013-01-18=A/TARAZ/2922/2013=SIAT2	3.79321	1.23752
antigen	2013-01-19=A/ACORES_PT/11/2013=SIAT1/SIAT1	1.95124	0.399204
antigen	2013-01-20=A/ALMATY/2880/2013=SIAT2	3.66416	1.07573
antigen	2013-01-21=A/SKOPJE/DZ K 33/2013=SIAT3	1.28185	-0.588465
antigen	2013-01-22=A/AKTOBE/2935/2013=SIAT2	2.42143	-0.481726
antigen	2013-01-22=A/CATALONIA/2070282NS/2013=SIAT2	4.73722	3.23653
antigen	2013-01-23=A/CATALONIA/5742S/2013=SIAT2	4.80854	3.1091
antigen	2013-01-24=A/ALMATY/2929/2013=SIAT2	2.63839	0.512097
antigen	2013-01-24=A/CATALONIA/2071057NS/2013=SIAT2	4.96254	3.5108
antigen	2013-01-24=A/ICELAND/29/2013=MDCK1/SIAT3	4.35869	2.6746
antigen	2013-01-25=A/AUSTRIA/716774/2013=SIAT1/SIAT1	2.97842	0.833693
antigen	2013-01-25=A/SLOVENIA/388/2013=MDCKX/SIAT1	2.44433	0.330769
antigen	2013-01-26=A/RAMALLAH/84/2013=SIAT3	2.51056	0.152359
antigen	2013-01-27=A/ALMATY/2958/2013=E5	0.382024	2.52336
antigen	2013-01-27=A/ALMATY/2958/2013=E5/E1	1.12675	2.88424
antigen	2013-01-27=A/ALMATY/2958/2013=SIAT3	3.84706	0.603684
antigen	2013-01-28=A/ASTRAKHAN/1/2013=C3/SIAT1	0.128375	0.595109
antigen	2013-01-28=A/HONG KONG/392/2013=MDCK2/SIAT1	2.09366	-0.223205
antigen	2013-01-28=A/ICELAND/30/2013=MDCKX/SIAT1	4.30757	1.27606
antigen	2013-01-28=A/TRIESTE/12/2013=SIAT2	3.20399	1.1941
antigen	2013-01-29=A/ENGLAND/188/2013=SIAT1/SIAT1	4.00847	2.64569
antigen	2013-01-29=A/HONG KONG/419/2013=MDCK2/SIAT1	2.09363	-0.223113
antigen	2013-01-30=A/ENGLAND/256/2013=MDCK1/SIAT1	4.12816	2.70537
antigen	2013-01-30=A/SLOVENIA/466/2013=MDCKX/SIAT1	4.63203	4.61539
antigen	2013-01-30=A/STOCKHOLM/10/2013=MDCK1/SIAT1	4.18722	3.14068
antigen	2013-01-31=A/ENGLAND/280/2013=MDCK1/SIAT1	3.45998	3.514
antigen	2013-02-04=A/BELGIUM/G0528/2013=SIAT2	2.64763	-0.263819
antigen	2013-02-04=A/BULGARIA/270/2013=C2/SIAT1	2.8281	4.303
antigen	2013-02-04=A/SLOVENIA/549/2013=MDCK1/SIAT1	4.46335	5.50749
antigen	2013-02-05=A/BELGRADE/648/2013=C2/SIAT2	4.83177	2.09255
antigen	2013-02-05=A/LITHUANIA/5273/2013=SIAT2	4.20334	2.23597
antigen	2013-02-05=A/NITRA/360/2013=MDCK1/SIAT1	3.20974	3.43072
antigen	2013-02-08=A/BULGARIA/253/2013=C2/SIAT1	3.94149	2.73731
antigen	2013-02-09=A/ENGLAND/279/2013=SIAT1/SIAT1	4.25877	2.80693
antigen	2013-02-09=A/STOCKHOLM/11/2013=MDCK1/SIAT1	4.18718	3.14061
antigen	2013-02-11=A/NOSYBE/429/2013=MDCK1/SIAT1	1.26898	0.960341
antigen	2013-02-12=A/SLOVENIA/709/2013=MDCK1/SIAT1	1.05718	1.90566
antigen	2013-02-13=A/SAINT-PETERSBURG/4/2013=C1/SIAT1	3.71351	2.66009
antigen	2013-02-13=A/SAINT-PETERSBURG/6/2013=C1/SIAT1	3.72465	3.34803
antigen	2013-02-14=A/SLOVENIA/741/2013=MDCKX/SIAT1	1.99182	0.732663
antigen	2013-02-15=A/ENGLAND/308/2013=SIAT1/SIAT1	4.40122	1.95157
antigen	2013-02-15=A/SLOVENIA/760/2013=MDCKX/SIAT1	2.40994	0.748742
antigen	2013-02-17=A/STOCKHOLM/9/2013=MDCK1/SIAT1	3.88351	3.69191
antigen	2013-02-18=A/BRETAGNE/995/2013=MDCK1/SIAT1	3.16657	1.85772
antigen	2013-02-19=A/LITHUANIA/5810/2013=SIAT2	3.19802	2.49546
antigen	2013-02-19=A/MILANO/28/2013=MDCK1/SIAT3	3.71521	0.805969
antigen	2013-02-20=A/ASTRAKHAN/2/2013=C1/SIAT1	5.40673	3.37094
antigen	2013-02-20=A/ASTRAKHAN/5/2013=C1/SIAT1	3.7003	3.22178
antigen	2013-02-20=A/NOVOSIBIRSK/77/2012=C4/SIAT1	2.92427	3.22887
antigen	2013-02-20=A/NOVOSIBIRSK/78/2012=C4/SIAT1	4.61729	3.93107
antigen	2013-02-20=A/SAINT-PETERSBURG/36/2013=C2/SIAT1	3.7805	3.14799
antigen	2013-02-21=A/GALANTA/592/2013=MDCK1/SIAT1	4.1369	3.43618
antigen	2013-02-22=A/AMERICAN SAMOA/4786/2013=C2/SIAT1	4.11355	1.81709
antigen	2013-02-22=A/AMERICAN SAMOA/4786/2013=E4/E1	1.09135	4.38607
antigen	2013-02-22=A/MINSK/1262/2013=MDCK3/SIAT1	1.84589	1.29964
antigen	2013-02-22=A/STOCKHOLM/8/2013=MDCK0/SIAT1	2.7689	0.564512
antigen	2013-02-23=A/STOCKHOLM/7/2013=MDCK1/SIAT1	3.16558	0.292351
antigen	2013-02-24=A/BELGRADE/1166/2013=C1/SIAT2	4.01323	1.49202
antigen	2013-02-25=A/HONG KONG/1036/2013=MDCK2/SIAT1	0.736846	1.24861
antigen	2013-02-25=A/KMELNITSK/350/2013=MDCK2/MDCK1	2.08393	0.990774
antigen	2013-02-25=A/MAEVATANANA/563/2013=MDCK1/SIAT1	3.44053	0.400121
antigen	2013-02-27=A/LITHUANIA/6385/2013=SIAT2	3.19798	2.4955
antigen	2013-02-27=A/MOLDOVA/262/2013=SIAT2	3.55941	1.6705
antigen	2013-03-04=A/LITHUANIA/6934/2013=SIAT3	3.98708	2.97875
antigen	2013-03-04=A/TIMIS/136369/2013=MDCK3/SIAT1	3.27277	1.26837
antigen	2013-03-04=A/UKRAINE/5896/2013=C2/SIAT1	3.05392	2.57224
antigen	2013-03-05=A/IRELAND/M20189/2013=SIAT3	4.19176	2.94616
antigen	2013-03-05=A/IRELAND/M20427/2013=SIAT3	4.14493	2.52078
antigen	2013-03-05=A/UKRAINE/5906/2013=C2/SIAT3	3.96061	1.10043
antigen	2013-03-06=A/DNIPROPETROVSK/361/2013=MDCK1/SIAT1	4.37687	3.15586
antigen	2013-03-06=A/LITHUANIA/7241/2013=SIAT2	3.2092	2.12498
antigen	2013-03-06=A/MINSK/1431/2013=MDCK3/SIAT1	4.45702	1.1575
antigen	2013-03-06=A/UKRAINE/5837/2013=C2/SIAT1	4.74788	1.89346
antigen	2013-03-06=A/UKRAINE/5909/2013=C2/SIAT1	3.951	1.39831
antigen	2013-03-07=A/BRATISLAVA/811/2013=MDCK1/SIAT1	1.64995	2.02261
antigen	2013-03-07=A/MOLDOVA/326/2013=MDCK2/SIAT1	2.19118	-0.401674
antigen	2013-03-08=A/LITHUANIA/7849/2013=SIAT2	3.20916	2.125
antigen	2013-03-08=A/UKRAINE/275/2013=SIAT1/SIAT2	4.06797	1.75905
antigen	2013-03-09=A/PICARDIE/1274/2013=MDCK1/SIAT1	3.13386	1.99272
antigen	2013-03-10=A/SAPPORO/116/2014=MDCK1/MDCK1/SIAT1	0.607441	-1.14111
antigen	2013-03-11=A/ESTONIA/76614/2013=MDCK1/SIAT1	1.63047	1.81988
antigen	2013-03-11=A/MAEVATANANA/974/2013=MDCK1/SIAT1	3.12223	4.4295
antigen	2013-03-11=A/MAURITIUS/167/2013=MDCK2/SIAT1	2.68337	1.97919
antigen	2013-03-12=A/BURGOS/96/2013=SIAT2	3.71301	3.32342
antigen	2013-03-12=A/KALININGRAD/1/2013=C1/SIAT1	3.45863	5.42668
antigen	2013-03-12=A/LITHUANIA/8003/2013=SIAT3	4.2938	1.92095
antigen	2013-03-12=A/MOSCOW/105/2013=MDCK2/SIAT1	3.78741	2.61582
antigen	2013-03-12=A/SAINT-PETERSBURG/69/2013=C2/SIAT1	4.5959	4.17061
antigen	2013-03-12=A/SAMARA/73/2013=C1/SIAT1	1.37143	0.688752
antigen	2013-03-12=A/SAMARA/73/2013=C1/SIAT2	0.0857855	1.56391
antigen	2013-03-12=A/SAMARA/73/2013=C1/SIAT3	0.0969271	1.91377
antigen	2013-03-12=A/SAMARA/73/2013=C1/SIAT4	0.075095	1.64751
antigen	2013-03-13=A/ESTONIA/76663/2013=MDCK2/SIAT1	2.63689	0.0459145
antigen	2013-03-13=A/ESTONIA/76676/2013=MDCK2/SIAT1	1.24785	1.74982
antigen	2013-03-13=A/ICELAND/04311/2013=SIAT2	2.87863	3.91792
antigen	2013-03-13=A/LESKOVAC/1653/2013=C2/SIAT1	4.9478	1.8943
antigen	2013-03-13=A/LESKOVAC/1655/2013=C1/SIAT1	4.32764	1.14196
antigen	2013-03-13=A/UKRAINE/288/2013=SIAT1/SIAT1	4.61932	2.05547
antigen	2013-03-14=A/BRATISLAVA/887/2013=MDCK1/SIAT1	2.76886	2.42461
antigen	2013-03-14=A/MOLDOVA/368/2013=SIAT2	3.46808	1.55293
antigen	2013-03-14=A/VALLADOLID/95/2013=SIAT2	4.04743	3.64788
antigen	2013-03-15=A/DNIPROPETROVSK/364/2013=MDCK1/SIAT1	4.32423	2.90092
antigen	2013-03-15=A/DNIPROPETROVSK/390/2013=MDCK1/SIAT1	3.47887	1.83938
antigen	2013-03-15=A/NOVE ZAMKY/897/2013=MDCK1/SIAT1	0.766738	2.88996
antigen	2013-03-16=A/LITHUANIA/8115/2013=SIAT2	3.41741	3.73445
antigen	2013-03-18=A/BELGIUM/G1034/2013=SIAT2	1.54674	-0.0253458
antigen	2013-03-18=A/LORRAINE/1348/2013=MDCK1/SIAT1	3.16658	1.85771
antigen	2013-03-18=A/VALLADOLID/98/2013=SIAT3	1.2827	0.26678
antigen	2013-03-19=A/NORWAY/1861/2013=MDCK1/SIAT1	4.50271	3.58209
antigen	2013-03-20=A/SAINT-PETERSBURG/170/2013=C2/SIAT1	5.80113	4.09145
antigen	2013-03-20=A/UKRAINE/316/2013=MDCK1/SIAT1	3.46436	1.50236
antigen	2013-03-24=A/NORWAY/1905/2013=MDCK2/MDCK1	5.27418	2.23734
antigen	2013-03-25=A/BELGIUM/G1067/2013=SIAT2	1.5438	0.169846
antigen	2013-03-25=A/ESTONIA/77060/2013=MDCK2/SIAT1	2.19843	1.14017
antigen	2013-03-25=A/UKRAINE/5840/2013=C1/SIAT1	4.98351	1.98028
antigen	2013-03-26=A/IRELAND/M26695/2013=SIAT3	4.68328	2.51279
antigen	2013-03-28=A/LITHUANIA/9696/2013=SIAT3	3.09926	1.77386
antigen	2013-03-30=A/PARIS/1516/2013=MDCK1/SIAT1	3.65997	1.62987
antigen	2013-03-30=A/VLADIVOSTOK/73/2013=MDCK2/SIAT1	3.62978	1.5015
antigen	2013-04-02=A/IRELAND/M28390/2013=SIAT3	5.13299	2.57337
antigen	2013-04-02=A/IRELAND/M28426/2013=SIAT3	5.13304	2.57335
antigen	2013-04-02=A/LITHUANIA/9520/2013=SIAT3	3.15981	0.924933
antigen	2013-04-02=A/MOLDOVA/440/2013=SIAT2	4.29042	1.64096
antigen	2013-04-02=A/VALLADOLID/118/2013=SIAT3	2.34551	-0.143103
antigen	2013-04-03=A/NOVOSIBIRSK/32/2013=C1/SIAT1	4.63211	4.6155
antigen	2013-04-04=A/GHANA/DARI-0063/2013=SIAT2	0.868745	0.146105
antigen	2013-04-04=A/GHANA/FS-0373/2013=SIAT2	1.91704	-0.214652
antigen	2013-04-05=A/ESTONIA/77365/2013=MDCK2/SIAT1	3.03138	0.477455
antigen	2013-04-07=A/NORWAY/2010/2013=MDCK2/SIAT1	2.26797	0.160258
antigen	2013-04-07=A/NORWAY/2160/2013=MDCK1/SIAT1	2.33014	0.719504
antigen	2013-04-10=A/BELGIUM/S0923/2013=SIAT2	1.96662	-0.470335
antigen	2013-04-10=A/NORWAY/2200/2013=MDCK1/SIAT1	1.68516	1.32711
antigen	2013-04-11=A/BELGIUM/S0930/2013=SIAT2	1.96677	-0.470262
antigen	2013-04-11=A/PICARDIE/1572/2013=MDCK1/SIAT1	3.42767	1.84756
antigen	2013-04-12=A/CHIBA-C/39/2013=MDCK2/MDCK1/SIAT2	5.57486	8.6101
antigen	2013-04-12=A/YOKOHAMA/153/2013=MDCK3/MDCK1/SIAT1	4.36417	2.8199
antigen	2013-04-17=A/JIANGXI-YUSHUI/1220/2013=C2/1/SIAT2	2.97766	1.97148
antigen	2013-04-18=A/SOUTH AFRICA/1857/2013=MDCK2/SIAT1	1.42696	0.614534
antigen	2013-04-18=A/UKRAINE/466/2013=MDCK1/SIAT2	2.48676	1.63767
antigen	2013-04-19=A/GHANA/DILI-0319/2013=SIAT2	1.91747	-0.214497
antigen	2013-04-22=A/GHANA/DILI-0321/2013=SIAT2	1.82343	0.287401
antigen	2013-04-23=A/NORWAY/2255/2013=MDCK1/SIAT1	1.47774	1.12968
antigen	2013-04-26=A/ICELAND/56/2013=SIAT2	4.24877	3.59238
antigen	2013-05-01=A/OSAKA/32/2013=MDCK2/MDCK1/SIAT1	5.49482	3.1916
antigen	2013-05-03=A/NORWAY/2418/2013=SIAT2	3.74925	0.832122
antigen	2013-05-09=A/KANAGAWA/141/2013=MDCK2/MDCK1/SIAT1	4.33529	2.73212
antigen	2013-06-10=A/HUNAN-LUSONG/1532/2013=C1/1/SIAT2	3.63329	2.48034
antigen	2013-06-12=A/SOUTH AFRICA/3941/2013=SIAT1/SIAT1	1.57012	-0.409098
antigen	2013-06-13=A/GHANA/DILI-0443/2013=SIAT2	2.00422	-0.402251
antigen	2013-06-17=A/VICTORIA/504/2013=E4/E1	2.64018	4.31535
antigen	2013-06-17=A/VICTORIA/505/2013=E4/E1	1.86585	3.61121
antigen	2013-06-20=A/GHANA/DILI-0467/2013=SIAT2	3.03567	-0.369763
antigen	2013-06-25=A/SOUTH AFRICA/4655/2013=SIAT1/SIAT1	2.56902	-0.283761
antigen	2013-06-25=A/SOUTH AFRICA/4671/2013=MDCK2/SIAT1	2.37094	0.639006
antigen	2013-06-28=A/GHANA/DILI-495/2013=C1/SIAT1	2.89643	2.3197
antigen	2013-07-01=A/GHANA/DILI-498/2013=C1/SIAT1	3.29063	2.93656
antigen	2013-07-03=A/MAURITIUS/571/2013=MDCK2/SIAT1	2.68337	1.9792
antigen	2013-07-04=A/GHANA/DARI-0098/2013=SIAT2	1.16652	0.0553332
antigen	2013-07-08=A/GHANA/DILI-515/2013=SIAT2	2.00418	-0.402154
antigen	2013-07-09=A/GHANA/DILI-518/2013=SIAT2	2.46708	0.465564
antigen	2013-07-15=A/MAURITIUS/610/2013=MDCK2/SIAT1	3.21301	2.23737
antigen	2013-07-19=A/GHANA/DARI-13-111/2013=SIAT2/SIAT1	2.80775	1.66395
antigen	2013-08-12=A/ZAMBIA/13/127/2013=SIAT2	2.07794	1.64514
antigen	2013-08-14=A/GHANA/DILI-13-619/2013=SIAT1/SIAT1	2.64634	1.27379
antigen	2013-08-14=A/GHANA/DILI-13-620/2013=SIAT1/SIAT1	2.80758	1.66404
antigen	2013-08-19=A/MAURITIUS/703/2013=MDCK2/SIAT1	3.41421	2.20391
antigen	2013-08-27=A/BORDEAUX/2456/2013=MDCK2/SIAT1	2.43647	-0.558185
antigen	2013-08-28=A/ZAMBIA/13/093/2013=CX/SIAT2	3.62446	0.383383
antigen	2013-09-03=A/STOCKHOLM/17/2013=MDCK2/SIAT1	4.34325	0.634484
antigen	2013-09-04=A/STOCKHOLM/18/2013=MDCK2/SIAT1	6.39691	0.862991
antigen	2013-09-13=A/LYON/37.477/2013=MDCK2/SIAT1	2.06716	0.658957
antigen	2013-09-15=A/ENGLAND/617/2013=SIAT2/SIAT2	3.28672	-0.313991
antigen	2013-09-18=A/GHANA/DILI-13-694/2013=SAIT2/SIAT4	2.25934	-0.582721
antigen	2013-09-20=A/GHANA/DILI-13-701/2013=SIAT2/SIAT1	2.44156	0.387783
antigen	2013-09-20=A/GHANA/FS-13-951/2013=SIAT4	2.26936	-0.453957
antigen	2013-09-21=A/ZAMBIA/13/109/2013=CX/SIAT1	2.65698	0.793614
antigen	2013-09-23=A/GHANA/DILI-13-702/2013=SIAT1/SIAT3	2.4986	0.829917
antigen	2013-09-24=A/GHANA/DILI-13-704/2013=SIAT1/SIAT2	1.90665	0.252313
antigen	2013-09-24=A/GHANA/DILI-13-726/2013=SIAT1/SIAT3	2.33374	0.580814
antigen	2013-09-26=A/ZAMBIA/13/176/2013=SIAT2	2.01945	0.179905
antigen	2013-09-30=A/PARIS/2031/2013=MDCK2/SIAT1	1.41136	0.868978
antigen	2013-10-01=A/TOGO/LNG/333/2013=SIAT3	3.58033	0.800665
antigen	2013-10-03=A/NORWAY/2940/2013=MDCK2/SIAT1	2.80041	0.94337
antigen	2013-10-08=A/GHANA/DILI-13-775/2013=SIAT2/SIAT1	1.90666	0.252297
antigen	2013-10-11=A/CAMEROON/5793/2013=SIAT2	0.494304	-0.548761
antigen	2013-10-16=A/ENGLAND/620/2013=SIAT1/SIAT1	2.09472	0.399701
antigen	2013-10-19=A/NETHERLANDS/2244/2013=MDCK3/SIAT1	3.71409	-0.166244
antigen	2013-10-23=A/NETHERLANDS/2247/2013=MDCK3/SIAT1	3.52934	0.506676
antigen	2013-10-23=A/TEHRAN/58191/2013=MDCK3/SIAT1	2.67899	0.551726
antigen	2013-10-24=A/NIMES/2658/2013=MDCK2/SIAT1	2.55049	-0.240533
antigen	2013-10-27=A/TEHRAN/63139/2013=MDCK3/SIAT1	2.53332	0.175508
antigen	2013-10-28=A/TOGO/LNG/398/2013=SIAT3	3.30353	1.2818
antigen	2013-10-29=A/JORDAN/30541/2013=SIAT2	1.77294	0.143252
antigen	2013-10-29=A/TEHRAN/63151/2013=MDCK3/SIAT1	3.22134	-0.306019
antigen	2013-11-01=A/TOKYO/31512/2013=MDCK2/MDCK2/SIAT1	3.10432	0.431223
antigen	2013-11-04=A/FUJIAN-YANPING/2707/2013=C4/SIAT1	1.94577	0.208792
antigen	2013-11-04=A/MADAGASCAR/00147/2014=SIAT2	0.920357	-0.52626
antigen	2013-11-05=A/GHANA/FS-13-1065/2013=SIAT1/SIAT1	1.38849	0.903755
antigen	2013-11-08=A/JIANGXI-XUNYANG/1790/2013=C3/SIAT1	1.905	-0.452598
antigen	2013-11-08=A/PAIS VASCO/1403/2013=SIAT1/SIAT1	2.87587	1.58235
antigen	2013-11-09=A/STOCKHOLM/22/2013=MDCK1/SIAT1	3.49557	0.138864
antigen	2013-11-10=A/CHONGQING-YUZHONG/11653/2013=C3/SIAT1	2.00761	0.36073
antigen	2013-11-11=A/JORDAN/30586/2013=SIAT2	1.80542	-0.622859
antigen	2013-11-11=A/NORWAY/3105/2013=MDCK2/SIAT1	2.13518	-1.31372
antigen	2013-11-12=A/KAZAKHSTAN/3291/2013=SIAT2	2.75379	0.367314
antigen	2013-11-18=A/CAMEROON/6468/2013=SIAT3	2.12029	-0.435518
antigen	2013-11-20=A/COTE D'IVOIRE/1984/2013=SIAT2	3.21162	-0.82351
antigen	2013-11-22=A/AIX-EN-PROVENCE/2846/2013=MDCK2/SIAT1	2.06713	0.658946
antigen	2013-11-25=A/THURINGEN/123/2013=C2/SIAT1	1.7791	-0.616706
antigen	2013-11-26=A/BAYERN/139/2013=C2/SIAT1	0.925404	0.740763
antigen	2013-11-26=A/CAMEROON/6624/2013=SIAT4	1.27593	0.295891
antigen	2013-11-26=A/STOCKHOLM/30/2013=MDCK1/SIAT1	3.71423	-0.166211
antigen	2013-11-26=A/TRIESTE/37/2013=MDCK3/SIAT1	1.97218	1.20374
antigen	2013-11-27=A/COTE D'IVOIRE/2038/2013=SIAT2	2.09733	-0.808012
antigen	2013-11-27=A/NAVARRA/1503/2013=SIAT1/SIAT1	1.47541	0.784573
antigen	2013-11-28=A/PAVIA/145/2013=MDCK2/SIAT1	1.53463	0.415622
antigen	2013-11-28=A/TOULOUSE/2892/2013=MDCK2/SIAT1	2.02963	-0.819758
antigen	2013-11-29=A/BALEARES/1498/2013=SIAT1/SIAT1	1.6023	1.44653
antigen	2013-11-29=A/JORDAN/30677/2013=SIAT1/SIAT1	0.786036	0.676532
antigen	2013-12-02=A/BURSA/176/2013=MDCK1/SIAT2	2.09472	0.399691
antigen	2013-12-02=A/BURSA/177/2013=MDCK1/SIAT1	1.6346	0.241544
antigen	2013-12-03=A/MALATYA/3872/2013=SIAT1/SIAT1	2.59246	-0.389715
antigen	2013-12-03=A/SORIA/143/2013=SIAT1/SIAT1	0.630758	0.377336
antigen	2013-12-04=A/STOCKHOLM/34/2013=MDCK3/SIAT1	3.51835	0.676901
antigen	2013-12-05=A/CAMEROON/7010/2013=SIAT4	1.85025	-0.574885
antigen	2013-12-05=A/NETHERLANDS/2249/2013=MDCK2/SIAT1	1.93736	-0.605388
antigen	2013-12-05=A/NORWAY/3266/2013=MDCK1/SIAT1	3.8516	0.531784
antigen	2013-12-06=A/CATALONIA/2141012NS/2013=C0/SIAT1	0.975607	-0.793264
antigen	2013-12-06=A/JORDAN/20539/2013=SIAT1/SIAT1	1.99276	-0.0809698
antigen	2013-12-06=A/SWITZERLAND/9715293/2013=E4	-1.7604	0.651855
antigen	2013-12-06=A/SWITZERLAND/9715293/2013=E4/E1	-0.283273	0.0116271
antigen	2013-12-06=A/SWITZERLAND/9715293/2013=E4/E2	0.294453	0.033248
antigen	2013-12-06=A/SWITZERLAND/9715293/2013=SIAT1/SIAT2	-0.521721	-0.677495
antigen	2013-12-06=A/SWITZERLAND/9715293/2013=SIAT1/SIAT3	-0.473983	-0.905775
antigen	2013-12-06=A/SWITZERLAND/9715293/2013=SIAT1/SIAT4	-0.928546	0.262325
antigen	2013-12-06=A/SWITZERLAND/9715293/2013=SIAT2	1.75001	-2.02013
antigen	2013-12-07=A/BALEARES/1521/2013=SIAT1/SIAT1	1.37596	0.494928
antigen	2013-12-07=A/LYON/2959/2013=MDCK2/SIAT1	3.22128	-0.305949
antigen	2013-12-07=A/PAIS VASCO/131532/2013=SIAT1/MDCK2	1.40907	0.787807
antigen	2013-12-08=A/STOCKHOLM/31/2013=MDCK1/SIAT1	3.08123	0.626421
antigen	2013-12-10=A/BELGIUM/13G1308/2013=SIAT4	1.36852	0.499493
antigen	2013-12-10=A/BERLIN/215/2013=C2/SIAT1	3.51834	0.676915
antigen	2013-12-10=A/CAMEROON/7012/2013=SIAT4	0.920046	-0.526241
antigen	2013-12-10=A/CATALONIA/6623S/2013=C0/SIAT1	2.02303	0.32771
antigen	2013-12-10=A/IRELAND/14M00149/2013=SIAT4	2.85191	0.180684
antigen	2013-12-10=A/LATVIA/12019591/2013=MDCK2/SIAT1	2.20483	0.585107
antigen	2013-12-10=A/MALATYA/3946/2013=SIAT1/MDCK2	1.80605	1.38579
antigen	2013-12-10=A/NAVARRA/1528/2013=SIAT1/SIAT1	1.59822	0.945646
antigen	2013-12-10=A/NAVARRA/1565/2013=SIAT1/SIAT1	2.17239	0.280775
antigen	2013-12-11=A/ARAGON/1548/2013=SIAT1/SIAT1	1.87714	1.26272
antigen	2013-12-11=A/COTE D'IVOIRE/2165/2013=SIAT2	1.41923	0.00728838
antigen	2013-12-11=A/STOCKHOLM/29/2013=MDCK1/SIAT1	1.89176	2.1527
antigen	2013-12-12=A/BELGIUM/13G1319/2013=SIAT2	2.68892	0.699478
antigen	2013-12-12=A/COTE D'IVOIRE/2202/2013=SIAT2	1.77678	-1.5102
antigen	2013-12-13=A/COTE D'IVOIRE/2207/2013=SIAT2	2.93569	0.324341
antigen	2013-12-14=A/SLOVENIA/2528/2013=MDCKX/SIAT1	3.03836	-0.267268
antigen	2013-12-14=A/UKRAINE/6002/2013=SIAT3	3.04157	0.439359
antigen	2013-12-15=A/CROATIA/2561/2013=MDCK1/SIAT1	2.50328	0.597169
antigen	2013-12-15=A/KAZAKHSTAN/3371/2013=SIAT2	3.05152	0.81645
antigen	2013-12-15=A/LISBOA/147/2013=SIAT3/SIAT1	2.55048	-0.240495
antigen	2013-12-15=A/SLOVENIA/2529/2013=MDCKX/SIAT2	1.70878	0.667235
antigen	2013-12-15=A/STOCKHOLM/36/2013=MDCK1/SIAT1	2.86415	1.71078
antigen	2013-12-16=A/ANTALYA/251/2013=MDCK1/SIAT1	2.06159	-0.178521
antigen	2013-12-16=A/BELGIUM/13G1334/2013=SIAT2	3.34186	0.649318
antigen	2013-12-16=A/BURSA/246/2013=MDCK1/SIAT2	2.09471	0.399699
antigen	2013-12-16=A/BURSA/247/2013=MDCK1/SIAT1	3.08961	0.00499838
antigen	2013-12-16=A/TOULON/3038/2013=MDCK3/SIAT1	2.66343	0.391205
antigen	2013-12-16=A/TRIESTE/41/2013=CX/SIAT1	2.87319	0.194201
antigen	2013-12-16=A/UKRAINE/710/2013=SIAT2/SIAT1	2.50159	0.304103
antigen	2013-12-17=A/CAMEROON/7186/2013=SIAT4	1.44085	0.109881
antigen	2013-12-17=A/CENTRE/2484/2013=MDCK2/SIAT1	1.68741	1.20608
antigen	2013-12-17=A/LORRAINE/2485/2013=MDCK1/SIAT1	1.7896	0.171385
antigen	2013-12-17=A/MILANO/59/2013=SIAT1/SIAT1	2.81143	0.181821
antigen	2013-12-17=A/MOLDOVA/696/2013=MDCK2/SIAT1	2.8004	0.943383
antigen	2013-12-17=A/NORWAY/3290/2013=MDCK1/SIAT1	2.37857	-1.11309
antigen	2013-12-17=A/NORWAY/3303/2013=MDCK1/SIAT1	3.44056	-0.768177
antigen	2013-12-18=A/ENGLAND/651/2013=SIAT1/SIAT1	3.17682	-1.61571
antigen	2013-12-18=A/KAZAKHSTAN/3281/2013=SIAT2	3.06275	0.420656
antigen	2013-12-18=A/PAVIA/154/2013=MDCK1/SIAT1	2.52344	0.170733
antigen	2013-12-18=A/PROVENCE_ALPES_COTE_DAZUR/2501/2013=MDCK2/SIAT1	1.37597	0.494937
antigen	2013-12-19=A/BELGIUM/13G1326/2013=SIAT2	2.56844	0.263832
antigen	2013-12-20=A/ANKARA/4084/2013=SIAT1/SIAT1	2.28352	-0.628492
antigen	2013-12-20=A/NORWAY/53/2014=MDCK2/SIAT1	1.28274	-0.418949
antigen	2013-12-21=A/DIYARBAKIR/4107/2013=SIAT1/SIAT1	1.94476	0.877266
antigen	2013-12-21=A/JORDAN/30714/2013=SIAT2	1.80542	-0.622867
antigen	2013-12-23=A/DENMARK/104/2013=SIAT2/SIAT1	0.641029	0.481684
antigen	2013-12-23=A/KAZAKHSTAN/3318/2013=SIAT2	2.8585	0.589558
antigen	2013-12-23=A/KAZAKHSTAN/3319/2013=SIAT2	3.01026	0.61672
antigen	2013-12-24=A/JORDAN/20561/2013=SIAT2	1.01309	-0.399465
antigen	2013-12-24=A/JORDAN/20564/2013=SIAT2	0.920023	-0.526247
antigen	2013-12-24=A/KAZAKHSTAN/3370/2013=SIAT3	3.22133	-0.306005
antigen	2013-12-24=A/MOSCOW/137/2013=MDCK2/SIAT1	2.17897	0.398136
antigen	2013-12-24=A/NORWAY/3314/2013=MDCK1/SIAT1	3.2213	-0.305986
antigen	2013-12-24=A/UKRAINE/6004/2013=C1/SIAT1	1.48464	-0.532584
antigen	2013-12-25=A/ALGERIA/277/2013=SIAT2	1.6037	0.128526
antigen	2013-12-25=A/SLOVENIA/2576/2013=SIATX/SIAT1	2.50161	0.304079
antigen	2013-12-25=A/UKRAINE/728/2013=SIAT1/SIAT1	2.0007	0.781224
antigen	2013-12-25=A/YALOVA/4145/2013=SIAT1/SIAT2	2.28352	-0.628478
antigen	2013-12-26=A/ERZURUM/4165/2013=SIAT1/SIAT1	1.45329	-1.05141
antigen	2013-12-26=A/HONG KONG/23/2014=MDCK1/SIAT1	2.02198	-0.293592
antigen	2013-12-26=A/HONG KONG/4/2014=MDCK1/SIAT1	1.88005	0.193864
antigen	2013-12-27=A/BELGIUM/13G1346/2013=SIAT3	2.16547	-0.113293
antigen	2013-12-27=A/DIYARBAKIR/4212/2013=SIAT1/SIAT2	1.65061	-1.01129
antigen	2013-12-27=A/ISRAEL/32/2013=C3/SIAT1	2.30668	0.342695
antigen	2013-12-27=A/MOSCOW/138/2013=MDCK2/SIAT1	2.04747	1.48537
antigen	2013-12-27=A/SAMSUN/4191/2013=SIAT1/SIAT2	0.72433	-1.02327
antigen	2013-12-28=A/HONG KONG/12/2014=MDCK1/SIAT1	2.04983	-0.285206
antigen	2013-12-29=A/BALEARES/14037/2013=SIAT1/SIAT1	1.85107	1.02645
antigen	2013-12-29=A/CROATIA/2624/2013=MDCK1/SIAT1	1.82345	0.711843
antigen	2013-12-29=A/HONG KONG/19/2014=MDCK1/SIAT1	1.78958	0.171374
antigen	2013-12-29=A/HONG KONG/32/2014=MDCK1/SIAT1	2.04985	-0.285235
antigen	2013-12-30=A/ANKARA/4236/2013=SIAT1/SIAT1	1.2725	-1.06657
antigen	2013-12-30=A/BRETAGNE/014/2014=MDCK1/SIAT1	1.07438	0.342694
antigen	2013-12-30=A/DENMARK/103/2013=SIAT2/SIAT1	2.09471	0.399711
antigen	2013-12-30=A/HONG KONG/33/2014=MDCK1/SIAT1	2.679	0.551712
antigen	2013-12-30=A/LIMOGES/3105/2013=CX/MDCK1	2.57125	-0.36495
antigen	2013-12-30=A/LORRAINE/004/2014=MDCK1/SIAT1	1.55916	0.385019
antigen	2013-12-30=A/MOSCOW/140/2013=MDCK2/SIAT1	1.61051	0.322478
antigen	2013-12-31=A/ANKARA/4247/2013=SIAT1/SIAT1	1.67384	0.678735
antigen	2013-12-31=A/NORWAY/18/2014=MDCK2/SIAT1	3.02694	-0.875612
antigen	2014-00-00=A/CZECH REPUBLIC/1/2014=MDCK3/SIAT1	1.30244	0.171604
antigen	2014-00-00=A/CZECH REPUBLIC/6/2014=MDCK3/SIAT1	1.83902	-0.845753
antigen	2014-00-00=A/EGYPT/GAB3911/2014=SIAT1	0.37515	0.874101
antigen	2014-00-00=A/EGYPT/GAB3932/2014=SIAT1	0.595361	1.40891
antigen	2014-00-00=A/EGYPT/IMB3452/2014=SIAT1	0.125678	2.36003
antigen	2014-00-00=A/EGYPT/MEN4372/2014=SIAT1	0.333676	1.56535
antigen	2014-00-00=A/GREECE/2263/2014=SIAT1	-0.354536	-0.996617
antigen	2014-00-00=A/ITALY/FVG/29/2014=CX/SIAT2	0.767041	-1.32621
antigen	2014-00-00=A/POLAND/120/2014=SIAT2	1.23772	-0.10489
antigen	2014-00-00=A/POLAND/148/2014=SIAT2	1.50301	-0.353682
antigen	2014-00-00=A/POLAND/154/2014=SIAT2	1.72385	0.0455795
antigen	2014-00-00=A/POLAND/160/2014=SIAT2	1.90264	0.332639
antigen	2014-00-00=A/POLAND/179/2014=SIAT2	1.90722	1.00909
antigen	2014-00-00=A/ZAMBIA/06-027/2014=MDCK2/SIAT2	1.27676	-0.296942
antigen	2014-01-02=A/ERZURUM/6/2014=SIAT1/SIAT1	2.06718	0.658957
antigen	2014-01-02=A/IRELAND/14M02879/2014=SIAT3	1.2725	-1.06657
antigen	2014-01-02=A/JORDAN/30022/2014=SIAT2	1.46766	-0.480492
antigen	2014-01-02=A/NORWAY/58/2014=MDCK2/SIAT1	1.28274	-0.418955
antigen	2014-01-03=A/BELGIUM/14G0001/2014=SIAT2	2.40685	0.608807
antigen	2014-01-03=A/ENGLAND/1/2014=SIAT1/SIAT1	2.15245	-0.388846
antigen	2014-01-03=A/ENGLAND/2/2014=SIAT1/SIAT1	3.22135	-0.306036
antigen	2014-01-03=A/MADAGASCAR/00031/2014=SIAT3	1.46766	-0.480495
antigen	2014-01-03=A/SLOVENIA/17/2014=MDCKX/SIAT2	2.55382	1.37856
antigen	2014-01-03=A/TRABZON/28/2014=SIAT1/SIAT1	3.30461	0.372166
antigen	2014-01-04=A/DIYARBAKIR/65/2014=SIAT1/SIAT1	1.74695	0.0303404
antigen	2014-01-04=A/LISBOA/1/2014=SIAT1/SIAT1	2.95908	0.430306
antigen	2014-01-04=A/PARMA/3/2014=MDCK2/SIAT1	2.66342	0.39122
antigen	2014-01-05=A/GREECE/12/2014=SIAT4	1.21127	-1.38033
antigen	2014-01-06=A/ADANA/66/2014=SIAT1/SIAT1	3.64939	0.508614
antigen	2014-01-06=A/ANTALYA/1083/2013=SIAT1/SIAT1	0.550918	-1.51752
antigen	2014-01-06=A/IRELAND/14M03520/2014=SIAT3	2.66846	0.246653
antigen	2014-01-06=A/LISBOA/2/2014=SIAT1/SIAT1	2.43645	-0.558126
antigen	2014-01-06=A/MADAGASCAR/00041/2014=SIAT2	0.340764	-0.375677
antigen	2014-01-06=A/MADAGASCAR/00153/2014=SIAT2	1.51542	1.40169
antigen	2014-01-06=A/SWITZERLAND/9851671/2014=SIAT4	0.92028	-0.526258
antigen	2014-01-06=A/VALENCIA/624026S/2014=C0/SIAT1	1.01302	-0.399471
antigen	2014-01-07=A/MALATYA/92/2014=SIAT1/SIAT1	1.74695	0.030344
antigen	2014-01-07=A/MARAMURES/157552/2014=MDCK1/SIAT1	3.01474	-0.572094
antigen	2014-01-07=A/MURES/157328/2014=MDCK2/SIAT1	2.79576	0.172703
antigen	2014-01-07=A/ROMANIA/157360/2014=MDCK2/SIAT1	2.08595	-1.19424
antigen	2014-01-07=A/SAMSUN/87/2014=SIAT1/SIAT1	3.47876	0.704276
antigen	2014-01-08=A/ADANA/111/2014=SIAT1/SIAT1	2.65994	1.49747
antigen	2014-01-08=A/ADANA/116/2014=SIAT1/SIAT1	2.80378	0.392452
antigen	2014-01-08=A/ADANA/117/2014=SIAT1/SIAT1	2.47006	0.427889
antigen	2014-01-08=A/ARAGON/271/2014=SIAT1/SIAT1	1.99415	1.09833
antigen	2014-01-08=A/BULGARIA/040/2014=SIAT2/SIAT1	1.51687	0.929776
antigen	2014-01-08=A/ERZURUM/99/2014=SIAT1/SIAT1	1.66377	0.334041
antigen	2014-01-08=A/GUMUSHANE/150/2014=SIAT1/SIAT1	2.55047	-0.240515
antigen	2014-01-08=A/NORWAY/184/2014=MDCK1/SIAT1	3.06318	1.0226
antigen	2014-01-08=A/NORWAY/86/2014=MDCK2/SIAT1	3.35968	-0.180956
antigen	2014-01-08=A/SAMSUN/125/2014=SIAT1/SIAT1	1.53458	0.415952
antigen	2014-01-09=A/ARAGON/266/2014=SIAT1/SIAT1	1.66379	0.333965
antigen	2014-01-09=A/NAVARRA/218/2014=SIAT1/SIAT1	2.80379	0.392434
antigen	2014-01-09=A/SAMSUN/177/2014=SIAT1/SIAT1	2.1724	0.280789
antigen	2014-01-09=A/SLOVENIA/87/2014=SIAT3	1.46766	-0.480496
antigen	2014-01-09=A/TRABZON/163/2014=SIAT1/SIAT1	0.969094	0.798775
antigen	2014-01-10=A/ADANA/199/2014=SIAT1/SIAT1	1.53461	0.415782
antigen	2014-01-10=A/ADANA/223/2014=SIAT1/SIAT1	2.64842	0.535059
antigen	2014-01-10=A/ANKARA/221/2014=SIAT1/SIAT1	2.1724	0.280788
antigen	2014-01-10=A/AUSTRIA/772655/2014=SIAT2/SIAT2	0.780644	0.290434
antigen	2014-01-10=A/CASTILLA LA MANCHA/155/2014=SIAT1/SIAT1	1.34318	0.605875
antigen	2014-01-10=A/DIYARBAKIR/211/2014=SIAT1/SIAT1	2.00178	0.436567
antigen	2014-01-10=A/ISRAEL/Z774/2014=SIAT2	0.750709	-0.187359
antigen	2014-01-10=A/NIEDERSACHSEN/1/2014=C2/SIAT1	2.95908	0.430284
antigen	2014-01-10=A/OSAKA-C/2003/2014=MDCK1/MDCK1/SIAT1	-1.25542	-0.149072
antigen	2014-01-10=A/SWITZERLAND/9851384/2014=SIAT2	0.323286	-0.646174
antigen	2014-01-12=A/NORWAY/161/2014=MDCK2/SIAT1	2.86599	0.70377
antigen	2014-01-13=A/BADEN-WURTTEMBERG/1/2014=C2/SIAT1	3.15736	1.30935
antigen	2014-01-13=A/IASI/157785/2014=MDCK1/SIAT1	2.02201	-0.293575
antigen	2014-01-13=A/MECKLENBURG-VORPOMMERN/1/2014=C2/SIAT1	2.66343	0.391166
antigen	2014-01-14=A/ANKARA/266/2014=SIAT2	1.67894	-1.00769
antigen	2014-01-14=A/BULGARIA/127/2014=SIAT2/SIAT1	1.18496	0.95749
antigen	2014-01-14=A/BULGARIA/147/2014=SIAT1/SIAT2	1.77926	-0.849973
antigen	2014-01-14=A/NORWAY/120/2014=MDCK1/SIAT1	3.51331	0.964686
antigen	2014-01-14=A/NORWAY/226/2014=MDCK1/SIAT1	3.03402	-0.148576
antigen	2014-01-14=A/RHEINLAND-PFALZ/2/2014=C2/SIAT1	2.66342	0.391183
antigen	2014-01-14=A/SALAMANCA/44/2014=MDCK1/SIAT1/SIAT1	0.655815	-0.224147
antigen	2014-01-14=A/SLOVENIA/108/2014=SIATX/SIAT1	2.5016	0.304097
antigen	2014-01-15=A/AUSTRIA/773236/2014=SIAT1/SIAT2	1.30268	0.755273
antigen	2014-01-15=A/LAMIA.GR/79/2014=SIAT4	1.7794	-0.323907
antigen	2014-01-15=A/MOLDOVA/7/2014=SIAT2	2.02962	-0.819808
antigen	2014-01-15=A/SERBIA/NS-613/2014=SIAT1	1.21436	-0.606795
antigen	2014-01-15=A/SWITZERLAND/9884248/2014=SIAT2	1.06478	-0.356309
antigen	2014-01-16=A/JORDAN/20006/2014=SIAT1/SIAT1	1.81165	0.0172182
antigen	2014-01-16=A/SEGOVIA/81/2014=MDCK1/SIAT1/SIAT1	1.47564	-0.0135223
antigen	2014-01-17=A/HATAY/367/2014=SIAT2	1.16033	-0.259997
antigen	2014-01-17=A/SERBIA/NS-619/2014=SIAT1	1.28274	-0.418961
antigen	2014-01-17=A/VAN/354/2014=SIAT2	0.750981	-0.187376
antigen	2014-01-18=A/NORWAY/211/2014=LLC/MDCK2/MDCK1/SIAT1	2.2981	0.720077
antigen	2014-01-19=A/JORDAN/30062/2014=SIAT2	0.750708	-0.187363
antigen	2014-01-20=A/BAYERN/1/2014=C2/SIAT1	2.53648	0.0339457
antigen	2014-01-20=A/BERLIN/4/2014=C2/SIAT1	1.3584	-0.159742
antigen	2014-01-20=A/HAMBURG/1/2014=C2/SIAT1	0.540872	-1.25169
antigen	2014-01-21=A/BULGARIA/283/2014=SIAT2/SIAT1	0.493388	-0.412221
antigen	2014-01-21=A/CYPRUS/F4/2014=SIAT3	0.322573	-0.646025
antigen	2014-01-21=A/JORDAN/20053/2014=SIAT2	0.750709	-0.187357
antigen	2014-01-22=A/GEORGIA/76/2014=SIAT1	1.62962	-0.0300035
antigen	2014-01-22=A/SALAMANCA/92/2014=MDCK1/SIAT1/SIAT1	2.02304	0.327709
antigen	2014-01-23=A/NORWAY/272/2014=MDCK1/SIAT1	2.03774	1.43107
antigen	2014-01-23=A/NORWAY/313/2014=MDCK1/SIAT1	1.80865	0.715426
antigen	2014-01-23=A/TRIESTE/10/2014=SIAT1/SIAT1	1.28274	-0.418953
antigen	2014-01-24=A/NORWAY/347/2014=MDCK2/SIAT2	1.99535	0.0858271
antigen	2014-01-25=A/CATALONIA/2152420NS/2014=C0/SIAT1	1.91312	-0.60597
antigen	2014-01-25=A/ISRAEL/Z-941/2014=SIAT1	0.676107	-0.156668
antigen	2014-01-26=A/NORWAY/277/2014=MDCK1/SIAT1	1.80871	0.715437
antigen	2014-01-27=A/HESSEN/4/2014=C2/SIAT1	0.930676	-1.42333
antigen	2014-01-27=A/MADAGASCAR/269/2014=SIAT1	1.48499	-0.0574653
antigen	2014-01-28=A/CYPRUS/F30/2014=SIAT2	1.9608	-0.424898
antigen	2014-01-28=A/MILANO/58/2014=SIAT1/SIAT1	1.21435	-0.606802
antigen	2014-01-29=A/NORWAY/389/2014=MDCK1/SIAT2	2.12148	-0.662882
antigen	2014-01-29=A/POLAND/896/2014=SIAT2	2.24102	0.55836
antigen	2014-01-30=A/ISRAEL/Z-1035/2014=SIAT1	1.17076	-0.277071
antigen	2014-01-30=A/NORWAY/409/2014=LLC/MDCK2/MDCK1/SIAT1	2.24682	0.978866
antigen	2014-02-01=A/ISRAEL/Z-1048/2014=SIAT1	0.822694	0.052941
antigen	2014-02-03=A/ALBANIA/4869/2014=MDCK2/SIAT3	1.08557	0.453784
antigen	2014-02-03=A/KAZAKSTAN/3480/2014=SIAT1	0.902001	0.856801
antigen	2014-02-03=A/MILANO/84/2014=SIAT1/SIAT1	1.16737	0.247264
antigen	2014-02-03=A/NORWAY/466/2014=SIAT1/SIAT2	-1.39369	0.0758029
antigen	2014-02-03=A/NORWAY/466/2014=SIAT2	0.719634	-2.26077
antigen	2014-02-03=A/NORWAY/466/2014=SIAT2/SIAT1	-1.44317	-0.358731
antigen	2014-02-03=A/NORWAY/466/2014=SIAT2/SIAT2	-0.99956	-0.510638
antigen	2014-02-03=A/NORWAY/507/2014=SIAT1	2.17046	-0.638293
antigen	2014-02-04=A/BERLIN/20/2014=C2/SIAT1	1.52013	-1.0393
antigen	2014-02-04=A/ROMA/11/2014=SIAT1/SIAT1	0.979415	0.469857
antigen	2014-02-05=A/FIRENZE/9/2014=MDCK2/SIAT1	1.67569	-1.08812
antigen	2014-02-06=A/BRATISLAVA/111/2014=MDCK1/SIAT1	1.82947	0.12363
antigen	2014-02-06=A/BULGARIA/652/2014=SIAT1/SIAT1	1.05414	-0.505992
antigen	2014-02-06=A/GEORGIA/215/2014=SIAT1	1.79133	-0.889058
antigen	2014-02-06=A/ICELAND/23/2014=MDCK1/SIAT1	0.718379	0.870552
antigen	2014-02-06=A/MILANO/72/2014=SIAT1/SIAT1	1.55074	-1.09907
antigen	2014-02-06=A/SASSARI/12/2014=SIAT2/SIAT1	1.03199	-0.21216
antigen	2014-02-06=A/STOCKHOLM/6/2014=MDCK1/SIAT1	1.32629	-1.4048
antigen	2014-02-06=A/STOCKHOLM/6/2014=SIAT1/SIAT1	-1.21421	-0.161145
antigen	2014-02-06=A/STOCKHOLM/6/2014=SIAT1/SIAT2	-0.924587	-0.250996
antigen	2014-02-06=A/STOCKHOLM/6/2014=SIAT1/SIAT3	-1.29517	-0.483863
antigen	2014-02-06=A/STOCKHOLM/6/2014=SIAT1/SIAT4	-0.0887108	-0.133446
antigen	2014-02-06=A/STOCKHOLM/6/2014=SIAT1/SIAT5	0.658571	-0.877736
antigen	2014-02-06=A/STOCKHOLM/6/2014=SIAT2	-0.146581	-2.23591
antigen	2014-02-06=A/STOCKHOLM/6/2014=SIAT2/SIAT1	-1.05182	0.0303337
antigen	2014-02-06=A/STOCKHOLM/6/2014=SIAT2/SIAT2	-0.274233	-0.378211
antigen	2014-02-07=A/BREMEN/1/2014=C2/SIAT1	0.259977	-0.815182
antigen	2014-02-07=A/UKRAINE/77/2014=SIAT2/SIAT2	1.93146	-0.63818
antigen	2014-02-09=A/SYDNEY/71/2014=MDCK3/SIAT3	-0.688559	-0.38021
antigen	2014-02-10=A/BADEN-WURTTEMBERG/14/2014=C2/SIAT1	1.85711	-0.10551
antigen	2014-02-10=A/ISRAEL/Z-1213/2014=SIAT1	0.902011	0.856787
antigen	2014-02-10=A/NIS/1059/2014=C0/SIAT1	1.225	1.49342
antigen	2014-02-11=A/BULGARIA/725/2014=SIAT2/SIAT1	1.33471	-0.388729
antigen	2014-02-11=A/ISRAEL/Z-1225/2014=SIAT2	1.30242	0.171513
antigen	2014-02-11=A/MACEDONIA/IK/2014=SIAT4	0.869705	0.718702
antigen	2014-02-11=A/NORWAY/580/2014=SIAT2	1.62962	-0.0300213
antigen	2014-02-11=A/SERBIA/NS-666/2014=SIAT1	2.09116	-0.848898
antigen	2014-02-12=A/KAZAKSTAN/3603/2014=SIAT2	0.902677	-0.505247
antigen	2014-02-12=A/STOCKHOLM/14/2014=MDCK1/SIAT1	1.30397	0.752923
antigen	2014-02-13=A/BELGIUM/14H0010/2014=SIAT1	1.21436	-0.606789
antigen	2014-02-13=A/FINLAND/405/2014=MDCK1/SIAT1	1.17889	-0.276027
antigen	2014-02-13=A/PARMA/40/2014=SIAT1/SIAT1	1.28275	-0.418968
antigen	2014-02-13=A/SERBIA/NS-669/2014=SIAT1	1.21436	-0.60679
antigen	2014-02-13=A/UKRAINE/86/2014=SIAT2/SIAT2	1.97319	-0.124666
antigen	2014-02-14=A/BULGARIA/800/2014=SIAT2/SIAT1	1.6869	-0.761407
antigen	2014-02-14=A/SLOVENIA/622/2014=MDCK1/SIAT1	1.34413	-1.06797
antigen	2014-02-14=A/UKRAINE/6054/2014=C1/SIAT1	1.08041	0.383409
antigen	2014-02-15=A/ISRAEL/Z-1263/2014=SIAT1	0.969039	1.14209
antigen	2014-02-16=A/BELGIUM/14S0070/2014=SIAT1	1.44405	0.158636
antigen	2014-02-16=A/HONG KONG/4244/2014=MDCKX/SIAT1	0.693551	-0.0427472
antigen	2014-02-16=A/KAZAKSTAN/3606/2014=SIAT2	1.17893	-0.276026
antigen	2014-02-17=A/ALBANIA/4979/2014=MDCK3/SIAT3	0.467563	1.06116
antigen	2014-02-17=A/FINLAND/428/2014=MDCK1	-0.0107395	-0.35633
antigen	2014-02-17=A/FINLAND/428/2014=SIAT1	-1.0962	-0.60639
antigen	2014-02-17=A/ISRAEL/Z-1227/2014=SIAT1	1.17894	-0.27603
antigen	2014-02-17=A/LITHUANIA/5009/2014=MDCK2/SIAT1	2.08708	-0.749653
antigen	2014-02-17=A/UKRAINE/6101/2014=C1/SIAT1	0.889053	-0.865701
antigen	2014-02-18=A/GEORGIA/328/2014=SIAT1	1.87257	0.182034
antigen	2014-02-18=A/MADAGASCAR/493/2014=SIAT1	1.55779	0.137202
antigen	2014-02-18=A/MILANO/113/2014=SIAT1/SIAT1	1.28274	-0.418958
antigen	2014-02-18=A/ZHITOMIR/286/2014=SIAT2/SIAT1	1.93097	-0.638224
antigen	2014-02-19=A/BULGARIA/845/2014=SIAT2/SIAT1	2.76926	0.0154403
antigen	2014-02-19=A/KHARKOV/201/2014=SIAT2/SIAT2	1.93222	-0.638241
antigen	2014-02-19=A/SLOVENIA/712/2014=SIAT0/SIAT1	1.43143	-0.494109
antigen	2014-02-19=A/UKRAINE/125/2014=SIAT2/SIAT1	1.4364	-0.487154
antigen	2014-02-20=A/ZHITOMIR/290/2014=SIAT2/SIAT1	1.9312	-0.638224
antigen	2014-02-21=A/POZAREVAC/1336/2014=C0/SIAT1	0.589055	1.5935
antigen	2014-02-21=A/SABAC/1334/2014=C1/SIAT1	0.2806	1.6639
antigen	2014-02-21=A/SERBIA/NS-682/2014=SIAT1	2.17055	-0.63824
antigen	2014-02-21=A/STOCKHOLM/13/2014=MDCK0/SIAT1	1.50734	-0.773597
antigen	2014-02-24=A/SASTIN/137/2014=MDCK1/SIAT1	1.43642	-0.48718
antigen	2014-02-24=A/STOCKHOLM/12/2014=MDCK1/SIAT1	0.822682	0.0530765
antigen	2014-02-25=A/GENOVA/09/2014=SIAT1/SIAT1	0.45767	-0.180807
antigen	2014-02-25=A/LITHUANIA/5879/2014=MDCK2/SIAT1	1.72568	-1.05659
antigen	2014-02-26=A/FINLAND/410/2014=SIAT1/SIAT3	-2.05736	3.51075
antigen	2014-02-26=A/HONG KONG/4800/2014=MDCK1/SIAT2	0.671735	-2.07375
antigen	2014-02-26=A/HONG KONG/4801/2014=E5	-3.38463	1.14696
antigen	2014-02-26=A/HONG KONG/4801/2014=E6	-3.24561	0.958925
antigen	2014-02-26=A/HONG KONG/4801/2014=E6/E1	-1.34993	-0.121318
antigen	2014-02-26=A/HONG KONG/4801/2014=E6/E2	-2.4085	1.74861
antigen	2014-02-26=A/HONG KONG/4801/2014=EX	-3.85241	1.14358
antigen	2014-02-26=A/HONG KONG/4801/2014=MDCK3	0.671989	-2.07361
antigen	2014-02-26=A/HONG KONG/4801/2014=MDCK4/MDCK1	-1.91802	-0.0779346
antigen	2014-02-26=A/HONG KONG/4801/2014=MDCK4/MDCK1/SIAT1	-2.60763	0.298522
antigen	2014-02-26=A/HONG KONG/4801/2014=MDCK4/MDCK2	-1.96784	-0.172759
antigen	2014-02-26=A/HONG KONG/4801/2014=MDCK4/MDCK3	-2.21567	0.0284182
antigen	2014-02-26=A/KHARKOV/203/2014=SIAT2/SIAT1	2.94804	0.470016
antigen	2014-02-26=A/LISBOA/SU540/2014=SIAT2	2.11854	-0.347338
antigen	2014-02-26=A/POLAND/1955/2014=SIAT2	2.33903	0.316911
antigen	2014-02-26=A/POLAND/39/2014=SIAT2	1.08313	-0.230081
antigen	2014-02-26=A/POLAND/40/2014=SIAT2	2.94951	0.470939
antigen	2014-02-27=A/ENGLAND/256/2014=SIAT1/SIAT1	1.84939	0.128851
antigen	2014-02-27=A/ICELAND/45/2014=MDCK1/SIAT1	1.30253	0.171852
antigen	2014-02-27=A/NORWAY/850/2014=SIAT3	0.990422	0.579514
antigen	2014-02-27=A/UKRAINE/6097/2014=C2/SIAT1	1.68821	0.356378
antigen	2014-02-28=A/DNIPRO/229/2014=SIAT2/SIAT1	2.35303	0.0492931
antigen	2014-02-28=A/SERBIA/NS-707/2014=SIAT1	0.58378	0.808351
antigen	2014-02-28=A/SLOVENIA/842/2014=MDCK1/SIAT1	1.43145	-0.494113
antigen	2014-03-01=A/TOMSK/6/2014=MDCK1/SIAT1	1.09153	0.74282
antigen	2014-03-01=A/UKRAINE/6069/2014=C0/SIAT1	0.960527	0.688952
antigen	2014-03-02=A/KAZAKSTAN/3776/2014=SIAT1	0.901997	0.856789
antigen	2014-03-03=A/DNIPRO/232/2014=SIAT2/SIAT3	2.24349	1.51953
antigen	2014-03-04=A/GEORGIA/495/2014=SIAT2	3.01357	1.20497
antigen	2014-03-04=A/KAZAKSTAN/3661/2014=SIAT1	1.34627	0.740641
antigen	2014-03-04=A/KAZAKSTAN/3663/2014=SIAT1	0.818746	1.20302
antigen	2014-03-04=A/NORWAY/1003/2014=SIAT2	3.57749	0.972306
antigen	2014-03-04=A/UKRAINE/6141/2014=C0/SIAT1	1.68821	0.356376
antigen	2014-03-05=A/SASSARI/17/2014=CX/SIAT1	1.28274	-0.418958
antigen	2014-03-06=A/FINLAND/411/2014=MDCK1/SIAT1	1.41911	-0.788282
antigen	2014-03-06=A/LATVIA/03-013033/2014=MDCK1/SIAT1	2.16922	-1.54695
antigen	2014-03-07=A/BELGIUM/14S0265/2014=SIAT1	1.21437	-0.606855
antigen	2014-03-07=A/MADAGASCAR/897/2014=SIAT1	1.55805	0.137267
antigen	2014-03-07=A/NORWAY/1020/2014=SIAT2	3.38979	0.428619
antigen	2014-03-10=A/GEORGIA/584/2014=SIAT2	3.01043	0.58446
antigen	2014-03-10=A/POLAND/1111/2014=SIAT3	1.26109	0.529538
antigen	2014-03-10=A/UKRAINE/6138/2014=C0/SIAT2	1.21436	-0.60678
antigen	2014-03-11=A/DNIPRO/234/2014=SIAT2/SIAT3	2.93436	1.37457
antigen	2014-03-11=A/KAZAKSTAN/3666/2014=SIAT1	0.577553	1.87297
antigen	2014-03-11=A/KAZAKSTAN/3667/2014=SIAT1	1.31073	1.17953
antigen	2014-03-11=A/KHMELNITSKY/249/2014=SIAT2/SIAT1	0.871051	1.02224
antigen	2014-03-11=A/NEBRASKA/4/2014=C2/SIAT3	-0.9962	-1.04962
antigen	2014-03-12=A/DNIPRO/235/2014=SIAT2/SIAT1	2.93223	0.614532
antigen	2014-03-12=A/KHMELNITSKY/244/2014=SIAT2/SIAT1	1.43642	-0.487144
antigen	2014-03-12=A/LATVIA/03-026603/2014=MDCK1/SIAT1	1.07096	0.972486
antigen	2014-03-12=A/LITHUANIA/7452/2014=MDCK2/SIAT1	2.51003	-0.364555
antigen	2014-03-12=A/POLAND/1899/2014=SIAT2	1.97842	0.479952
antigen	2014-03-12=A/UKRAINE/6079/2014=C1/SIAT1	1.56031	-0.227385
antigen	2014-03-13=A/ICELAND/62/2014=MDCK1/SIAT3	1.12953	-0.0713417
antigen	2014-03-13=A/SAKAI/72/2014=MDCK2/MDCK1/SIAT2	-0.147964	-0.55678
antigen	2014-03-13=A/UKRAINE/6080/2014=C1/SIAT1	1.28274	-0.418921
antigen	2014-03-13=A/VALJEVO/2029/2014=C2/SIAT1	0.504335	1.53329
antigen	2014-03-15=A/AUSTRIA/784503/2014=SIAT1/SIAT1	-2.92891	3.3288
antigen	2014-03-16=A/NORWAY/1078/2014=SIAT2	3.034	-0.148572
antigen	2014-03-16=A/TASMANIA/11/2014=E5/E1	1.53571	-0.0765414
antigen	2014-03-16=A/TASMANIA/11/2014=MDCK4/SIAT1	-0.966938	-0.439117
antigen	2014-03-17=A/BELGRADE/2114/2014=SIAT1	0.862657	-0.474477
antigen	2014-03-17=A/HAUTE NORMANDIE/1087/2014=MDCK1/SIAT3	1.6507	-0.0786481
antigen	2014-03-17=A/LITHUANIA/7802/2014=MDCK2/SIAT1	1.69444	0.266723
antigen	2014-03-18=A/PRIEVIDZA/182/2014=MDCK1/SIAT1	1.11445	-0.0752869
antigen	2014-03-19=A/AUSTRIA/785558/2014=SIAT1/SIAT2	0.78763	0.290391
antigen	2014-03-19=A/LISBOA/MS102/2014=SIAT2	0.940284	-0.698783
antigen	2014-03-19=A/LITHUANIA/8237/2014=MDCK3/SIAT1	0.982754	2.21939
antigen	2014-03-19=A/POLAND/3464/2014=SIAT2	3.75071	0.944419
antigen	2014-03-20=A/HONG KONG/5320/2014=MDCK2	0.833977	-0.21951
antigen	2014-03-20=A/HONG KONG/5320/2014=SIAT1	0.902002	0.85681
antigen	2014-03-20=A/SERBIA/NS-783/2014=SIAT1	1.15763	0.500698
antigen	2014-03-20=A/SWITZERLAND/10261363/2014=SIAT2	3.03994	1.44812
antigen	2014-03-20=A/VRANCEA/162893/2014=SIAT1/SIAT2	1.4735	-1.31702
antigen	2014-03-21=A/ENGLAND/400/2014=SIAT1/SIAT1	1.36276	0.466418
antigen	2014-03-21=A/MOSCOW/206/2014=MDCK1/SIAT1	0.946354	0.828076
antigen	2014-03-21=A/PARIS/1124/2014=MDCK1/SIAT2	1.16147	0.00687238
antigen	2014-03-21=A/UKRAINE/218/2014=SIAT2/SIAT1	1.91839	0.0707863
antigen	2014-03-21=A/YAROSLAVL/234/2014=MDCK1/SIAT1	0.934676	-0.00230185
antigen	2014-03-23=A/BOTOSANI/162690/2014=SIAT1/SIAT1	1.1294	-0.0717092
antigen	2014-03-24=A/CALARASI/162804/2014=SIAT1/SIAT1	1.17894	-0.276034
antigen	2014-03-24=A/FINLAND/437/2014=MDCK1	-0.675275	-0.92591
antigen	2014-03-24=A/FINLAND/437/2014=SIAT1	-0.0107005	-0.356294
antigen	2014-03-24=A/OLT/162753/2014=SIAT1/SIAT3	1.16895	-0.277293
antigen	2014-03-24=A/UKRAINE/6156/2014=C1/SIAT1	1.36243	1.34241
antigen	2014-03-25=A/KRAGUJEVAC/2337/2014=C2/SIAT1	0.668222	-0.129448
antigen	2014-03-25=A/TAIWAN/442/2014=MDCK2/MDCK1/SIAT1	0.337345	1.05347
antigen	2014-03-25=A/UKRAINE/6158/2014=C1/SIAT1	1.21437	-0.606851
antigen	2014-03-26=A/AUSTRIA/786648/2014=SIAT1/SIAT1	0.717195	-0.858605
antigen	2014-03-26=A/GEORGIA/699/2014=SIAT2	3.01361	1.20492
antigen	2014-03-26=A/KRAGUJEVAC/2378/2014=C2/SIAT1	0.850427	1.5695
antigen	2014-03-26=A/MURES/163025/2014=SIAT1/SIAT1	1.48256	-0.58032
antigen	2014-03-26=A/PALAU/6759/2014=C2/SIAT1	0.770274	0.393055
antigen	2014-03-26=A/PALAU/6759/2014=C2/SIAT2	-0.420308	1.17569
antigen	2014-03-26=A/PALAU/6759/2014=C2/SIAT3	-0.814089	0.13713
antigen	2014-03-26=A/PALAU/6759/2014=E5	-0.965389	2.18449
antigen	2014-03-26=A/PALAU/6759/2014=E5/E1	-1.40445	1.37004
antigen	2014-03-26=A/PAYS DE LOIRE/1260/2014=MDCK1/SIAT2	0.693722	0.750956
antigen	2014-03-26=A/UKRAINE/6161/2014=C1/SIAT1	1.19288	1.19161
antigen	2014-03-26=A/VLADIMIR/220/2014=MDCK1/SIAT1	1.34541	0.634879
antigen	2014-03-27=A/LITHUANIA/9133/2014=MDCK2/SIAT1	1.46855	0.00159118
antigen	2014-03-27=A/SLOVENIA/1162/2014=SIAT1/SIAT1	1.83614	0.503301
antigen	2014-03-27=A/SWITZERLAND/10295858/2014=SIAT2	2.63017	1.89157
antigen	2014-03-28=A/SWITZERLAND/10295823/2014=SIAT2	3.51334	0.964737
antigen	2014-03-29=A/PAYS DE LOIRE/1262/2014=MDCK1/SIAT2	0.6937	0.751006
antigen	2014-03-30=A/LITHUANIA/9430/2014=MDCK2/SIAT1	1.72565	-1.0566
antigen	2014-04-01=A/AUSTRIA/788090/2014=SIAT2/SIAT1	1.17489	-0.276578
antigen	2014-04-02=A/BRETAGNE/1267/2014=MDCK1/SIAT2	0.693699	0.751008
antigen	2014-04-02=A/LISBOA/MS105/2014=SIAT1	0.77152	0.285371
antigen	2014-04-02=A/SLOVENIA/1213/2014=MDCK1/SIAT2	2.13329	-0.2451
antigen	2014-04-03=A/BELGIUM/14G0496/2014=SIAT2	1.26746	1.33339
antigen	2014-04-03=A/FINLAND/438/2014=MDCK1	-1.09612	-0.606395
antigen	2014-04-03=A/FINLAND/438/2014=SIAT1	-1.09619	-0.606356
antigen	2014-04-04=A/BELGRADE/2668/2014=C2/SIAT1	0.392795	1.86199
antigen	2014-04-04=A/HONG KONG/5578/2014=MDCK2	1.08483	1.56061
antigen	2014-04-04=A/HONG KONG/5578/2014=SIAT1	0.969033	1.14206
antigen	2014-04-04=A/IRELAND/21550/2014=MDCK2/SIAT1	2.07833	-1.1008
antigen	2014-04-07=A/EXTREMADURA/1753/2014=SIAT1/SIAT1	2.14372	0.478173
antigen	2014-04-07=A/IRELAND/22350/2014=MDCK2/SIAT1	1.7263	-0.73645
antigen	2014-04-07=A/LITHUANIA/10373/2014=MDCK2/SIAT1	2.12181	-0.738495
antigen	2014-04-07=A/MOGILEV/1273/2014=MDCK2/SIAT1	1.43535	0.342728
antigen	2014-04-07=A/PARIS/1268/2014=MDCK1/SIAT2	1.04073	-0.0534431
antigen	2014-04-08=A/CANARIAS/1686/2014=SIAT1/SIAT1	0.792416	1.15918
antigen	2014-04-08=A/CANARIAS/1687/2014=SIAT1/SIAT1	0.771522	0.285379
antigen	2014-04-08=A/CANARIAS/1689/2014=SIAT1/SIAT1	0.776087	0.285156
antigen	2014-04-08=A/CENTRE/1329/2014=MDCK2/SIAT2	0.709481	-0.573443
antigen	2014-04-08=A/IRELAND/22041/2014=MDCK1/SIAT1	1.4812	-0.948518
antigen	2014-04-08=A/LITHUANIA/10543/2014=MDCK2/SIAT1	1.57532	0.488216
antigen	2014-04-08=A/POLAND/1702/2014=SIAT2/SIAT4	0.984688	0.0867956
antigen	2014-04-08=A/POLAND/1702/2014=SIAT3	2.43681	0.636518
antigen	2014-04-08=A/V.NOVGOROD/223/2014=MDCK1/SIAT1	1.719	0.625171
antigen	2014-04-09=A/IRELAND/22878/2014=MDCK1/SIAT1	1.49343	-0.120601
antigen	2014-04-11=A/LITHUANIA/10716/2014=MDCK2/SIAT1	1.57532	0.488193
antigen	2014-04-12=A/AUSTRIA/790710/2014=SIAT1/SIAT1	2.24588	-1.2769
antigen	2014-04-12=A/IRELAND/23577/2014=MDCK1/SIAT2	1.43143	-0.494115
antigen	2014-04-14=A/CENTRE/1497/2014=MDCK1/SIAT2	1.08383	0.451819
antigen	2014-04-15=A/LEVICE/223/2014=MDCK1/SIAT1	1.49343	-0.120613
antigen	2014-04-15=A/MOGILEV/1484/2014=MDCK2/SIAT1	1.09618	0.525197
antigen	2014-04-15=A/NORTH CAROLINA/13/2014=E5/E1	0.344604	1.34602
antigen	2014-04-15=A/NORTH CAROLINA/13/2014=SIAT2/SIAT1	-0.402762	-0.619714
antigen	2014-04-16=A/BELGIUM/14G0508/2014=SIAT1	0.902	0.856796
antigen	2014-04-16=A/BELGIUM/14G0510/2014=SIAT1	1.30243	0.171599
antigen	2014-04-18=A/LITHUANIA/11496/2014=MDCK2/SIAT1	1.44563	0.222958
antigen	2014-04-21=A/HONG KONG/5695/2014=SIAT1	0.590979	1.56703
antigen	2014-04-23=A/DAKAR/09/2014=C1/SIAT1	-0.925072	-0.607546
antigen	2014-04-23=A/EXTREMADURA/1749/2014=SIAT1/SIAT1	0.273128	1.66262
antigen	2014-04-23=A/FINLAND/439/2014=MDCK1	-0.788557	-0.529105
antigen	2014-04-23=A/FINLAND/439/2014=SIAT1	-1.0962	-0.606348
antigen	2014-04-28=A/FINLAND/440/2014=MDCK1	-0.0107483	-0.356345
antigen	2014-04-28=A/FINLAND/440/2014=SIAT1	-0.0107424	-0.356335
antigen	2014-04-29=A/HONG KONG/5739/2014=MDCK1/SIAT2	0.671933	-2.07363
antigen	2014-04-30=A/HONG KONG/5738/2014=E5	-2.97039	0.46797
antigen	2014-04-30=A/HONG KONG/5738/2014=E5/E1	-2.71567	1.11772
antigen	2014-04-30=A/HONG KONG/5738/2014=E5/E2	-2.33165	0.84186
antigen	2014-04-30=A/HONG KONG/5738/2014=MDCK1/MDCK2	-1.55555	0.139258
antigen	2014-04-30=A/HONG KONG/5738/2014=MDCK1/MDCK2/SIAT1	-1.30149	-0.480178
antigen	2014-04-30=A/HONG KONG/5738/2014=MDCK1/MDCK2/SIAT2	-2.34858	-0.516446
antigen	2014-04-30=A/HONG KONG/5738/2014=MDCK1/MDCK2/SIAT3	-2.04745	0.113938
antigen	2014-04-30=A/HONG KONG/5738/2014=MDCK1/MDCK3	-0.338476	-0.485133
antigen	2014-04-30=A/HONG KONG/5738/2014=MDCK1/MDCK3/SIAT2	-2.43804	-0.110427
antigen	2014-04-30=A/HONG KONG/5738/2014=MDCK2	0.616694	-1.48596
antigen	2014-04-30=A/SOUTH AFRICA/3622/2014=MDCK2/SIAT1	0.756016	0.609684
antigen	2014-05-02=A/GHANA/DILI-0428/2014=C1/SIAT1	-1.41197	-1.32669
antigen	2014-05-08=A/LITHUANIA/13347/2014=MDCK2/SIAT1	1.24256	-0.0332209
antigen	2014-05-12=A/SOUTH AFRICA/3761/2014=MDCK2,SIAT1	0.983176	1.10462
antigen	2014-05-17=A/GHANA/FS-0514/2014=C1/SIAT1	-0.117648	-0.911498
antigen	2014-05-19=A/GHANA/DARI-0101/2014=C1/SIAT1	-1.17841	-0.864492
antigen	2014-05-19=A/GHANA/DILI-0479/2014=C1/SIAT1	-1.17841	-0.864435
antigen	2014-05-20=A/GHANA/DILI-0483/2014=C1/SIAT1	-1.14958	-1.07751
antigen	2014-05-20=A/NORWAY/1903/2014=MDCK1/SIAT1	2.12181	-0.738575
antigen	2014-05-21=A/SOUTH AFRICA/4090/2014=MDCK2,SIAT1	0.393163	1.86241
antigen	2014-05-24=A/GLASGOW/4144/2014=SIAT2	-0.381595	-0.807467
antigen	2014-05-26=A/SOUTH AFRICA/4371/2014=MDCK2,SIAT1	0.850541	1.56937
antigen	2014-05-27=A/GHANA/DARI-0104/2014=C1/SIAT1	-0.117658	-0.911386
antigen	2014-05-28=A/SOUTH AFRICA/4100/2014=MDCK1/SIAT1	1.23688	1.24087
antigen	2014-06-02=A/GHANA/DILI-0522/2014=C2/SIAT1	-0.421339	-0.280327
antigen	2014-06-02=A/MAURITIUS/483/2014=MDCK2/SIAT1	0.0969725	-1.71199
antigen	2014-06-05=A/HONG KONG/6013/2014=MDCK2/SIAT1	0.380432	-1.27661
antigen	2014-06-05=A/HONG KONG/6033/2014=MDCKX/SIAT1	-0.825234	0.146245
antigen	2014-06-08=A/GLASGOW/4165/2014=SIAT1	-1.79863	-0.535056
antigen	2014-06-10=A/ICELAND/08202/2014=SIAT1	0.901922	0.856832
antigen	2014-06-11=A/JIANGXI-DONGHU/11101/2014=C3/SIAT1	0.243354	-1.66988
antigen	2014-06-12=A/MADRID/SO12318/2014=SIAT1/SIAT1	0.776083	0.285157
antigen	2014-06-13=A/CAMEROON/4045/2014=SIAT1	-1.18619	-0.118565
antigen	2014-06-13=A/CAMEROON/4046/2014=SIAT1	-1.12767	0.103712
antigen	2014-06-14=A/HONG KONG/6315/2014=MDCKX/SIAT1	-1.53827	0.0619457
antigen	2014-06-14=A/SOUTH AUSTRALIA/55/2014=E5/E1	-1.69022	-0.478913
antigen	2014-06-14=A/SOUTH AUSTRALIA/55/2014=MDCK1/SIAT1	-0.970148	-0.213143
antigen	2014-06-16=A/NEWCASTLE/22/2014=E4/E1	0.812499	-2.07063
antigen	2014-06-16=A/NEWCASTLE/22/2014=MDCK1/SIAT1	0.957902	-0.274357
antigen	2014-06-17=A/NORWAY/2006/2014=SIAT1	0.498899	-0.0724274
antigen	2014-06-18=A/DAKAR/10/2014=C1/SIAT1	-0.117619	-0.911402
antigen	2014-06-19=A/HONG KONG/6421/2014=MDCKX/SIAT1	-1.83743	0.111697
antigen	2014-06-20=A/OMAN/3676/2014=SIAT2	1.0961	-0.655091
antigen	2014-06-23=A/NORWAY/2034/2014=SIAT1	0.862667	-0.474532
antigen	2014-06-23=A/SOUTH AFRICA/4934/2014=MDCK2,SIAT1	1.53723	-1.2989
antigen	2014-06-25=A/GUANGDONG-HAIZHU/1510/2014=C2/SIAT1	-0.332506	-1.77032
antigen	2014-06-30=A/CAMEROON/4427/2014=SIAT1	-1.12768	0.103705
antigen	2014-07-02=A/SICHUAN-JIANGYANG/1686/2014=C2/SIAT1	-0.719557	-0.542417
antigen	2014-07-02=A/SOUTH AFRICA/5403/2014=MDCK1/SIAT1	0.577409	1.87282
antigen	2014-07-02=A/SOUTH AFRICA/5416/2014=MDCK1/SIAT1	0.73353	1.18925
antigen	2014-07-03=A/GALICIA/1786/2014=SIAT1	0.903035	-0.505208
antigen	2014-07-07=A/DAKAR/12/2014=C2/SIAT1	-0.414398	-1.0189
antigen	2014-07-08=A/DAKAR/13/2014=C1/SIAT1	-0.799976	-1.54846
antigen	2014-07-09=A/CAMEROON/4680/2014=SIAT1	-1.11535	-0.0353238
antigen	2014-07-09=A/DAKAR/17/2014=C1/SIAT1	-0.2384	-1.16843
antigen	2014-07-10=A/DAKAR/14/2014=C1/SIAT1	-1.51486	-1.07587
antigen	2014-07-10=A/SINGAPORE/KK943/2014=E5/E1	-3.64838	1.11132
antigen	2014-07-11=A/DAKAR/15/2014=C1/SIAT1	-0.238377	-1.16849
antigen	2014-07-11=A/DAKAR/16/2014=C1/SIAT1	-0.238395	-1.16841
antigen	2014-07-17=A/DAKAR/18/2014=C1/SIAT1	0.00905019	-0.827092
antigen	2014-07-22=A/GHANA/DILI-0658/2014=C1/SIAT2	-0.296299	0.295653
antigen	2014-07-22=A/GHANA/DILI-0659/2014=C1/SIAT1	-0.117659	-0.911397
antigen	2014-07-22=A/GHANA/DILI-14-0659/2014=C1/SIAT1	0.0776593	-0.991024
antigen	2014-07-28=A/OMAN/4289/2014=SIAT2	-1.06532	0.101796
antigen	2014-07-29=A/HONG KONG/7127/2014=E5	-3.38342	1.06999
antigen	2014-07-29=A/HONG KONG/7127/2014=E7	-3.93976	1.71764
antigen	2014-07-29=A/HONG KONG/7127/2014=EX	-3.19737	0.789022
antigen	2014-07-31=A/CANBERRA/82/2014=E5/E3	-3.6128	1.07988
antigen	2014-07-31=A/HONG KONG/7229/2014=MDCKX/SIAT1	-1.53828	0.0619409
antigen	2014-08-02=A/HONG KONG/7243/2014=MDCKX/SIAT1	-1.44084	0.00456923
antigen	2014-08-02=A/HONG KONG/7276/2014=MDCKX/SIAT1	-1.36549	0.108942
antigen	2014-08-04=A/BEIJING-XICHENG/13100/2014=MDCK2/SIAT1/SIAT1	0.844677	-0.28275
antigen	2014-08-04=A/HONG KONG/7272/2014=MDCKX/SIAT1	-1.83746	0.111651
antigen	2014-08-07=A/HONG KONG/7313/2014=MDCKX/SIAT1	-2.05996	-0.349318
antigen	2014-08-08=A/DAKAR/32/2014=C1/SIAT1	0.225677	-0.922435
antigen	2014-08-11=A/HONG KONG/7329/2014=MDCK2/SIAT1	-1.3655	0.108917
antigen	2014-08-11=A/VICTORIA/265/2014=E4/E1	-2.9884	-0.137692
antigen	2014-08-12=A/SHANXI-XINGHUALING/1663/2014=MDCK3/SIAT1/SIAT1	0.134314	0.21343
antigen	2014-08-13=A/NEW CALEDONIA/71/2014=E5/E1	-3.65765	-0.15843
antigen	2014-08-14=A/HONG KONG/7347/2014=MDCK2/SIAT1	0.998015	-0.268223
antigen	2014-08-18=A/HONG KONG/7364/2014=MDCK2/SIAT3	-2.35562	-0.759279
antigen	2014-08-21=A/DAKAR/20/2014=C3/MDCK1	0.421575	-0.493004
antigen	2014-08-21=A/DAKAR/23/2014=C3/MDCK1	0.286239	-0.779872
antigen	2014-08-23=A/DAKAR/01/2014=C2/MDCK1	0.643515	-0.643819
antigen	2014-08-25=A/DAKAR/24/2014=C2/SIAT1	-0.249013	-0.46434
antigen	2014-08-25=A/MADAGASCAR/2395/2014=MDCK2/SIAT1	-0.0253543	-0.277308
antigen	2014-08-25=A/VICTORIA/5006/2014=E4/E1	-2.77059	-0.16438
antigen	2014-09-07=A/VICTORIA/673/2014=E4/E1	-3.65764	-0.158432
antigen	2014-09-08=A/MADAGASCAR/2576/2014=SIAT1	0.212207	-0.641579
antigen	2014-09-09=A/GIFU/46/2014=MCDK3/SIAT2/SIAT1	-0.465258	-0.856613
antigen	2014-09-11=A/MADAGASCAR/2572/2014=MDCK1/SIAT1	0.091163	0.314921
antigen	2014-09-11=A/MARSEILLE/2180/2014=MDCK3/SIAT1	-0.0951761	-1.88631
antigen	2014-09-15=A/MADAGASCAR/2636/2014=MDCK1/SIAT1	0.0440602	0.173785
antigen	2014-09-17=A/MADAGASCAR/2632/2014=SIAT1	0.00679768	0.0310812
antigen	2014-09-18=A/DAKAR/26/2014=C1/SIAT1	-0.0496313	-1.07197
antigen	2014-09-23=A/DAKAR/27/2014=C2/SIAT1	0.107859	-0.463619
antigen	2014-09-23=A/MADAGASCAR/2676/2014=MDCK2/SIAT1	0.0891508	-0.205959
antigen	2014-09-23=A/MADAGASCAR/2714/2014=MDCK2/SIAT1	0.193118	-0.661806
antigen	2014-09-24=A/MICHIGAN/15/2014=MDCK1/SIAT1/SIAT1	-0.019652	-1.32272
antigen	2014-09-28=A/STOCKHOLM/20/2014=MDCK1/SIAT1	0.00016375	-1.13952
antigen	2014-09-29=A/BELGIUM/H80/2014=SIAT1/SIAT1	1.36013	-0.0207578
antigen	2014-09-29=A/MADAGASCAR/2735/2014=MDCK2/SIAT1	-0.0776378	-0.57961
antigen	2014-09-30=A/MADAGASCAR/2739/2014=MDCK1/SIAT1	-0.372407	-0.255552
antigen	2014-10-02=A/DAKAR/29/2014=C2/SIAT1	-0.551253	-0.368277
antigen	2014-10-02=A/NETHERLANDS/395/2014=SIAT3/SIAT1	0.880549	0.334645
antigen	2014-10-02=A/PARIS/1971/2014=MDCK2/SIAT2	-0.119629	-1.57005
antigen	2014-10-03=A/BRISBANE/341/2014=E4/E1	-3.85026	-0.126861
antigen	2014-10-03=A/DENMARK/44/2014=SIAT3/SIAT2	0.429029	-1.06665
antigen	2014-10-07=A/DAKAR/30/2014=C2/SIAT1	-0.372406	-0.25553
antigen	2014-10-07=A/GUIZHOU-XINYI/1799/2014=MDCK3/SIAT1/SIAT1	0.134313	0.21344
antigen	2014-10-08=A/FINLAND/462/2014=SIAT1/SIAT1	0.409751	-1.68948
antigen	2014-10-08=A/LA RIOJA/2053/2014=SIAT1/SIAT1	1.3916	0.280063
antigen	2014-10-09=A/NIEDERSACHSEN/8/2014=C2/SIAT1	-0.660103	-0.689511
antigen	2014-10-09=A/NIEDERSACHSEN/8/2014=SIAT2/SIAT1	0.206958	-0.687367
antigen	2014-10-09=A/SLOVENIA/1944/2014=SIAT1	-1.36549	0.108941
antigen	2014-10-12=A/ALGIERS/08/2014=C0/SIAT1	0.183603	-0.956385
antigen	2014-10-12=A/LIAONING-HEPING/1430/2014=MDCK3/SIAT1/SIAT1	0.915052	-0.883832
antigen	2014-10-16=A/DAKAR/31/2014=C2/SIAT1	-0.0297378	-0.568489
antigen	2014-10-16=A/NORWAY/3004/2014=SIAT1	0.224027	0.021174
antigen	2014-10-20=A/DENMARK/45/2014=SIAT5/SIAT2	-0.110959	-1.0236
antigen	2014-10-21=A/ANTALYA/1183/2014=SIAT1	-0.348449	-1.67862
antigen	2014-10-21=A/MALTA/MX001178/2014=SIAT1	1.64613	-0.958544
antigen	2014-10-22=A/BELGIUM/G589/2014=SIAT1/SIAT1	1.28231	-0.492413
antigen	2014-10-22=A/GUMUSHANE/1211/2014=SIAT1	0.376978	-1.3719
antigen	2014-10-22=A/LA RIOJA/2052/2014=MDCKX/SIAT2	1.57229	-0.330384
antigen	2014-10-22=A/MADAGASCAR/3069/2014=MDCK2/SIAT1	-0.372388	-0.255569
antigen	2014-10-22=A/PAIS VASCO/1979/2014=SIAT1/SIAT1	0.796103	0.0141779
antigen	2014-10-24=A/ENGLAND/516/2014=SIAT1/SIAT1	-2.27087	3.04863
antigen	2014-10-24=A/MADRID/15042/2014=SIAT2/SIAT1	0.206891	-0.687437
antigen	2014-10-27=A/NETHERLANDS/398/2014=SIAT3/SIAT1	0.152466	-0.628524
antigen	2014-10-29=A/DAKAR/03/2014=C2/MDCK1	0.314765	-0.136523
antigen	2014-10-29=A/LA RIOJA/2051/2014=MDCKX/SIAT1	1.29814	-0.48792
antigen	2014-10-30=A/GHANA/DILI-14-1010/2014=SIAT1	0.432447	-1.43594
antigen	2014-11-02=A/SWEDEN/76/2014=MDCK1/SIAT1	0.149504	-0.775838
antigen	2014-11-03=A/NIEDERSACHSEN/9/2014=C2/SIAT1	-2.96743	3.02683
antigen	2014-11-03=A/SHAANXI-CHANGAN/1452/2014=MDCK2/SIAT1/SIAT1	0.00183256	0.520304
antigen	2014-11-03=A/STOCKHOLM/26/2014=MDCK1/SIAT1	0.661221	-1.90762
antigen	2014-11-04=A/GHANA/DILI-14-1014/2014=CX/SIAT1	-0.55876	-1.31648
antigen	2014-11-04=A/GHANA/DILI-14-1014/2014=SIAT1	0.432461	-1.4361
antigen	2014-11-04=A/ISTANBUL/1628/2014=MDCK1	0.613044	-1.91022
antigen	2014-11-04=A/XINJIANG-TIANSHAN/11190/2014=MDCK2/SIAT1/SIAT1	0.00179207	0.520297
antigen	2014-11-07=A/ARAGON/2031/2014=SIAT1/SIAT1	1.0599	-0.705652
antigen	2014-11-08=A/RHEINLAND-PFALZ/13/2014=C2/SIAT1	-3.06656	2.51661
antigen	2014-11-10=A/BADEN-WURTTEMBERG/85/2014=C2/SIAT1	1.07951	-0.959715
antigen	2014-11-10=A/ISRAEL/O-6286/2014=SIATX/SIAT1	1.3063	-0.578548
antigen	2014-11-11=A/HENAN-XIGONG/11041/2014=MDCK2/SIAT1/SIAT1	0.00184715	0.520299
antigen	2014-11-13=A/CHIBA/61/2014=MDCK2/SIAT1/SIAT1	1.09668	-1.55255
antigen	2014-11-13=A/HATAY/2314/2014=MDCK2	-0.291933	-1.54993
antigen	2014-11-14=A/ZAMBIA/04-303/2014=MDCK2/SIAT1	0.15338	0.568471
antigen	2014-11-15=A/LARIOJA/2050/2014=SIAT1/SIAT1	1.53477	-0.0895323
antigen	2014-11-17=A/SAITAMA/103/2014=NC3/E20/E1	-0.770871	2.12983
antigen	2014-11-18=A/ENGLAND/527/2014=SIAT1/SIAT1	-3.06657	2.51661
antigen	2014-11-18=A/STOCKHOLM/29/2014=MDCK1/SIAT1	-0.199245	-2.32109
antigen	2014-11-20=A/ENGLAND/528/2014=SIAT2/SIAT1	-5.19124	3.03861
antigen	2014-11-20=A/GALICIA/2055/2014=SIAT2/SIAT1	1.39159	0.28006
antigen	2014-11-24=A/GALICIA/2054/2014=SIAT1/SIAT1	1.66695	-0.0361023
antigen	2014-11-25=A/EXTREMADURA/2061/2014=SIAT1/SIAT1	-0.0813169	-0.196536
antigen	2014-11-25=A/KAZAKHSTAN/3784/2014=SIAT1	-0.339986	0.0638436
antigen	2014-11-26=A/ENGLAND/530/2014=MDCK1/SIAT1	0.995305	-1.33276
antigen	2014-11-26=A/STOCKHOLM/31/2014=MDCK1/SIAT1	-0.804296	-2.11867
antigen	2014-11-27=A/ARAGON/2062/2014=SIAT1/SIAT1	1.36011	-0.313775
antigen	2014-11-30=A/HONG KONG/7622/2014=MDCK1/SIAT1	1.30023	0.069123
antigen	2014-12-01=A/HONG KONG/7624/2014=MDCK1/SIAT1	0.527932	-0.636252
antigen	2014-12-02=A/ARAGON/2103/2014=SIAT2/SIAT1	1.15242	0.00790152
antigen	2014-12-02=A/STOCKHOLM/28/2014=MDCK1/SIAT1	2.66772	1.40302
antigen	2014-12-02=A/STOCKHOLM/36/2014=MDCK2/SIAT1	-0.221446	-1.70461
antigen	2014-12-03=A/CHITA/267/2014=C1/SIAT1	-0.372403	-0.25555
antigen	2014-12-04=A/BELGIUM/G678/2014=SIAT1/SIAT2	1.35054	0.136166
antigen	2014-12-04=A/PARIS/2337/2014=MDCK2/SIAT1	-0.453533	0.86456
antigen	2014-12-04=A/STOCKHOLM/30/2014=MDCK1/SIAT1	-0.0978797	-1.63331
antigen	2014-12-05=A/ARAGON/2102/2014=SIAT2/SIAT1	0.905916	-1.26875
antigen	2014-12-05=A/ROUEN/2273/2014=MDCK1/SIAT1	0.225676	-0.922451
antigen	2014-12-06=A/PARIS/2304/2014=MDCK2/SIAT1	-0.330032	-0.616701
antigen	2014-12-08=A/HYOGO/4001/2014=MCDK1/SIAT1/SIAT1	0.39366	-1.91087
antigen	2014-12-09=A/ERZURUM/2568/2014=MDCK1	0.124437	-0.789731
antigen	2014-12-09=A/GENOVA/1614/2014=CX/SIAT1	0.013545	-0.920885
antigen	2014-12-09=A/KAZAKHSTAN/3782/2014=SIAT1	-0.220462	0.195988
antigen	2014-12-09=A/MALTA/MX001759/2014=SIAT1	1.19862	-0.904061
antigen	2014-12-09=A/ROUEN/2291/2014=MDCK1/SIAT1	1.13815	-0.673028
antigen	2014-12-09=A/STOCKHOLM/32/2014=MDCK1/SIAT1	-0.419819	-1.24909
antigen	2014-12-10=A/AUSTRIA/830719/2014=SIAT2/SIAT1	0.874665	0.491438
antigen	2014-12-10=A/GHANA/DILI-14-1152/2014=SIAT1	0.385395	-0.943083
antigen	2014-12-10=A/LATVIA/12-030846/2014=C2/SIAT1	-0.404785	-1.81289
antigen	2014-12-10=A/MILANO/162/2014=SIAT1/SIAT1	1.17952	-0.491489
antigen	2014-12-11=A/ISRAEL/O-6994/2014=SIATX/SIAT2	-0.0492135	-1.56482
antigen	2014-12-12=A/CHITA/261/2014=C1/SIAT1	-0.0776353	-0.579631
antigen	2014-12-12=A/ITALY/FVG/31/2014=SIAT1/SIAT1	-0.145563	0.0409882
antigen	2014-12-13=A/PARIS/2306/2014=MDCK2/SIAT1	0.291366	-1.28068
antigen	2014-12-13=A/PICARDIE/2297/2014=MDCK2/SIAT1	-0.377854	-1.8129
antigen	2014-12-14=A/CAEN/2354/2014=MDCK2/SIAT1	1.34212	-0.297171
antigen	2014-12-15=A/BOURGOGNE/2295/2014=MDCK2/SIAT1	1.4522	-0.509676
antigen	2014-12-15=A/LISBOA/SU34/2014=SIAT1/SIAT2	0.197365	-1.42171
antigen	2014-12-15=A/LYON/2429/2014=MDCK2/SIAT1	0.87467	0.491448
antigen	2014-12-15=A/NORD PAS DE CALAIS/2317/2014=MDCK2/SIAT1	1.09085	-1.58571
antigen	2014-12-16=A/ASTRAHKAN/25/2014=C2/SIAT1	-0.0365177	-1.91832
antigen	2014-12-16=A/CAEN/2343/2014=MDCK2/SIAT1	0.0895746	-0.723632
antigen	2014-12-16=A/CROATIA/1923/2014=MDCKX/SIAT1	1.17233	-0.139181
antigen	2014-12-16=A/MARRAKECH/79/2014=MDCK2/SIAT1	0.654781	-1.32513
antigen	2014-12-16=A/MILANO/169/2014=SIAT1/SIAT2	0.133046	-0.831634
antigen	2014-12-16=A/NORD PAS DE CALAIS/2301/2014=MDCK1/SIAT1	1.19152	0.825606
antigen	2014-12-17=A/ASTRAHKAN/26/2014=C2/SIAT2	0.940949	-1.50124
antigen	2014-12-17=A/BERLIN/80/2014=C2/SIAT1	0.899721	-0.399348
antigen	2014-12-17=A/LEON/256/2014=MDCK1/SIAT1	-0.906366	-2.21136
antigen	2014-12-17=A/LEON/256/2014=SIAT1	-0.839227	-2.15607
antigen	2014-12-17=A/NETHERLANDS/525/2014=SIAT2/SIAT2	1.99054	0.764103
antigen	2014-12-17=A/NETHERLANDS/525/2014=SIAT2/SIAT3	1.29089	0.991409
antigen	2014-12-17=A/NETHERLANDS/525/2014=SIAT2/SIAT4	1.31719	0.899352
antigen	2014-12-17=A/NORD PAS DE CALAIS/2318/2014=MDCK1/SIAT1	1.08147	-0.559756
antigen	2014-12-18=A/CHITA/257/2014=C1/SIAT1	0.0511372	-0.692803
antigen	2014-12-18=A/NIMES/2454/2014=MDCK2/SIAT1	-0.0503481	-1.03083
antigen	2014-12-19=A/BURGOS/262/2014=SIAT1	0.630364	0.880417
antigen	2014-12-19=A/CHITA/259/2014=C1/SIAT1	-0.236866	-0.128731
antigen	2014-12-19=A/LATVIA/12-051160/2014=C2/SIAT1	0.848271	0.46211
antigen	2014-12-19=A/N.NOVGOROD/303/2014=MDCK3/SIAT1	0.0310249	-1.63007
antigen	2014-12-20=A/BAYERN/1/2015=C2/SIAT1	1.81986	-1.28689
antigen	2014-12-20=A/NETHERLANDS/507/2014=MDCK1/SIAT1	0.341737	-1.46823
antigen	2014-12-20=A/OMAN /6132/2014=SIAT1/SIAT1	-0.0365167	-1.91831
antigen	2014-12-21=A/ENGLAND/561/2014=MDCK1/SIAT1	1.24053	-0.742494
antigen	2014-12-21=A/RHEINLAND-PFALZ/16/2014=C2/SIAT1	1.26394	-0.358251
antigen	2014-12-22=A/BADEN-WURTTEMBERG/87/2014=C2/SIAT1	1.57238	-0.330353
antigen	2014-12-22=A/LORRAINE/2355/2014=MDCK2/SIAT1	-0.0365168	-1.91833
antigen	2014-12-22=A/MADRID/15053/2014=SIAT2/SIAT1	1.23721	-0.316242
antigen	2014-12-22=A/NORDRHEIN-WESTFALEN/18/2014=C2/SIAT1	1.41253	0.0260071
antigen	2014-12-22=A/PARIS/2332/2014=MDCK1/SIAT1	-0.151059	-0.362888
antigen	2014-12-23=A/BAYERN/45/2014=C1/SIAT1	1.37784	-0.567878
antigen	2014-12-23=A/JORDAN/30483/2014=MDCK1/SIAT1	-0.236873	-0.128725
antigen	2014-12-23=A/RHEINLAND-PFALZ/17/2014=C2/SIAT1	1.8432	-1.12997
antigen	2014-12-24=A/KAZAKHSTAN/3791/2014=SIAT1	0.347422	-0.221042
antigen	2014-12-27=A/ENGLAND/607/2014=MDCK2/SIAT1	0.374989	-1.75666
antigen	2014-12-27=A/STOCKHOLM/38/2014=MDCK1/SIAT1	-0.532915	-1.78698
antigen	2014-12-28=A/GREECE/1/2014=SIAT1	-0.599463	-2.15797
antigen	2014-12-28=A/ISRAEL/O-7414/2014=SIATX/SIAT1	0.180312	-0.468296
antigen	2014-12-28=A/LATVIA/12-066660/2014=C2/SIAT1	0.0326581	-0.959612
antigen	2014-12-28=A/NORWAY/3224/2014=SIAT1	1.45221	-0.509668
antigen	2014-12-28=A/NORWAY/3229/2014=SIAT1	1.04525	-1.97232
antigen	2014-12-29=A/LUXEMBOURG/14070685/2014=MDCK1/SIAT2	-0.486068	-2.04178
antigen	2014-12-30=A/NORWAY/3293/2014=SIAT1	1.4522	-0.509686
antigen	2015-00-00=A/BADEN-WURTTEMBERG/9/2015=SIAT2/SIAT1	-0.0725543	-1.68715
antigen	2015-00-00=A/JORDAN/4054/2015=SIAT1	-2.04357	-1.43946
antigen	2015-00-00=A/NOVOSIBIRSK/13/2015=C1/SIAT1	-0.209039	0.333129
antigen	2015-00-00=A/NOVOSIBIRSK/40/2015=C1/SIAT1	-0.116246	-1.68599
antigen	2015-00-00=A/OMSK/26/2015=C1/SIAT1	-0.11861	-0.521183
antigen	2015-00-00=A/ST PETERSBURG/207/2015=C1/SIAT1	-0.309417	0.0910998
antigen	2015-00-00=A/ST PETERSBURG/299/2015=C1/SIAT1	0.236947	-0.835189
antigen	2015-01-02=A/CASTILLA LA MANCHA/7/2015=SIAT2/SIAT1	1.76822	-0.00384105
antigen	2015-01-02=A/DENMARK/02/2015=SIAT3/SIAT1	0.261596	-1.17488
antigen	2015-01-02=A/ENGLAND/15/2015=SIAT1/SIAT1	2.1133	-0.840765
antigen	2015-01-02=A/GLASGOW/400097/2015=SIAT1	0.339969	-1.0578
antigen	2015-01-02=A/GREECE/17/2015=SIAT1	0.947504	0.24408
antigen	2015-01-03=A/NORWAY/0144/2015=SIAT1	1.37996	-0.970261
antigen	2015-01-05=A/DENMARK/01/2015=SIAT3/SIAT1	-0.266773	-1.45301
antigen	2015-01-05=A/ENGLAND/13/2015=MDCK1/SIAT1	-0.0591536	-0.00135356
antigen	2015-01-05=A/ENGLAND/20/2015=SIAT1/SIAT2	0.696333	0.432075
antigen	2015-01-05=A/MALTA/MX502071/2015=SIAT1	1.33851	-1.12778
antigen	2015-01-05=A/MECKLENBURG-VORPOMMERN/1/2015=C3/SIAT1	0.906416	-1.13278
antigen	2015-01-05=A/NORDRHEIN-WESTFALEN/2/2015=C2/SIAT1	1.50524	-1.55809
antigen	2015-01-05=A/SAARLAND/1/2015=C2/SIAT1	1.81961	-1.28717
antigen	2015-01-06=A/BERLIN/1/2015=C2/SIAT1	0.204212	-2.01648
antigen	2015-01-07=A/GLASGOW/401678/2015=SIAT1	-0.20347	-0.95623
antigen	2015-01-07=A/LEVICE/84/2015=MDCK1/SIAT1	0.11465	-1.41137
antigen	2015-01-07=A/NIEDERSACHSEN/4/2015=C2/SIAT1	1.1939	-1.04696
antigen	2015-01-07=A/PENNSYLVANIA/09/2015=SIAT2/SIAT1	3.23304	1.72913
antigen	2015-01-08=A/CATALONIA/2235376NS/2015=C0/SIAT2	0.409752	-1.6895
antigen	2015-01-08=A/MORAMANGA/50/2015=MDCK1	0.319168	-1.27233
antigen	2015-01-08=A/NIEDERSACHSEN/5/2015=C2/SIAT1	1.09086	-1.58573
antigen	2015-01-09=A/ENGLAND/32/2015=SIAT2/SIAT1	1.4522	-0.509675
antigen	2015-01-10=A/CATALONIA/2235968NS/2015=C0/SIAT1	-0.346702	-2.42495
antigen	2015-01-12=A/SAARLAND/2/2015=SIAT2/SIAT1	1.17232	-0.13917
antigen	2015-01-12=A/STOCKHOLM/1/2015=MDCK1/SIAT1	-1.1375	-1.19806
antigen	2015-01-13=A/NAVARRA/618/2015=SIAT2/SIAT2	1.4808	0.75977
antigen	2015-01-13=A/STOCKHOLM/7/2015=MDCK1/SIAT1	-0.0978744	-1.63326
antigen	2015-01-15=A/KOSICE/128/2015=MDCK1/SIAT1	2.13735	1.2869
antigen	2015-01-15=A/NAVARRA/616/2015=SIAT2/SIAT1	1.75708	-0.398102
antigen	2015-01-16=A/CYPRUS/F7/2015=SIAT1	1.7866	-0.388819
antigen	2015-01-16=A/KHABAROVSK/3/2015=C3/SIAT1	-0.407687	-0.0481714
antigen	2015-01-16=A/SLOVENIA/314/2015=MDCKX/SIAT1	-3.15513	0.327102
antigen	2015-01-17=A/HATAY/141/2015=MDCK2	-0.10983	-2.01419
antigen	2015-01-19=A/KHABAROVSK/12/2015=C1/SIAT1	0.567212	-2.11265
antigen	2015-01-19=A/MAEVATANANA/172/2015=MDCK1	0.313361	-1.39655
antigen	2015-01-19=A/RHEINLAND-PFALZ/2/2015=SIAT2/SIAT1	0.644628	0.719311
antigen	2015-01-19=A/SERBIA/361/2015=C2/SIAT2	-0.252732	-0.753883
antigen	2015-01-19=A/THURINGEN/7/2015=SIAT2/SIAT1	-0.73073	-1.55726
antigen	2015-01-20=A/GALICIA/760/2015=SIAT2/SIAT1	1.48995	0.586813
antigen	2015-01-20=A/GREECE/261/2015=SIAT3	0.99463	0.851817
antigen	2015-01-20=A/NETHERLANDS/1018/2015=MDCK2/SIAT1	2.34168	1.47609
antigen	2015-01-20=A/SERBIA/NS-949/2015=MDCK2	-3.32884	6.26704
antigen	2015-01-20=A/SLOVENIA/369/2015=MDCK1/SIAT1	-4.17589	1.28057
antigen	2015-01-21=A/BERLIN/40/2015=SIAT2/SIAT1	1.58762	-0.74156
antigen	2015-01-21=A/ESTONIA/91229/2015=SIAT1/SIAT2	-0.126634	-1.14113
antigen	2015-01-21=A/GREECE/327/2015=SIAT1	1.61621	-0.641217
antigen	2015-01-21=A/PARTIZANSKE/131/2015=MDCK1/SIAT1	1.73246	2.36236
antigen	2015-01-21=A/SLOVENIA/438/2015=MDCKX/SIAT1	1.51441	2.23997
antigen	2015-01-22=A/CYPRUS/F19/2015=SIAT1	-0.328216	-2.38188
antigen	2015-01-23=A/CYPRUS/F33/2015=SIAT1	1.20866	0.120087
antigen	2015-01-23=A/ESTONIA/91299/2015=SIAT2	0.232794	-1.42104
antigen	2015-01-23=A/GUYANE/1742/2015=MDCK2/SIAT1	0.044892	-0.782998
antigen	2015-01-23=A/KALININGRAD/4/2015=C1/SIAT1	-0.232501	-1.19925
antigen	2015-01-25=A/STOCKHOLM/8/2015=MDCK1/SIAT1	-0.0978768	-1.63331
antigen	2015-01-26=A/BULGARIA/252/2015=SIAT2/MDCK3	0.675896	-1.1303
antigen	2015-01-26=A/BULGARIA/252/2015=SIAT2/MDCK4	0.246475	-1.09384
antigen	2015-01-26=A/MILANO/119/2015=MDCK2/SIAT1	1.79096	0.336713
antigen	2015-01-26=A/MILANO/144/2015=MDCK2/SIAT1	1.04904	-0.312326
antigen	2015-01-26=A/ZAMBIA/04-00021/2015=MDCK2/SIAT1	1.83657	1.15977
antigen	2015-01-27=A/BULGARIA/253/2015=SIAT2/MDCK3	0.316838	-0.498727
antigen	2015-01-27=A/CASTILLALAMANCHA/513/2015=SIAT1/SIAT1	-0.0229218	-1.74023
antigen	2015-01-27=A/IASI/176654/2015=MDCK 1/SIAT1	-1.3929	-1.94318
antigen	2015-01-28=A/NAVARRA/508/2015=SIAT2/SIAT1	-1.20751	-2.04937
antigen	2015-01-29=A/TRNAVA/176/2015=MDCK2/SIAT1	0.303314	-1.52622
antigen	2015-01-30=A/MILANO/191/2015=MDCK2/SIAT1	-0.341438	0.866405
antigen	2015-02-01=A/IRAQ/463/2015=SIAT1	-0.49088	-1.19858
antigen	2015-02-02=A/BULGARIA/243/2015=SIAT2/SIAT3	0.551614	-1.144
antigen	2015-02-02=A/CYPRUS/F52/2015=SIAT1	1.56102	-0.51969
antigen	2015-02-02=A/FINLAND/506/2015=SIAT1	2.02412	-0.213181
antigen	2015-02-02=A/NETHERLANDS/1034/2015=MDCK2/SIAT1	2.34171	1.47608
antigen	2015-02-02=A/NITRA/205/2015=MDCKX/SIAT1	2.45902	2.25823
antigen	2015-02-02=A/NOVE ZAMKY/201/2015=MDCK1/SIAT1	0.114627	-1.4112
antigen	2015-02-02=A/POPRAD/237/2015=MDCKX/SIAT1	2.19088	1.54104
antigen	2015-02-03=A/EXTREMADURA/729/2015=SIAT2/SIAT2	1.43437	-0.79572
antigen	2015-02-03=A/EXTREMADURA/731/2015=SIAT2/SIAT1	-0.204689	-0.46256
antigen	2015-02-03=A/SASSARI/9/2015=CX/SIAT1	-0.341522	0.866436
antigen	2015-02-03=A/ST-PETERSBURG/119/2015=C2/SIAT1	-0.548003	-0.156993
antigen	2015-02-04=A/BEHORIRIKA/355/2015=MDCK1	0.591139	-1.49392
antigen	2015-02-04=A/CASTILLALAMANCHA/660/2015=SIAT1/SIAT1	1.0826	1.21363
antigen	2015-02-04=A/IASI/177049/2015=MDCK 1/SIAT1	-1.3929	-1.94319
antigen	2015-02-04=A/IASI/177050/2015=MDCK 1/SIAT1	-1.51466	-2.03241
antigen	2015-02-05=A/CASTILLALAMANCHA/646/2015=SIAT1/SIAT1	-0.0175997	-1.37731
antigen	2015-02-05=A/CASTILLALAMANCHA/659/2015=SIAT1/SIAT1	-0.272747	-0.791707
antigen	2015-02-06=A/ICELAND/32/2015=MDCK1/SIAT1	2.04694	2.6972
antigen	2015-02-06=A/LEON/201/2015=MDCK1/SIAT1	-0.0726615	0.0372178
antigen	2015-02-06=A/NAVARRA/642/2015=SIAT2/SIAT1	-0.272745	-0.79174
antigen	2015-02-06=A/NAVARRA/745/2015=SIAT2/SIAT1	0.621927	1.65109
antigen	2015-02-06=A/PERUGIA/45/2015=MDCK1/SIAT1	-0.128879	-0.10251
antigen	2015-02-06=A/PERUGIA/46/2015=MDCK1/SIAT1	-0.440519	1.02696
antigen	2015-02-06=A/SORIA/198/2015=MDCK1/SIAT1	-2.03412	6.51217
antigen	2015-02-06=A/VALLADOLID/205/2015=MDCK1/SIAT1	1.59715	0.688115
antigen	2015-02-09=A/HOKKAIDO/6/2015=MDCK4/SIAT1/SIAT1	1.43056	-0.944378
antigen	2015-02-09=A/HUNGARY/423/2015=MDCK3/SIAT2	-0.561316	-0.960735
antigen	2015-02-09=A/HUNGARY/436/2015=MDCK3/SIAT3	3.5203	1.08078
antigen	2015-02-09=A/HUNGARY/438/2015=MDCK3/SIAT2	3.12314	0.706965
antigen	2015-02-09=A/ICELAND/34/2015=MDCKX/SIAT1	1.85266	2.90673
antigen	2015-02-09=A/ST-PETERSBURG/134/2015=C2/SIAT2	0.17339	-1.16631
[truncated: 1,995 more rows]

## Sheet: Fig. 4
Fig. 4a						Fig. 4b
HA1_site	epitope		epitope	P values		HA1_site	2014NH	2014SH	2015NH	2015SH	2016NH	2016SH	2017NH	2017SH	2018NH	2018SH	2019NH	2019SH	2020NH	2020SH
122	A		A	7.04169e-05		122									0.00634847
131	A		B	0.000245603		131											0.0126085	0.0196971	0.0237425	0.0239901
135	A		C	0.732077		135											0.0156777	0.015842	0.0149858	0.0142806
138	A		D	0.312449		138		0.00558278	0.00630935	0.00584336	0.0062909	0.00628602	0.00634801	0.00589541		0.006158
140	A		E	0.617578		140	0.00861316	0.0113513	0.0094951	0.010493	0.0120521	0.0113393	0.013636	0.016682	0.0170061	0.015511	0.0129135	0.0120933	0.0120213	0.0111105
142	A					142				0.00546601			0.0112461	0.0122049	0.0117059	0.0121143	0.0117109	0.0125122	0.011756	0.0114462
144	A					144	0.00881571	0.0089493	0.00913406	0.00898702	0.00955568	0.00977395	0.00975535	0.0114064	0.0135432	0.0128963	0.0154454	0.0154271	0.0148674	0.0150148
145	A					145	0.0133161	0.0135201	0.0139335	0.014345	0.0139528	0.0143461	0.0127194	0.0118608	0.0116303	0.0110743	0.0108614	0.0103796	0.0102489	0.00970943
158	B					158	0.0266004	0.0246531	0.0216338	0.0219774	0.0211518	0.0205304	0.0185982	0.0172441	0.0193656	0.0168942	0.0164839	0.0168342	0.0161158	0.0132752
159	B					159		0.0094261	0.0144534	0.0172627	0.0207269	0.0239567	0.0247521	0.0265083	0.0292085	0.0275948	0.0297839	0.0323371	0.034558	0.0374635
186	B					186	0.0214825	0.0297077	0.028023	0.0286663	0.0266055	0.0340162	0.0299355	0.0313674	0.0266023	0.0299556	0.0256814	0.0285878	0.0242008	0.0239019
189	B					189	0.0369344	0.0319152	0.0283984	0.0268392	0.0276171	0.0283778	0.0260841	0.0262575	0.0237668	0.0245158	0.0232319	0.0216403	0.0202378	0.0208629
193	B					193														0.00987494
194	B					194	0.0111107	0.00822883	0.00790928	0.0084216	0.0087131	0.00790966	0.00873374	0.00663383	0.00750666	0.00819991		0.0077765	0.00791035	0.00901049
196	B					196	0.00576973	0.00573833	0.00522576
197	B					197					0.00650898	0.00819578	0.0119342	0.0134762	0.0130903	0.0119341	0.0107847	0.00941302	0.0100054	0.00934272
45	C					45	0.00512994
311	C					311				0.00552413	0.00761967	0.00692184		0.006327	0.00707012	0.00821196	0.00794358
171	D					171										0.00721797	0.00868277	0.0096649	0.0123743	0.0130007
173	D					173	0.0181143	0.0152672	0.0153975	0.0126786	0.0131903	0.0139383	0.0119937	0.0110388	0.00925595	0.0115566	0.00977491	0.00750244	0.00846257	0.00847775
208	D					208	0.0150755	0.0120948	0.0126522	0.0125006	0.0138875	0.0159395	0.016226	0.0146839	0.0166406	0.0170284	0.0155208	0.0182618	0.0171879	0.0173382
213	D					213	0.0161624	0.0127953	0.0137116	0.0136475	0.0121798	0.0115103	0.0106451	0.0125305	0.0118409	0.00910819	0.0114315	0.00975162	0.011969	0.00958588
219	D					219	0.00504006
62	E					62	0.00556879	0.005335	0.00661691	0.00809991	0.00773244	0.00858892	0.00639378
261	E					261	0.00598345	0.00587184	0.0055929				0.00640135	0.00632044	0.00861923	0.00991942	0.0111085	0.0116774	0.0112424	0.00953475
183						183	0.00995448	0.00717453	0.00745438	0.00755221	0.00675033	0.00683017	0.00659533		0.00630753
223						223	0.00646421	0.00809857	0.00595422	0.00588711	0.00663704	0.00702718		0.00598652
225						225	0.0125888	0.0194666	0.024761	0.0265686	0.0327729	0.0355079	0.0392129	0.0385721	0.0336827	0.0354379	0.0303219	0.0277354	0.024801	0.0212894
241						241	0.019957	0.0244449	0.0178629	0.0191566	0.0176476	0.0172177	0.0168653	0.0149103	0.014232	0.013746	0.0129582	0.0126772	0.0113045	0.0113484
269						269	0.0146953	0.0108466	0.0112539	0.00932535	0.0102553	0.0111559	0.00927192	0.00987344	0.00915677	0.0103674	0.00922864	0.00841625	0.00804246

## Sheet: Supp. Fig. 2
Supp. Fig. 2a					Supp. Fig. 2b
season	dataset	total			mut_mat	model	metadata	season	MAE
2003NH	Train	0			binary	baseline	no metadata	2005NH	1.40742
2003NH	Test	2			binary	baseline	no metadata	2005SH	1.54714
2003SH	Train	6			binary	baseline	no metadata	2006NH	1.6702
2003SH	Test	0			binary	baseline	no metadata	2006SH	1.46751
2004NH	Train	6			binary	baseline	no metadata	2007NH	1.06157
2004NH	Test	8			binary	baseline	no metadata	2007SH	2.47548
2004SH	Train	20			binary	baseline	no metadata	2008NH	1.51795
2004SH	Test	4			binary	baseline	no metadata	2008SH	1.8812
2005NH	Train	30			binary	baseline	no metadata	2009NH	1.92441
2005NH	Test	35			binary	baseline	no metadata	2009SH	1.78782
2005SH	Train	110			binary	baseline	no metadata	2010NH	1.26406
2005SH	Test	5			binary	baseline	no metadata	2010SH	2.04591
2006NH	Train	119			binary	baseline	no metadata	2011NH	2.22312
2006NH	Test	6			binary	baseline	no metadata	2011SH	1.70775
2006SH	Train	125			binary	baseline	no metadata	2012NH	1.63434
2006SH	Test	51			binary	baseline	no metadata	2012SH	1.71961
2007NH	Train	211			binary	baseline	no metadata	2013NH	1.63711
2007NH	Test	59			binary	baseline	no metadata	2013SH	1.53018
2007SH	Train	314			binary	baseline	no metadata	2014NH	1.20855
2007SH	Test	99			binary	baseline	no metadata	2014SH	1.39546
2008NH	Train	450			binary	baseline	no metadata	2017NH	1.42274
2008NH	Test	64			binary	baseline	no metadata	2015SH	1.41389
2008SH	Train	528			binary	baseline	no metadata	2018NH	1.18647
2008SH	Test	68			binary	baseline	no metadata	2015NH	1.55007
2009NH	Train	606			binary	baseline	no metadata	2017SH	1.46402
2009NH	Test	181			binary	baseline	no metadata	2016NH	1.51539
2009SH	Train	841			binary	baseline	no metadata	2019SH	1.23742
2009SH	Test	275			binary	baseline	no metadata	2018SH	1.19882
2010NH	Train	1426			binary	baseline	no metadata	2019NH	1.45397
2010NH	Test	328			binary	baseline	no metadata	2016SH	1.54149
2010SH	Train	1804			binary	baseline	no metadata	2020NH	1.15936
2010SH	Test	205			binary	baseline	no metadata	2020SH	1.09655
2011NH	Train	2128			binary	baseline	no metadata	2021NH	1.1712
2011NH	Test	155			binary	baseline	no metadata	Average	1.43732
2011SH	Train	2326
2011SH	Test	639
2012NH	Train	3183
2012NH	Test	1688
2012SH	Train	5280
2012SH	Test	2323
2013NH	Train	8072
2013NH	Test	2212
2013SH	Train	10365
2013SH	Test	1437
2014NH	Train	11925
2014NH	Test	2084
2014SH	Train	14083
2014SH	Test	1694
2015NH	Train	16785
2015NH	Test	1975
2015SH	Train	18872
2015SH	Test	1303
2016NH	Train	20272
2016NH	Test	839
2016SH	Train	21115
2016SH	Test	909
2017NH	Train	22132
2017NH	Test	2569
2017SH	Train	25122
2017SH	Test	1089
2018NH	Train	26211
2018NH	Test	602
2018SH	Train	26983
2018SH	Test	771
2019NH	Train	27987
2019NH	Test	1748
2019SH	Train	29936
2019SH	Test	2315
2020NH	Train	32425
2020NH	Test	2234
2020SH	Train	34742
2020SH	Test	1775
2021NH	Train	36571
2021NH	Test	117

## Sheet: Supp. Fig. 3
Supp. Fig. 3a							Supp. Fig. 3c
mut_mat	model	metadata	season	MAE			model	metadata	mut_mat	mae	learning_rate	max_depth	max_features	n_estimators
binary	baseline	no metadata	2012NH	1.63434			AdaBoost	a+p+vPC+sPC	GIAG010101	0.750067	1.39248	1860	0.393686	230
binary	baseline	no metadata	2012SH	1.71961			AdaBoost	a+p+vPC+sPC	AZAE970101	0.751612	0.712117	3150	0.676287	40
binary	baseline	no metadata	2013NH	1.63711			AdaBoost	a+p+vPC+sPC	KOSJ950115	0.752477	0.438054	9660	0.245275	180
binary	baseline	no metadata	2013SH	1.53018			AdaBoost	a+p+vPC+sPC	One-hot	0.752763	1.0761	6490	0.244384	780
binary	baseline	no metadata	Average	1.64146			AdaBoost	a+p+vPC+sPC	KOSJ950112	0.75286	0.911174	1510	0.261518	210
binary	baseline	virus avidity (a)	2012NH	1.51301			AdaBoost	a+p+vPC+sPC	KOSJ950102	0.752889	0.155969	170	0.943574	340
binary	baseline	virus avidity (a)	2012SH	1.65072			AdaBoost	a+p+vPC+sPC	OVEJ920105	0.753239	0.68084	1330	0.432958	390
binary	baseline	virus avidity (a)	2013NH	1.6329			AdaBoost	a+p+vPC+sPC	DOSZ010101	0.753322	0.868879	2910	0.428544	430
binary	baseline	virus avidity (a)	2013SH	1.63621			AdaBoost	a+p+vPC+sPC	KOSJ950104	0.753393	1.49124	740	0.50978	170
binary	baseline	virus avidity (a)	Average	1.6125			AdaBoost	a+p+vPC+sPC	DOSZ010102	0.753585	0.967255	7750	0.921697	440
binary	baseline	antiserum potency (p)	2012NH	1.42609			AdaBoost	a+p+vPC+sPC	KOSJ950106	0.753806	0.877364	4120	0.415909	600
binary	baseline	antiserum potency (p)	2012SH	1.58514			AdaBoost	a+p+vPC+sPC	OVEJ920102	0.753886	0.870442	1880	0.985493	630
binary	baseline	antiserum potency (p)	2013NH	1.75013			AdaBoost	a+p+vPC+sPC	KOSJ950110	0.75389	0.806545	4420	0.292511	120
binary	baseline	antiserum potency (p)	2013SH	1.61865			AdaBoost	a+p+vPC+sPC	OVEJ920104	0.753903	1.03039	8470	0.476467	610
binary	baseline	antiserum potency (p)	Average	1.60402			AdaBoost	a+p+vPC+sPC	LINK010101	0.754166	0.725264	7470	0.327722	410
binary	baseline	virus passage category (vPC)	2012NH	1.43613			AdaBoost	a+p+vPC+sPC	DOSZ010103	0.754183	0.72498	1720	0.296498	380
binary	baseline	virus passage category (vPC)	2012SH	1.58431			AdaBoost	a+p+vPC+sPC	OVEJ920103	0.754263	0.830898	4670	0.401173	140
binary	baseline	virus passage category (vPC)	2013NH	1.57719			AdaBoost	a+p+vPC+sPC	RUSR970101	0.754337	1.11425	4740	0.988866	180
binary	baseline	virus passage category (vPC)	2013SH	1.5507			AdaBoost	a+p+vPC+sPC	KOSJ950113	0.754419	0.979205	5230	0.392801	340
binary	baseline	virus passage category (vPC)	Average	1.5433			AdaBoost	a+p+vPC+sPC	DOSZ010104	0.754448	1.15142	5320	0.952961	120
binary	baseline	antiserum PC (sPC)	2012NH	1.2846			AdaBoost	a+p+vPC+sPC	KOSJ950103	0.754937	1.16002	270	0.298036	130
binary	baseline	antiserum PC (sPC)	2013NH	1.18781			AdaBoost	a+p+vPC+sPC	QU_C930103	0.755068	0.30468	9220	0.822754	110
binary	baseline	antiserum PC (sPC)	2012SH	1.18111			AdaBoost	a+p+vPC+sPC	AZAE970102	0.755285	0.477129	5830	0.674636	40
binary	baseline	antiserum PC (sPC)	2013SH	0.995713			AdaBoost	a+p+vPC+sPC	WEIL970102	0.755324	0.825119	3380	0.83719	70
binary	baseline	antiserum PC (sPC)	Average	1.17107			AdaBoost	a+p+vPC+sPC	KOSJ950108	0.755363	0.871038	8020	0.457674	710
binary	baseline	a+p	2012NH	1.56325			AdaBoost	a+p+vPC+sPC	KOSJ950107	0.755415	0.928323	5180	0.554342	660
binary	baseline	a+p	2012SH	1.53108			AdaBoost	a+p+vPC+sPC	JOND920103	0.75548	0.629016	7770	0.575678	50
binary	baseline	a+p	2013NH	1.7418			AdaBoost	a+p+vPC+sPC	LUTR910101	0.755933	0.836036	6550	0.30862	140
binary	baseline	a+p	2013SH	1.54346			AdaBoost	a+p+vPC+sPC	KOSJ950109	0.755937	0.793803	740	0.71615	170
binary	baseline	a+p	Average	1.60134			AdaBoost	a+p+vPC+sPC	KOSJ950105	0.756343	0.928323	5180	0.554342	660
binary	baseline	vPC+sPC	2012NH	1.23906			AdaBoost	a+p+vPC+sPC	KOSJ950111	0.756609	0.450255	1520	0.377884	650
binary	baseline	vPC+sPC	2012SH	1.17113			AdaBoost	a+p+vPC+sPC	KOSJ950114	0.75676	0.485123	9870	0.192568	270
binary	baseline	vPC+sPC	2013NH	1.10254			AdaBoost	a+p+vPC+sPC	MIYT790101	0.757103	0.30468	9220	0.822754	110
binary	baseline	vPC+sPC	2013SH	1.02883			AdaBoost	a+p+vPC+sPC	MUET020101	0.75734	0.850575	6590	0.351428	150
binary	baseline	vPC+sPC	Average	1.1396			AdaBoost	a+p+vPC+sPC	MUET010101	0.757446	0.830898	4670	0.401173	140
binary	baseline	a+vPC	2012NH	1.42145			AdaBoost	a+p+vPC+sPC	RUSR970102	0.757466	0.34248	6540	0.351428	150
binary	baseline	a+vPC	2012SH	1.57826			AdaBoost	a+p+vPC+sPC	JOHM930101	0.757731	0.460348	8440	0.854744	80
binary	baseline	a+vPC	2013NH	1.4997			AdaBoost	a+p+vPC+sPC	KOSJ950101	0.758072	0.834692	4950	0.457445	370
binary	baseline	a+vPC	2013SH	1.51857			AdaBoost	a+p+vPC+sPC	MOHR870101	0.758075	1.0134	4310	0.584839	190
binary	baseline	a+vPC	Average	1.50982			AdaBoost	a+p+vPC+sPC	LUTR910107	0.758094	0.30468	9220	0.822754	110
binary	baseline	p+sPC	2012NH	1.30106			AdaBoost	a+p+vPC+sPC	DAYM780301	0.758192	1.00976	7000	0.350323	550
binary	baseline	p+sPC	2012SH	1.13562			AdaBoost	a+p+vPC+sPC	RUSR970103	0.758209	0.814163	5930	0.606065	50
binary	baseline	p+sPC	2013NH	1.12523			AdaBoost	a+p+vPC+sPC	FEND850101	0.75821	0.928523	2860	0.925713	180
binary	baseline	p+sPC	2013SH	0.984985			AdaBoost	a+p+vPC+sPC	MIYS930101	0.75837	1.25119	7300	0.272896	410
binary	baseline	p+sPC	Average	1.14082			AdaBoost	a+p+vPC+sPC	BENS940101	0.75839	0.373354	1690	0.546125	690
binary	baseline	a+p+vPC+sPC	2012NH	1.18782			AdaBoost	a+p+vPC+sPC	GRAR740104	0.758403	0.280814	5080	0.814273	80
binary	baseline	a+p+vPC+sPC	2012SH	1.07789			AdaBoost	a+p+vPC+sPC	LUTR910106	0.758421	0.830898	4670	0.401173	140
binary	baseline	a+p+vPC+sPC	2013SH	0.959955			AdaBoost	a+p+vPC+sPC	NAOD960101	0.758564	0.184451	1360	0.815353	200
binary	baseline	a+p+vPC+sPC	2013NH	1.11429			AdaBoost	a+p+vPC+sPC	QUIB020101	0.758674	0.8902	7890	0.89908	60
binary	baseline	a+p+vPC+sPC	Average	1.0905			AdaBoost	a+p+vPC+sPC	OVEJ920101	0.758683	0.958444	6800	0.328514	340
							AdaBoost	a+p+vPC+sPC	PRLA000102	0.758735	0.698054	1450	0.479969	310
							AdaBoost	a+p+vPC+sPC	KOLA920101	0.758789	0.928323	5180	0.554342	660
							AdaBoost	a+p+vPC+sPC	binary	0.75886	1.26853	7040	0.419172	410
							AdaBoost	a+p+vPC+sPC	TUDE900101	0.759043	0.705484	5780	0.217287	390
							AdaBoost	a+p+vPC+sPC	HENS920102	0.759121	0.676696	5210	0.4922	360
							AdaBoost	a+p+vPC+sPC	HENS920104	0.759174	0.842099	6160	0.936196	250
							AdaBoost	a+p+vPC+sPC	QU_C930102	0.759207	0.765808	4300	0.649287	690
							AdaBoost	a+p+vPC+sPC	PRLA000101	0.75921	1.26487	7580	0.332566	210
							AdaBoost	a+p+vPC+sPC	WEIL970101	0.759213	0.633026	8100	0.91797	330
							AdaBoost	a+p+vPC+sPC	LUTR910104	0.759272	0.967362	8760	0.402328	490
							AdaBoost	a+p+vPC+sPC	BENS940102	0.759338	0.852907	6140	0.2525	70
							AdaBoost	a+p+vPC+sPC	HENS920103	0.759402	0.644909	510	0.507325	570
							AdaBoost	a+p+vPC+sPC	JOND940101	0.759438	1.49293	2570	0.271035	220
							AdaBoost	a+p+vPC+sPC	DAYM780302	0.759539	0.706181	3910	0.834663	180
							AdaBoost	a+p+vPC+sPC	MCLA710101	0.759651	0.967253	8330	0.45184	530
							AdaBoost	a+p+vPC+sPC	KAPO950101	0.759672	0.30468	9220	0.822754	110
							AdaBoost	a+p+vPC+sPC	GONG920101	0.759737	0.813072	4610	0.86841	910
							AdaBoost	a+p+vPC+sPC	VOGG950101	0.759737	0.813072	4610	0.86841	910
							AdaBoost	a+p+vPC+sPC	NGPC000101	0.759752	0.807422	5010	0.52999	560
							AdaBoost	a+p+vPC+sPC	BENS940103	0.759753	0.662561	5670	0.721427	410
							AdaBoost	a+p+vPC+sPC	MCLA720101	0.759805	0.710886	4460	0.941371	590
							AdaBoost	a+p+vPC+sPC	RISJ880101	0.759874	0.674337	2010	0.747654	920
							AdaBoost	a+p+vPC+sPC	BENS940104	0.759892	0.774505	4650	0.401985	480
							AdaBoost	a+p+vPC+sPC	CSEM940101	0.759923	1.31085	6900	0.30565	120
							AdaBoost	a+p+vPC+sPC	LUTR910105	0.759931	0.196712	5290	0.461449	20
							AdaBoost	a+p+vPC+sPC	LEVJ860101	0.759935	0.724425	4450	0.297413	730
							AdaBoost	a+p+vPC+sPC	CROG050101	0.759959	1.30273	4710	0.450142	260
							AdaBoost	a+p+vPC+sPC	BLAJ010101	0.759997	0.990605	3340	0.318132	360
							AdaBoost	a+p+vPC+sPC	HENS920101	0.760063	0.85101	6960	0.649095	380
							AdaBoost	a+p+vPC+sPC	NIEK910101	0.760317	0.728073	6130	0.641047	20
							AdaBoost	a+p+vPC+sPC	RIER950101	0.760361	1.19558	3480	0.41682	200
							AdaBoost	a+p+vPC+sPC	KANM000101	0.760514	0.902114	1280	0.823179	940
							AdaBoost	a+p+vPC+sPC	LUTR910109	0.760542	0.804013	7350	0.689775	30
							AdaBoost	a+p+vPC+sPC	MUET020102	0.760551	0.928323	5180	0.554342	660
							AdaBoost	a+p+vPC+sPC	ALTS910101	0.760943	0.438342	3620	0.585203	230
							AdaBoost	a+p+vPC+sPC	LUTR910108	0.761079	1.02035	6800	0.331947	300
							AdaBoost	a+p+vPC+sPC	OGAK980101	0.761262	0.830121	5270	0.77044	610
							AdaBoost	a+p+vPC+sPC	QU_C930101	0.761351	0.83206	8140	0.530294	290
							AdaBoost	a+p+vPC+sPC	LUTR910103	0.761765	0.868332	6720	0.734013	830
							AdaBoost	a+p+vPC+sPC	LUTR910102	0.761835	0.30468	9220	0.822754	110
							AdaBoost	a+p+vPC+sPC	FITW660101	0.762109	0.612943	3640	0.58463	500
							AdaBoost	a+p+vPC+sPC	NIEK910102	0.762272	0.359789	8750	0.446096	540
							AdaBoost	a+p+vPC+sPC	MEHP950102	0.76231	0.805692	900	0.872828	600
							AdaBoost	a+p+vPC+sPC	GEOD900101	0.834626	1.13744	8480	0.158748	30

## Sheet: Supp. Fig. 4
Supp. Fig. 4a									Supp. Fig. 4b									Supp. Fig. 4c
mut_mat	model	metadata	run	titers_train	season	MAE			mut_mat	model	metadata	run	isolates_train	season	MAE			mut_mat	model	metadata	missed_train_season	season	MAE
GIAG010101	AdaBoost	a+p+vPC+sPC	0	80%	2014NH	0.872155			GIAG010101	AdaBoost	a+p+vPC+sPC	0	80%	2014NH	0.865244			GIAG010101	AdaBoost	a+p+vPC+sPC	2013SH	2014NH	0.79886
GIAG010101	AdaBoost	a+p+vPC+sPC	0	80%	2014SH	0.781109			GIAG010101	AdaBoost	a+p+vPC+sPC	0	80%	2014SH	0.77238			GIAG010101	AdaBoost	a+p+vPC+sPC	2013SH	2014SH	0.759056
GIAG010101	AdaBoost	a+p+vPC+sPC	0	80%	2015NH	0.746908			GIAG010101	AdaBoost	a+p+vPC+sPC	0	80%	2015NH	0.756103			GIAG010101	AdaBoost	a+p+vPC+sPC	2013SH	2015NH	0.710809
GIAG010101	AdaBoost	a+p+vPC+sPC	0	80%	2015SH	0.686142			GIAG010101	AdaBoost	a+p+vPC+sPC	0	80%	2015SH	0.679669			GIAG010101	AdaBoost	a+p+vPC+sPC	2013SH	2015SH	0.675043
GIAG010101	AdaBoost	a+p+vPC+sPC	0	80%	2016NH	0.862869			GIAG010101	AdaBoost	a+p+vPC+sPC	0	80%	2016NH	0.842575			GIAG010101	AdaBoost	a+p+vPC+sPC	2013SH	2016NH	0.853543
GIAG010101	AdaBoost	a+p+vPC+sPC	0	80%	2016SH	0.619088			GIAG010101	AdaBoost	a+p+vPC+sPC	0	80%	2016SH	0.620329			GIAG010101	AdaBoost	a+p+vPC+sPC	2013SH	2016SH	0.618487
GIAG010101	AdaBoost	a+p+vPC+sPC	0	80%	2017NH	0.70522			GIAG010101	AdaBoost	a+p+vPC+sPC	0	80%	2017NH	0.70844			GIAG010101	AdaBoost	a+p+vPC+sPC	2013SH	2017NH	0.676024
GIAG010101	AdaBoost	a+p+vPC+sPC	0	80%	2017SH	0.663298			GIAG010101	AdaBoost	a+p+vPC+sPC	0	80%	2017SH	0.666941			GIAG010101	AdaBoost	a+p+vPC+sPC	2013SH	2017SH	0.648713
GIAG010101	AdaBoost	a+p+vPC+sPC	0	80%	2018NH	0.729148			GIAG010101	AdaBoost	a+p+vPC+sPC	0	80%	2018NH	0.728903			GIAG010101	AdaBoost	a+p+vPC+sPC	2013SH	2018NH	0.708709
GIAG010101	AdaBoost	a+p+vPC+sPC	0	80%	2018SH	0.643446			GIAG010101	AdaBoost	a+p+vPC+sPC	0	80%	2018SH	0.636574			GIAG010101	AdaBoost	a+p+vPC+sPC	2013SH	2018SH	0.624373
GIAG010101	AdaBoost	a+p+vPC+sPC	0	80%	2019NH	0.838316			GIAG010101	AdaBoost	a+p+vPC+sPC	0	80%	2019NH	0.821938			GIAG010101	AdaBoost	a+p+vPC+sPC	2013SH	2019NH	0.794072
GIAG010101	AdaBoost	a+p+vPC+sPC	0	80%	2019SH	0.651365			GIAG010101	AdaBoost	a+p+vPC+sPC	0	80%	2019SH	0.638814			GIAG010101	AdaBoost	a+p+vPC+sPC	2013SH	2019SH	0.634082
GIAG010101	AdaBoost	a+p+vPC+sPC	0	80%	2020NH	0.594764			GIAG010101	AdaBoost	a+p+vPC+sPC	0	80%	2020NH	0.597499			GIAG010101	AdaBoost	a+p+vPC+sPC	2013SH	2020NH	0.597344
GIAG010101	AdaBoost	a+p+vPC+sPC	0	80%	2020SH	0.635953			GIAG010101	AdaBoost	a+p+vPC+sPC	0	80%	2020SH	0.612146			GIAG010101	AdaBoost	a+p+vPC+sPC	2013SH	2020SH	0.624479
GIAG010101	AdaBoost	a+p+vPC+sPC	0	80%	Average	0.716508			GIAG010101	AdaBoost	a+p+vPC+sPC	0	80%	Average	0.710921			GIAG010101	AdaBoost	a+p+vPC+sPC	2014NH	2014SH	1.2622
GIAG010101	AdaBoost	a+p+vPC+sPC	0	60%	2014NH	0.847989			GIAG010101	AdaBoost	a+p+vPC+sPC	0	60%	2014NH	0.889719			GIAG010101	AdaBoost	a+p+vPC+sPC	2014NH	2015NH	0.743805
GIAG010101	AdaBoost	a+p+vPC+sPC	0	60%	2014SH	0.77617			GIAG010101	AdaBoost	a+p+vPC+sPC	0	60%	2014SH	0.813535			GIAG010101	AdaBoost	a+p+vPC+sPC	2014NH	2015SH	0.672462
GIAG010101	AdaBoost	a+p+vPC+sPC	0	60%	2015NH	0.748574			GIAG010101	AdaBoost	a+p+vPC+sPC	0	60%	2015NH	0.762517			GIAG010101	AdaBoost	a+p+vPC+sPC	2014NH	2016NH	0.881176
GIAG010101	AdaBoost	a+p+vPC+sPC	0	60%	2015SH	0.699609			GIAG010101	AdaBoost	a+p+vPC+sPC	0	60%	2015SH	0.683651			GIAG010101	AdaBoost	a+p+vPC+sPC	2014NH	2016SH	0.615681
GIAG010101	AdaBoost	a+p+vPC+sPC	0	60%	2016NH	0.873614			GIAG010101	AdaBoost	a+p+vPC+sPC	0	60%	2016NH	0.842205			GIAG010101	AdaBoost	a+p+vPC+sPC	2014NH	2017NH	0.687512
GIAG010101	AdaBoost	a+p+vPC+sPC	0	60%	2016SH	0.635668			GIAG010101	AdaBoost	a+p+vPC+sPC	0	60%	2016SH	0.626093			GIAG010101	AdaBoost	a+p+vPC+sPC	2014NH	2017SH	0.656792
GIAG010101	AdaBoost	a+p+vPC+sPC	0	60%	2017NH	0.728071			GIAG010101	AdaBoost	a+p+vPC+sPC	0	60%	2017NH	0.715238			GIAG010101	AdaBoost	a+p+vPC+sPC	2014NH	2018NH	0.724995
GIAG010101	AdaBoost	a+p+vPC+sPC	0	60%	2017SH	0.678538			GIAG010101	AdaBoost	a+p+vPC+sPC	0	60%	2017SH	0.680454			GIAG010101	AdaBoost	a+p+vPC+sPC	2014NH	2018SH	0.621901
GIAG010101	AdaBoost	a+p+vPC+sPC	0	60%	2018NH	0.724537			GIAG010101	AdaBoost	a+p+vPC+sPC	0	60%	2018NH	0.766624			GIAG010101	AdaBoost	a+p+vPC+sPC	2014NH	2019NH	0.805093
GIAG010101	AdaBoost	a+p+vPC+sPC	0	60%	2018SH	0.662314			GIAG010101	AdaBoost	a+p+vPC+sPC	0	60%	2018SH	0.681606			GIAG010101	AdaBoost	a+p+vPC+sPC	2014NH	2019SH	0.629769
GIAG010101	AdaBoost	a+p+vPC+sPC	0	60%	2019NH	0.854741			GIAG010101	AdaBoost	a+p+vPC+sPC	0	60%	2019NH	0.90549			GIAG010101	AdaBoost	a+p+vPC+sPC	2014NH	2020NH	0.590699
GIAG010101	AdaBoost	a+p+vPC+sPC	0	60%	2019SH	0.674762			GIAG010101	AdaBoost	a+p+vPC+sPC	0	60%	2019SH	0.643171			GIAG010101	AdaBoost	a+p+vPC+sPC	2014NH	2020SH	0.627341
GIAG010101	AdaBoost	a+p+vPC+sPC	0	60%	2020NH	0.592389			GIAG010101	AdaBoost	a+p+vPC+sPC	0	60%	2020NH	0.607458			GIAG010101	AdaBoost	a+p+vPC+sPC	2014SH	2015NH	0.842702
GIAG010101	AdaBoost	a+p+vPC+sPC	0	60%	2020SH	0.653173			GIAG010101	AdaBoost	a+p+vPC+sPC	0	60%	2020SH	0.672673			GIAG010101	AdaBoost	a+p+vPC+sPC	2014SH	2015SH	0.668535
GIAG010101	AdaBoost	a+p+vPC+sPC	0	60%	Average	0.724789			GIAG010101	AdaBoost	a+p+vPC+sPC	0	60%	Average	0.734609			GIAG010101	AdaBoost	a+p+vPC+sPC	2014SH	2016NH	0.776099
GIAG010101	AdaBoost	a+p+vPC+sPC	0	40%	2014NH	0.881915			GIAG010101	AdaBoost	a+p+vPC+sPC	0	40%	2014NH	0.924948			GIAG010101	AdaBoost	a+p+vPC+sPC	2014SH	2016SH	0.616851
GIAG010101	AdaBoost	a+p+vPC+sPC	0	40%	2014SH	0.814117			GIAG010101	AdaBoost	a+p+vPC+sPC	0	40%	2014SH	0.80887			GIAG010101	AdaBoost	a+p+vPC+sPC	2014SH	2017NH	0.682575
GIAG010101	AdaBoost	a+p+vPC+sPC	0	40%	2015NH	0.774068			GIAG010101	AdaBoost	a+p+vPC+sPC	0	40%	2015NH	0.816629			GIAG010101	AdaBoost	a+p+vPC+sPC	2014SH	2017SH	0.636997
GIAG010101	AdaBoost	a+p+vPC+sPC	0	40%	2015SH	0.714973			GIAG010101	AdaBoost	a+p+vPC+sPC	0	40%	2015SH	0.700666			GIAG010101	AdaBoost	a+p+vPC+sPC	2014SH	2018NH	0.709799
GIAG010101	AdaBoost	a+p+vPC+sPC	0	40%	2016NH	0.87887			GIAG010101	AdaBoost	a+p+vPC+sPC	0	40%	2016NH	0.860629			GIAG010101	AdaBoost	a+p+vPC+sPC	2014SH	2018SH	0.621405
GIAG010101	AdaBoost	a+p+vPC+sPC	0	40%	2016SH	0.645438			GIAG010101	AdaBoost	a+p+vPC+sPC	0	40%	2016SH	0.63221			GIAG010101	AdaBoost	a+p+vPC+sPC	2014SH	2019NH	0.787351
GIAG010101	AdaBoost	a+p+vPC+sPC	0	40%	2017NH	0.755838			GIAG010101	AdaBoost	a+p+vPC+sPC	0	40%	2017NH	0.738444			GIAG010101	AdaBoost	a+p+vPC+sPC	2014SH	2019SH	0.630045
GIAG010101	AdaBoost	a+p+vPC+sPC	0	40%	2017SH	0.707784			GIAG010101	AdaBoost	a+p+vPC+sPC	0	40%	2017SH	0.723864			GIAG010101	AdaBoost	a+p+vPC+sPC	2014SH	2020NH	0.601378
GIAG010101	AdaBoost	a+p+vPC+sPC	0	40%	2018NH	0.782488			GIAG010101	AdaBoost	a+p+vPC+sPC	0	40%	2018NH	0.830925			GIAG010101	AdaBoost	a+p+vPC+sPC	2014SH	2020SH	0.622677
GIAG010101	AdaBoost	a+p+vPC+sPC	0	40%	2018SH	0.66241			GIAG010101	AdaBoost	a+p+vPC+sPC	0	40%	2018SH	0.643343			GIAG010101	AdaBoost	a+p+vPC+sPC	2015NH	2015SH	0.798987
GIAG010101	AdaBoost	a+p+vPC+sPC	0	40%	2019NH	0.929446			GIAG010101	AdaBoost	a+p+vPC+sPC	0	40%	2019NH	0.949899			GIAG010101	AdaBoost	a+p+vPC+sPC	2015NH	2016NH	0.884843
GIAG010101	AdaBoost	a+p+vPC+sPC	0	40%	2019SH	0.684138			GIAG010101	AdaBoost	a+p+vPC+sPC	0	40%	2019SH	0.688929			GIAG010101	AdaBoost	a+p+vPC+sPC	2015NH	2016SH	0.626074
GIAG010101	AdaBoost	a+p+vPC+sPC	0	40%	2020NH	0.564063			GIAG010101	AdaBoost	a+p+vPC+sPC	0	40%	2020NH	0.615797			GIAG010101	AdaBoost	a+p+vPC+sPC	2015NH	2017NH	0.682407
GIAG010101	AdaBoost	a+p+vPC+sPC	0	40%	2020SH	0.649366			GIAG010101	AdaBoost	a+p+vPC+sPC	0	40%	2020SH	0.659872			GIAG010101	AdaBoost	a+p+vPC+sPC	2015NH	2017SH	0.639238
GIAG010101	AdaBoost	a+p+vPC+sPC	0	40%	Average	0.74483			GIAG010101	AdaBoost	a+p+vPC+sPC	0	40%	Average	0.757941			GIAG010101	AdaBoost	a+p+vPC+sPC	2015NH	2018NH	0.717521
GIAG010101	AdaBoost	a+p+vPC+sPC	0	20%	2014NH	0.876402			GIAG010101	AdaBoost	a+p+vPC+sPC	0	20%	2014NH	0.93629			GIAG010101	AdaBoost	a+p+vPC+sPC	2015NH	2018SH	0.614894
GIAG010101	AdaBoost	a+p+vPC+sPC	0	20%	2014SH	0.838025			GIAG010101	AdaBoost	a+p+vPC+sPC	0	20%	2014SH	0.835663			GIAG010101	AdaBoost	a+p+vPC+sPC	2015NH	2019NH	0.829366
GIAG010101	AdaBoost	a+p+vPC+sPC	0	20%	2015NH	0.743709			GIAG010101	AdaBoost	a+p+vPC+sPC	0	20%	2015NH	0.816965			GIAG010101	AdaBoost	a+p+vPC+sPC	2015NH	2019SH	0.632122
GIAG010101	AdaBoost	a+p+vPC+sPC	0	20%	2015SH	0.749616			GIAG010101	AdaBoost	a+p+vPC+sPC	0	20%	2015SH	0.758322			GIAG010101	AdaBoost	a+p+vPC+sPC	2015NH	2020NH	0.608478
GIAG010101	AdaBoost	a+p+vPC+sPC	0	20%	2016NH	0.947031			GIAG010101	AdaBoost	a+p+vPC+sPC	0	20%	2016NH	0.855705			GIAG010101	AdaBoost	a+p+vPC+sPC	2015NH	2020SH	0.63932
GIAG010101	AdaBoost	a+p+vPC+sPC	0	20%	2016SH	0.677063			GIAG010101	AdaBoost	a+p+vPC+sPC	0	20%	2016SH	0.644053			GIAG010101	AdaBoost	a+p+vPC+sPC	2015SH	2016NH	0.895526
GIAG010101	AdaBoost	a+p+vPC+sPC	0	20%	2017NH	0.814729			GIAG010101	AdaBoost	a+p+vPC+sPC	0	20%	2017NH	0.885002			GIAG010101	AdaBoost	a+p+vPC+sPC	2015SH	2016SH	0.61895
GIAG010101	AdaBoost	a+p+vPC+sPC	0	20%	2017SH	0.776691			GIAG010101	AdaBoost	a+p+vPC+sPC	0	20%	2017SH	0.738765			GIAG010101	AdaBoost	a+p+vPC+sPC	2015SH	2017NH	0.674032
GIAG010101	AdaBoost	a+p+vPC+sPC	0	20%	2018NH	0.77288			GIAG010101	AdaBoost	a+p+vPC+sPC	0	20%	2018NH	0.834205			GIAG010101	AdaBoost	a+p+vPC+sPC	2015SH	2017SH	0.64321
GIAG010101	AdaBoost	a+p+vPC+sPC	0	20%	2018SH	0.713669			GIAG010101	AdaBoost	a+p+vPC+sPC	0	20%	2018SH	0.720197			GIAG010101	AdaBoost	a+p+vPC+sPC	2015SH	2018NH	0.714002
GIAG010101	AdaBoost	a+p+vPC+sPC	0	20%	2019NH	1.00513			GIAG010101	AdaBoost	a+p+vPC+sPC	0	20%	2019NH	1.04037			GIAG010101	AdaBoost	a+p+vPC+sPC	2015SH	2018SH	0.629725
GIAG010101	AdaBoost	a+p+vPC+sPC	0	20%	2019SH	0.707284			GIAG010101	AdaBoost	a+p+vPC+sPC	0	20%	2019SH	0.68112			GIAG010101	AdaBoost	a+p+vPC+sPC	2015SH	2019NH	0.82191
GIAG010101	AdaBoost	a+p+vPC+sPC	0	20%	2020NH	0.615459			GIAG010101	AdaBoost	a+p+vPC+sPC	0	20%	2020NH	0.575008			GIAG010101	AdaBoost	a+p+vPC+sPC	2015SH	2019SH	0.636277
GIAG010101	AdaBoost	a+p+vPC+sPC	0	20%	2020SH	0.677207			GIAG010101	AdaBoost	a+p+vPC+sPC	0	20%	2020SH	0.681488			GIAG010101	AdaBoost	a+p+vPC+sPC	2015SH	2020NH	0.601529
GIAG010101	AdaBoost	a+p+vPC+sPC	0	20%	Average	0.777254			GIAG010101	AdaBoost	a+p+vPC+sPC	0	20%	Average	0.789562			GIAG010101	AdaBoost	a+p+vPC+sPC	2015SH	2020SH	0.625108
GIAG010101	AdaBoost	a+p+vPC+sPC	1	80%	2014NH	0.861769			GIAG010101	AdaBoost	a+p+vPC+sPC	1	80%	2014NH	0.868888			GIAG010101	AdaBoost	a+p+vPC+sPC	2016NH	2016SH	0.840023
GIAG010101	AdaBoost	a+p+vPC+sPC	1	80%	2014SH	0.821955			GIAG010101	AdaBoost	a+p+vPC+sPC	1	80%	2014SH	0.775852			GIAG010101	AdaBoost	a+p+vPC+sPC	2016NH	2017NH	0.717417
GIAG010101	AdaBoost	a+p+vPC+sPC	1	80%	2015NH	0.740451			GIAG010101	AdaBoost	a+p+vPC+sPC	1	80%	2015NH	0.746228			GIAG010101	AdaBoost	a+p+vPC+sPC	2016NH	2017SH	0.648333
GIAG010101	AdaBoost	a+p+vPC+sPC	1	80%	2015SH	0.679071			GIAG010101	AdaBoost	a+p+vPC+sPC	1	80%	2015SH	0.679221			GIAG010101	AdaBoost	a+p+vPC+sPC	2016NH	2018NH	0.722757
GIAG010101	AdaBoost	a+p+vPC+sPC	1	80%	2016NH	0.858683			GIAG010101	AdaBoost	a+p+vPC+sPC	1	80%	2016NH	0.855477			GIAG010101	AdaBoost	a+p+vPC+sPC	2016NH	2018SH	0.612572
GIAG010101	AdaBoost	a+p+vPC+sPC	1	80%	2016SH	0.622118			GIAG010101	AdaBoost	a+p+vPC+sPC	1	80%	2016SH	0.594241			GIAG010101	AdaBoost	a+p+vPC+sPC	2016NH	2019NH	0.802277
GIAG010101	AdaBoost	a+p+vPC+sPC	1	80%	2017NH	0.684292			GIAG010101	AdaBoost	a+p+vPC+sPC	1	80%	2017NH	0.673125			GIAG010101	AdaBoost	a+p+vPC+sPC	2016NH	2019SH	0.635216
GIAG010101	AdaBoost	a+p+vPC+sPC	1	80%	2017SH	0.661329			GIAG010101	AdaBoost	a+p+vPC+sPC	1	80%	2017SH	0.642222			GIAG010101	AdaBoost	a+p+vPC+sPC	2016NH	2020NH	0.600887
GIAG010101	AdaBoost	a+p+vPC+sPC	1	80%	2018NH	0.720897			GIAG010101	AdaBoost	a+p+vPC+sPC	1	80%	2018NH	0.747399			GIAG010101	AdaBoost	a+p+vPC+sPC	2016NH	2020SH	0.629429
GIAG010101	AdaBoost	a+p+vPC+sPC	1	80%	2018SH	0.604662			GIAG010101	AdaBoost	a+p+vPC+sPC	1	80%	2018SH	0.628982			GIAG010101	AdaBoost	a+p+vPC+sPC	2016SH	2017NH	0.738874
GIAG010101	AdaBoost	a+p+vPC+sPC	1	80%	2019NH	0.835951			GIAG010101	AdaBoost	a+p+vPC+sPC	1	80%	2019NH	0.813577			GIAG010101	AdaBoost	a+p+vPC+sPC	2016SH	2017SH	0.662383
GIAG010101	AdaBoost	a+p+vPC+sPC	1	80%	2019SH	0.63244			GIAG010101	AdaBoost	a+p+vPC+sPC	1	80%	2019SH	0.651254			GIAG010101	AdaBoost	a+p+vPC+sPC	2016SH	2018NH	0.717372
GIAG010101	AdaBoost	a+p+vPC+sPC	1	80%	2020NH	0.613752			GIAG010101	AdaBoost	a+p+vPC+sPC	1	80%	2020NH	0.628567			GIAG010101	AdaBoost	a+p+vPC+sPC	2016SH	2018SH	0.626924
GIAG010101	AdaBoost	a+p+vPC+sPC	1	80%	2020SH	0.640942			GIAG010101	AdaBoost	a+p+vPC+sPC	1	80%	2020SH	0.616291			GIAG010101	AdaBoost	a+p+vPC+sPC	2016SH	2019NH	0.80901
GIAG010101	AdaBoost	a+p+vPC+sPC	1	80%	Average	0.71365			GIAG010101	AdaBoost	a+p+vPC+sPC	1	80%	Average	0.709053			GIAG010101	AdaBoost	a+p+vPC+sPC	2016SH	2019SH	0.635372
GIAG010101	AdaBoost	a+p+vPC+sPC	1	60%	2014NH	0.885667			GIAG010101	AdaBoost	a+p+vPC+sPC	1	60%	2014NH	0.841044			GIAG010101	AdaBoost	a+p+vPC+sPC	2016SH	2020NH	0.593758
GIAG010101	AdaBoost	a+p+vPC+sPC	1	60%	2014SH	0.83834			GIAG010101	AdaBoost	a+p+vPC+sPC	1	60%	2014SH	0.773217			GIAG010101	AdaBoost	a+p+vPC+sPC	2016SH	2020SH	0.628279
GIAG010101	AdaBoost	a+p+vPC+sPC	1	60%	2015NH	0.763229			GIAG010101	AdaBoost	a+p+vPC+sPC	1	60%	2015NH	0.773256			GIAG010101	AdaBoost	a+p+vPC+sPC	2017NH	2017SH	0.808696
GIAG010101	AdaBoost	a+p+vPC+sPC	1	60%	2015SH	0.677695			GIAG010101	AdaBoost	a+p+vPC+sPC	1	60%	2015SH	0.692587			GIAG010101	AdaBoost	a+p+vPC+sPC	2017NH	2018NH	0.824714
GIAG010101	AdaBoost	a+p+vPC+sPC	1	60%	2016NH	0.852856			GIAG010101	AdaBoost	a+p+vPC+sPC	1	60%	2016NH	0.863063			GIAG010101	AdaBoost	a+p+vPC+sPC	2017NH	2018SH	0.617323
GIAG010101	AdaBoost	a+p+vPC+sPC	1	60%	2016SH	0.623171			GIAG010101	AdaBoost	a+p+vPC+sPC	1	60%	2016SH	0.608232			GIAG010101	AdaBoost	a+p+vPC+sPC	2017NH	2019NH	0.827947
GIAG010101	AdaBoost	a+p+vPC+sPC	1	60%	2017NH	0.687502			GIAG010101	AdaBoost	a+p+vPC+sPC	1	60%	2017NH	0.704613			GIAG010101	AdaBoost	a+p+vPC+sPC	2017NH	2019SH	0.637268
GIAG010101	AdaBoost	a+p+vPC+sPC	1	60%	2017SH	0.698427			GIAG010101	AdaBoost	a+p+vPC+sPC	1	60%	2017SH	0.67349			GIAG010101	AdaBoost	a+p+vPC+sPC	2017NH	2020NH	0.604152
GIAG010101	AdaBoost	a+p+vPC+sPC	1	60%	2018NH	0.784608			GIAG010101	AdaBoost	a+p+vPC+sPC	1	60%	2018NH	0.735006			GIAG010101	AdaBoost	a+p+vPC+sPC	2017NH	2020SH	0.619303
GIAG010101	AdaBoost	a+p+vPC+sPC	1	60%	2018SH	0.624081			GIAG010101	AdaBoost	a+p+vPC+sPC	1	60%	2018SH	0.715224			GIAG010101	AdaBoost	a+p+vPC+sPC	2017SH	2018NH	0.711795
GIAG010101	AdaBoost	a+p+vPC+sPC	1	60%	2019NH	0.916565			GIAG010101	AdaBoost	a+p+vPC+sPC	1	60%	2019NH	0.957216			GIAG010101	AdaBoost	a+p+vPC+sPC	2017SH	2018SH	0.609398
GIAG010101	AdaBoost	a+p+vPC+sPC	1	60%	2019SH	0.666994			GIAG010101	AdaBoost	a+p+vPC+sPC	1	60%	2019SH	0.671032			GIAG010101	AdaBoost	a+p+vPC+sPC	2017SH	2019NH	0.822996
GIAG010101	AdaBoost	a+p+vPC+sPC	1	60%	2020NH	0.60025			GIAG010101	AdaBoost	a+p+vPC+sPC	1	60%	2020NH	0.623034			GIAG010101	AdaBoost	a+p+vPC+sPC	2017SH	2019SH	0.624873
GIAG010101	AdaBoost	a+p+vPC+sPC	1	60%	2020SH	0.636649			GIAG010101	AdaBoost	a+p+vPC+sPC	1	60%	2020SH	0.625756			GIAG010101	AdaBoost	a+p+vPC+sPC	2017SH	2020NH	0.596869
GIAG010101	AdaBoost	a+p+vPC+sPC	1	60%	Average	0.731996			GIAG010101	AdaBoost	a+p+vPC+sPC	1	60%	Average	0.731999			GIAG010101	AdaBoost	a+p+vPC+sPC	2017SH	2020SH	0.623365
GIAG010101	AdaBoost	a+p+vPC+sPC	1	40%	2014NH	0.893371			GIAG010101	AdaBoost	a+p+vPC+sPC	1	40%	2014NH	0.84335			GIAG010101	AdaBoost	a+p+vPC+sPC	2018NH	2018SH	0.787627
GIAG010101	AdaBoost	a+p+vPC+sPC	1	40%	2014SH	0.858611			GIAG010101	AdaBoost	a+p+vPC+sPC	1	40%	2014SH	0.785836			GIAG010101	AdaBoost	a+p+vPC+sPC	2018NH	2019NH	0.92923
GIAG010101	AdaBoost	a+p+vPC+sPC	1	40%	2015NH	0.793705			GIAG010101	AdaBoost	a+p+vPC+sPC	1	40%	2015NH	0.793838			GIAG010101	AdaBoost	a+p+vPC+sPC	2018NH	2019SH	0.6518
GIAG010101	AdaBoost	a+p+vPC+sPC	1	40%	2015SH	0.689392			GIAG010101	AdaBoost	a+p+vPC+sPC	1	40%	2015SH	0.721224			GIAG010101	AdaBoost	a+p+vPC+sPC	2018NH	2020NH	0.606817
GIAG010101	AdaBoost	a+p+vPC+sPC	1	40%	2016NH	0.875391			GIAG010101	AdaBoost	a+p+vPC+sPC	1	40%	2016NH	0.848812			GIAG010101	AdaBoost	a+p+vPC+sPC	2018NH	2020SH	0.635329
GIAG010101	AdaBoost	a+p+vPC+sPC	1	40%	2016SH	0.612426			GIAG010101	AdaBoost	a+p+vPC+sPC	1	40%	2016SH	0.616995			GIAG010101	AdaBoost	a+p+vPC+sPC	2018SH	2019NH	0.868702
GIAG010101	AdaBoost	a+p+vPC+sPC	1	40%	2017NH	0.741925			GIAG010101	AdaBoost	a+p+vPC+sPC	1	40%	2017NH	0.698403			GIAG010101	AdaBoost	a+p+vPC+sPC	2018SH	2019SH	0.636355
GIAG010101	AdaBoost	a+p+vPC+sPC	1	40%	2017SH	0.712547			GIAG010101	AdaBoost	a+p+vPC+sPC	1	40%	2017SH	0.735985			GIAG010101	AdaBoost	a+p+vPC+sPC	2018SH	2020NH	0.598955
GIAG010101	AdaBoost	a+p+vPC+sPC	1	40%	2018NH	0.758108			GIAG010101	AdaBoost	a+p+vPC+sPC	1	40%	2018NH	0.783095			GIAG010101	AdaBoost	a+p+vPC+sPC	2018SH	2020SH	0.641059
GIAG010101	AdaBoost	a+p+vPC+sPC	1	40%	2018SH	0.670495			GIAG010101	AdaBoost	a+p+vPC+sPC	1	40%	2018SH	0.747078			GIAG010101	AdaBoost	a+p+vPC+sPC	2019NH	2019SH	0.812098
GIAG010101	AdaBoost	a+p+vPC+sPC	1	40%	2019NH	0.8987			GIAG010101	AdaBoost	a+p+vPC+sPC	1	40%	2019NH	1.00921			GIAG010101	AdaBoost	a+p+vPC+sPC	2019NH	2020NH	0.60086
GIAG010101	AdaBoost	a+p+vPC+sPC	1	40%	2019SH	0.696171			GIAG010101	AdaBoost	a+p+vPC+sPC	1	40%	2019SH	0.642374			GIAG010101	AdaBoost	a+p+vPC+sPC	2019NH	2020SH	0.622625
GIAG010101	AdaBoost	a+p+vPC+sPC	1	40%	2020NH	0.642536			GIAG010101	AdaBoost	a+p+vPC+sPC	1	40%	2020NH	0.640571			GIAG010101	AdaBoost	a+p+vPC+sPC	2019SH	2020NH	0.590292
GIAG010101	AdaBoost	a+p+vPC+sPC	1	40%	2020SH	0.613434			GIAG010101	AdaBoost	a+p+vPC+sPC	1	40%	2020SH	0.633981			GIAG010101	AdaBoost	a+p+vPC+sPC	2019SH	2020SH	0.618006
GIAG010101	AdaBoost	a+p+vPC+sPC	1	40%	Average	0.750235			GIAG010101	AdaBoost	a+p+vPC+sPC	1	40%	Average	0.744967			GIAG010101	AdaBoost	a+p+vPC+sPC	2020NH	2020SH	0.694702
GIAG010101	AdaBoost	a+p+vPC+sPC	1	20%	2014NH	0.918706			GIAG010101	AdaBoost	a+p+vPC+sPC	1	20%	2014NH	0.855147
GIAG010101	AdaBoost	a+p+vPC+sPC	1	20%	2014SH	0.783359			GIAG010101	AdaBoost	a+p+vPC+sPC	1	20%	2014SH	0.828241
GIAG010101	AdaBoost	a+p+vPC+sPC	1	20%	2015NH	0.86759			GIAG010101	AdaBoost	a+p+vPC+sPC	1	20%	2015NH	0.748178
GIAG010101	AdaBoost	a+p+vPC+sPC	1	20%	2015SH	0.690921			GIAG010101	AdaBoost	a+p+vPC+sPC	1	20%	2015SH	0.747542
GIAG010101	AdaBoost	a+p+vPC+sPC	1	20%	2016NH	0.905871			GIAG010101	AdaBoost	a+p+vPC+sPC	1	20%	2016NH	0.982855
GIAG010101	AdaBoost	a+p+vPC+sPC	1	20%	2016SH	0.660098			GIAG010101	AdaBoost	a+p+vPC+sPC	1	20%	2016SH	0.631266
GIAG010101	AdaBoost	a+p+vPC+sPC	1	20%	2017NH	0.835112			GIAG010101	AdaBoost	a+p+vPC+sPC	1	20%	2017NH	0.791348
GIAG010101	AdaBoost	a+p+vPC+sPC	1	20%	2017SH	0.74919			GIAG010101	AdaBoost	a+p+vPC+sPC	1	20%	2017SH	0.770148
GIAG010101	AdaBoost	a+p+vPC+sPC	1	20%	2018NH	0.845378			GIAG010101	AdaBoost	a+p+vPC+sPC	1	20%	2018NH	0.803372
GIAG010101	AdaBoost	a+p+vPC+sPC	1	20%	2018SH	0.769424			GIAG010101	AdaBoost	a+p+vPC+sPC	1	20%	2018SH	0.781112
GIAG010101	AdaBoost	a+p+vPC+sPC	1	20%	2019NH	1.0373			GIAG010101	AdaBoost	a+p+vPC+sPC	1	20%	2019NH	1.08997
GIAG010101	AdaBoost	a+p+vPC+sPC	1	20%	2019SH	0.734466			GIAG010101	AdaBoost	a+p+vPC+sPC	1	20%	2019SH	0.670677
GIAG010101	AdaBoost	a+p+vPC+sPC	1	20%	2020NH	0.657351			GIAG010101	AdaBoost	a+p+vPC+sPC	1	20%	2020NH	0.744011
GIAG010101	AdaBoost	a+p+vPC+sPC	1	20%	2020SH	0.643753			GIAG010101	AdaBoost	a+p+vPC+sPC	1	20%	2020SH	0.710721
GIAG010101	AdaBoost	a+p+vPC+sPC	1	20%	Average	0.794426			GIAG010101	AdaBoost	a+p+vPC+sPC	1	20%	Average	0.793097
GIAG010101	AdaBoost	a+p+vPC+sPC	2	80%	2014NH	0.874981			GIAG010101	AdaBoost	a+p+vPC+sPC	2	80%	2014NH	0.821984
GIAG010101	AdaBoost	a+p+vPC+sPC	2	80%	2014SH	0.820637			GIAG010101	AdaBoost	a+p+vPC+sPC	2	80%	2014SH	0.794404
GIAG010101	AdaBoost	a+p+vPC+sPC	2	80%	2015NH	0.736294			GIAG010101	AdaBoost	a+p+vPC+sPC	2	80%	2015NH	0.74503
GIAG010101	AdaBoost	a+p+vPC+sPC	2	80%	2015SH	0.696533			GIAG010101	AdaBoost	a+p+vPC+sPC	2	80%	2015SH	0.682072
GIAG010101	AdaBoost	a+p+vPC+sPC	2	80%	2016NH	0.842165			GIAG010101	AdaBoost	a+p+vPC+sPC	2	80%	2016NH	0.873241
GIAG010101	AdaBoost	a+p+vPC+sPC	2	80%	2016SH	0.631502			GIAG010101	AdaBoost	a+p+vPC+sPC	2	80%	2016SH	0.622427
GIAG010101	AdaBoost	a+p+vPC+sPC	2	80%	2017NH	0.708223			GIAG010101	AdaBoost	a+p+vPC+sPC	2	80%	2017NH	0.669311
GIAG010101	AdaBoost	a+p+vPC+sPC	2	80%	2017SH	0.670845			GIAG010101	AdaBoost	a+p+vPC+sPC	2	80%	2017SH	0.666261
GIAG010101	AdaBoost	a+p+vPC+sPC	2	80%	2018NH	0.750845			GIAG010101	AdaBoost	a+p+vPC+sPC	2	80%	2018NH	0.710251
GIAG010101	AdaBoost	a+p+vPC+sPC	2	80%	2018SH	0.660532			GIAG010101	AdaBoost	a+p+vPC+sPC	2	80%	2018SH	0.63119
GIAG010101	AdaBoost	a+p+vPC+sPC	2	80%	2019NH	0.789712			GIAG010101	AdaBoost	a+p+vPC+sPC	2	80%	2019NH	0.794795
GIAG010101	AdaBoost	a+p+vPC+sPC	2	80%	2019SH	0.65291			GIAG010101	AdaBoost	a+p+vPC+sPC	2	80%	2019SH	0.647665
GIAG010101	AdaBoost	a+p+vPC+sPC	2	80%	2020NH	0.594613			GIAG010101	AdaBoost	a+p+vPC+sPC	2	80%	2020NH	0.56862
GIAG010101	AdaBoost	a+p+vPC+sPC	2	80%	2020SH	0.62			GIAG010101	AdaBoost	a+p+vPC+sPC	2	80%	2020SH	0.621569
GIAG010101	AdaBoost	a+p+vPC+sPC	2	80%	Average	0.716119			GIAG010101	AdaBoost	a+p+vPC+sPC	2	80%	Average	0.700178
GIAG010101	AdaBoost	a+p+vPC+sPC	2	60%	2014NH	0.820503			GIAG010101	AdaBoost	a+p+vPC+sPC	2	60%	2014NH	1.00362
GIAG010101	AdaBoost	a+p+vPC+sPC	2	60%	2014SH	0.787911			GIAG010101	AdaBoost	a+p+vPC+sPC	2	60%	2014SH	0.820777
GIAG010101	AdaBoost	a+p+vPC+sPC	2	60%	2015NH	0.753891			GIAG010101	AdaBoost	a+p+vPC+sPC	2	60%	2015NH	0.770521
GIAG010101	AdaBoost	a+p+vPC+sPC	2	60%	2015SH	0.683979			GIAG010101	AdaBoost	a+p+vPC+sPC	2	60%	2015SH	0.671001
GIAG010101	AdaBoost	a+p+vPC+sPC	2	60%	2016NH	0.881688			GIAG010101	AdaBoost	a+p+vPC+sPC	2	60%	2016NH	0.892952
GIAG010101	AdaBoost	a+p+vPC+sPC	2	60%	2016SH	0.614761			GIAG010101	AdaBoost	a+p+vPC+sPC	2	60%	2016SH	0.664703
GIAG010101	AdaBoost	a+p+vPC+sPC	2	60%	2017NH	0.758142			GIAG010101	AdaBoost	a+p+vPC+sPC	2	60%	2017NH	0.670905
GIAG010101	AdaBoost	a+p+vPC+sPC	2	60%	2017SH	0.673982			GIAG010101	AdaBoost	a+p+vPC+sPC	2	60%	2017SH	0.698379
GIAG010101	AdaBoost	a+p+vPC+sPC	2	60%	2018NH	0.720673			GIAG010101	AdaBoost	a+p+vPC+sPC	2	60%	2018NH	0.773961
GIAG010101	AdaBoost	a+p+vPC+sPC	2	60%	2018SH	0.627937			GIAG010101	AdaBoost	a+p+vPC+sPC	2	60%	2018SH	0.642233
GIAG010101	AdaBoost	a+p+vPC+sPC	2	60%	2019NH	0.824337			GIAG010101	AdaBoost	a+p+vPC+sPC	2	60%	2019NH	0.783788
GIAG010101	AdaBoost	a+p+vPC+sPC	2	60%	2019SH	0.672183			GIAG010101	AdaBoost	a+p+vPC+sPC	2	60%	2019SH	0.7057
GIAG010101	AdaBoost	a+p+vPC+sPC	2	60%	2020NH	0.630814			GIAG010101	AdaBoost	a+p+vPC+sPC	2	60%	2020NH	0.566586
GIAG010101	AdaBoost	a+p+vPC+sPC	2	60%	2020SH	0.634067			GIAG010101	AdaBoost	a+p+vPC+sPC	2	60%	2020SH	0.656236
GIAG010101	AdaBoost	a+p+vPC+sPC	2	60%	Average	0.723729			GIAG010101	AdaBoost	a+p+vPC+sPC	2	60%	Average	0.735424
GIAG010101	AdaBoost	a+p+vPC+sPC	2	40%	2014NH	0.86645			GIAG010101	AdaBoost	a+p+vPC+sPC	2	40%	2014NH	0.967469
GIAG010101	AdaBoost	a+p+vPC+sPC	2	40%	2014SH	0.86795			GIAG010101	AdaBoost	a+p+vPC+sPC	2	40%	2014SH	0.830295
GIAG010101	AdaBoost	a+p+vPC+sPC	2	40%	2015NH	0.783592			GIAG010101	AdaBoost	a+p+vPC+sPC	2	40%	2015NH	0.7919
GIAG010101	AdaBoost	a+p+vPC+sPC	2	40%	2015SH	0.70571			GIAG010101	AdaBoost	a+p+vPC+sPC	2	40%	2015SH	0.69005
GIAG010101	AdaBoost	a+p+vPC+sPC	2	40%	2016NH	0.901348			GIAG010101	AdaBoost	a+p+vPC+sPC	2	40%	2016NH	0.942695
GIAG010101	AdaBoost	a+p+vPC+sPC	2	40%	2016SH	0.624566			GIAG010101	AdaBoost	a+p+vPC+sPC	2	40%	2016SH	0.681045
GIAG010101	AdaBoost	a+p+vPC+sPC	2	40%	2017NH	0.734339			GIAG010101	AdaBoost	a+p+vPC+sPC	2	40%	2017NH	0.659917
GIAG010101	AdaBoost	a+p+vPC+sPC	2	40%	2017SH	0.703115			GIAG010101	AdaBoost	a+p+vPC+sPC	2	40%	2017SH	0.738327
GIAG010101	AdaBoost	a+p+vPC+sPC	2	40%	2018NH	0.760991			GIAG010101	AdaBoost	a+p+vPC+sPC	2	40%	2018NH	0.755525
GIAG010101	AdaBoost	a+p+vPC+sPC	2	40%	2018SH	0.658991			GIAG010101	AdaBoost	a+p+vPC+sPC	2	40%	2018SH	0.696835
GIAG010101	AdaBoost	a+p+vPC+sPC	2	40%	2019NH	0.82667			GIAG010101	AdaBoost	a+p+vPC+sPC	2	40%	2019NH	0.810686
GIAG010101	AdaBoost	a+p+vPC+sPC	2	40%	2019SH	0.687261			GIAG010101	AdaBoost	a+p+vPC+sPC	2	40%	2019SH	0.68885
GIAG010101	AdaBoost	a+p+vPC+sPC	2	40%	2020NH	0.626782			GIAG010101	AdaBoost	a+p+vPC+sPC	2	40%	2020NH	0.589775
GIAG010101	AdaBoost	a+p+vPC+sPC	2	40%	2020SH	0.64759			GIAG010101	AdaBoost	a+p+vPC+sPC	2	40%	2020SH	0.659623
GIAG010101	AdaBoost	a+p+vPC+sPC	2	40%	Average	0.742741			GIAG010101	AdaBoost	a+p+vPC+sPC	2	40%	Average	0.743482
GIAG010101	AdaBoost	a+p+vPC+sPC	2	20%	2014NH	0.992001			GIAG010101	AdaBoost	a+p+vPC+sPC	2	20%	2014NH	0.995523
GIAG010101	AdaBoost	a+p+vPC+sPC	2	20%	2014SH	0.803048			GIAG010101	AdaBoost	a+p+vPC+sPC	2	20%	2014SH	1.04836
GIAG010101	AdaBoost	a+p+vPC+sPC	2	20%	2015NH	0.794079			GIAG010101	AdaBoost	a+p+vPC+sPC	2	20%	2015NH	0.865582
GIAG010101	AdaBoost	a+p+vPC+sPC	2	20%	2015SH	0.721902			GIAG010101	AdaBoost	a+p+vPC+sPC	2	20%	2015SH	0.754886
GIAG010101	AdaBoost	a+p+vPC+sPC	2	20%	2016NH	0.897292			GIAG010101	AdaBoost	a+p+vPC+sPC	2	20%	2016NH	1.02388
GIAG010101	AdaBoost	a+p+vPC+sPC	2	20%	2016SH	0.689171			GIAG010101	AdaBoost	a+p+vPC+sPC	2	20%	2016SH	0.677528
GIAG010101	AdaBoost	a+p+vPC+sPC	2	20%	2017NH	0.746538			GIAG010101	AdaBoost	a+p+vPC+sPC	2	20%	2017NH	0.85866
GIAG010101	AdaBoost	a+p+vPC+sPC	2	20%	2017SH	0.72475			GIAG010101	AdaBoost	a+p+vPC+sPC	2	20%	2017SH	0.80943
GIAG010101	AdaBoost	a+p+vPC+sPC	2	20%	2018NH	0.8051			GIAG010101	AdaBoost	a+p+vPC+sPC	2	20%	2018NH	0.8484
GIAG010101	AdaBoost	a+p+vPC+sPC	2	20%	2018SH	0.697579			GIAG010101	AdaBoost	a+p+vPC+sPC	2	20%	2018SH	0.686549
GIAG010101	AdaBoost	a+p+vPC+sPC	2	20%	2019NH	0.972024			GIAG010101	AdaBoost	a+p+vPC+sPC	2	20%	2019NH	0.944595
GIAG010101	AdaBoost	a+p+vPC+sPC	2	20%	2019SH	0.738114			GIAG010101	AdaBoost	a+p+vPC+sPC	2	20%	2019SH	0.700089
GIAG010101	AdaBoost	a+p+vPC+sPC	2	20%	2020NH	0.666474			GIAG010101	AdaBoost	a+p+vPC+sPC	2	20%	2020NH	0.640052
GIAG010101	AdaBoost	a+p+vPC+sPC	2	20%	2020SH	0.676268			GIAG010101	AdaBoost	a+p+vPC+sPC	2	20%	2020SH	0.688873
GIAG010101	AdaBoost	a+p+vPC+sPC	2	20%	Average	0.782519			GIAG010101	AdaBoost	a+p+vPC+sPC	2	20%	Average	0.824876
GIAG010101	AdaBoost	a+p+vPC+sPC	3	80%	2014NH	0.886306			GIAG010101	AdaBoost	a+p+vPC+sPC	3	80%	2014NH	0.847015
GIAG010101	AdaBoost	a+p+vPC+sPC	3	80%	2014SH	0.783706			GIAG010101	AdaBoost	a+p+vPC+sPC	3	80%	2014SH	0.834897
GIAG010101	AdaBoost	a+p+vPC+sPC	3	80%	2015NH	0.749051			GIAG010101	AdaBoost	a+p+vPC+sPC	3	80%	2015NH	0.737659
GIAG010101	AdaBoost	a+p+vPC+sPC	3	80%	2015SH	0.678239			GIAG010101	AdaBoost	a+p+vPC+sPC	3	80%	2015SH	0.700022
GIAG010101	AdaBoost	a+p+vPC+sPC	3	80%	2016NH	0.880504			GIAG010101	AdaBoost	a+p+vPC+sPC	3	80%	2016NH	0.859451
GIAG010101	AdaBoost	a+p+vPC+sPC	3	80%	2016SH	0.63989			GIAG010101	AdaBoost	a+p+vPC+sPC	3	80%	2016SH	0.629216
GIAG010101	AdaBoost	a+p+vPC+sPC	3	80%	2017NH	0.689846			GIAG010101	AdaBoost	a+p+vPC+sPC	3	80%	2017NH	0.683707
GIAG010101	AdaBoost	a+p+vPC+sPC	3	80%	2017SH	0.665049			GIAG010101	AdaBoost	a+p+vPC+sPC	3	80%	2017SH	0.670387
GIAG010101	AdaBoost	a+p+vPC+sPC	3	80%	2018NH	0.727357			GIAG010101	AdaBoost	a+p+vPC+sPC	3	80%	2018NH	0.751302
GIAG010101	AdaBoost	a+p+vPC+sPC	3	80%	2018SH	0.63735			GIAG010101	AdaBoost	a+p+vPC+sPC	3	80%	2018SH	0.618015
GIAG010101	AdaBoost	a+p+vPC+sPC	3	80%	2019NH	0.842164			GIAG010101	AdaBoost	a+p+vPC+sPC	3	80%	2019NH	0.802498
GIAG010101	AdaBoost	a+p+vPC+sPC	3	80%	2019SH	0.640052			GIAG010101	AdaBoost	a+p+vPC+sPC	3	80%	2019SH	0.64705
GIAG010101	AdaBoost	a+p+vPC+sPC	3	80%	2020NH	0.617358			GIAG010101	AdaBoost	a+p+vPC+sPC	3	80%	2020NH	0.579225
GIAG010101	AdaBoost	a+p+vPC+sPC	3	80%	2020SH	0.648205			GIAG010101	AdaBoost	a+p+vPC+sPC	3	80%	2020SH	0.641389
GIAG010101	AdaBoost	a+p+vPC+sPC	3	80%	Average	0.719746			GIAG010101	AdaBoost	a+p+vPC+sPC	3	80%	Average	0.711642
GIAG010101	AdaBoost	a+p+vPC+sPC	3	60%	2014NH	0.835304			GIAG010101	AdaBoost	a+p+vPC+sPC	3	60%	2014NH	0.889087
GIAG010101	AdaBoost	a+p+vPC+sPC	3	60%	2014SH	0.78986			GIAG010101	AdaBoost	a+p+vPC+sPC	3	60%	2014SH	0.817228
GIAG010101	AdaBoost	a+p+vPC+sPC	3	60%	2015NH	0.770926			GIAG010101	AdaBoost	a+p+vPC+sPC	3	60%	2015NH	0.731165
GIAG010101	AdaBoost	a+p+vPC+sPC	3	60%	2015SH	0.683096			GIAG010101	AdaBoost	a+p+vPC+sPC	3	60%	2015SH	0.724688
GIAG010101	AdaBoost	a+p+vPC+sPC	3	60%	2016NH	0.89836			GIAG010101	AdaBoost	a+p+vPC+sPC	3	60%	2016NH	0.854902
GIAG010101	AdaBoost	a+p+vPC+sPC	3	60%	2016SH	0.625779			GIAG010101	AdaBoost	a+p+vPC+sPC	3	60%	2016SH	0.625048
GIAG010101	AdaBoost	a+p+vPC+sPC	3	60%	2017NH	0.706487			GIAG010101	AdaBoost	a+p+vPC+sPC	3	60%	2017NH	0.70671
GIAG010101	AdaBoost	a+p+vPC+sPC	3	60%	2017SH	0.667038			GIAG010101	AdaBoost	a+p+vPC+sPC	3	60%	2017SH	0.672943
GIAG010101	AdaBoost	a+p+vPC+sPC	3	60%	2018NH	0.687857			GIAG010101	AdaBoost	a+p+vPC+sPC	3	60%	2018NH	0.767785
GIAG010101	AdaBoost	a+p+vPC+sPC	3	60%	2018SH	0.628156			GIAG010101	AdaBoost	a+p+vPC+sPC	3	60%	2018SH	0.659654
GIAG010101	AdaBoost	a+p+vPC+sPC	3	60%	2019NH	0.903672			GIAG010101	AdaBoost	a+p+vPC+sPC	3	60%	2019NH	0.832449
GIAG010101	AdaBoost	a+p+vPC+sPC	3	60%	2019SH	0.662932			GIAG010101	AdaBoost	a+p+vPC+sPC	3	60%	2019SH	0.655208
GIAG010101	AdaBoost	a+p+vPC+sPC	3	60%	2020NH	0.611783			GIAG010101	AdaBoost	a+p+vPC+sPC	3	60%	2020NH	0.58635
GIAG010101	AdaBoost	a+p+vPC+sPC	3	60%	2020SH	0.636481			GIAG010101	AdaBoost	a+p+vPC+sPC	3	60%	2020SH	0.622475
GIAG010101	AdaBoost	a+p+vPC+sPC	3	60%	Average	0.724178			GIAG010101	AdaBoost	a+p+vPC+sPC	3	60%	Average	0.722002
GIAG010101	AdaBoost	a+p+vPC+sPC	3	40%	2014NH	0.891149			GIAG010101	AdaBoost	a+p+vPC+sPC	3	40%	2014NH	0.910952
GIAG010101	AdaBoost	a+p+vPC+sPC	3	40%	2014SH	0.801025			GIAG010101	AdaBoost	a+p+vPC+sPC	3	40%	2014SH	0.895931
GIAG010101	AdaBoost	a+p+vPC+sPC	3	40%	2015NH	0.73846			GIAG010101	AdaBoost	a+p+vPC+sPC	3	40%	2015NH	0.753248
GIAG010101	AdaBoost	a+p+vPC+sPC	3	40%	2015SH	0.714436			GIAG010101	AdaBoost	a+p+vPC+sPC	3	40%	2015SH	0.720249
GIAG010101	AdaBoost	a+p+vPC+sPC	3	40%	2016NH	0.882119			GIAG010101	AdaBoost	a+p+vPC+sPC	3	40%	2016NH	0.86572
GIAG010101	AdaBoost	a+p+vPC+sPC	3	40%	2016SH	0.644178			GIAG010101	AdaBoost	a+p+vPC+sPC	3	40%	2016SH	0.647371
GIAG010101	AdaBoost	a+p+vPC+sPC	3	40%	2017NH	0.721589			GIAG010101	AdaBoost	a+p+vPC+sPC	3	40%	2017NH	0.745839
GIAG010101	AdaBoost	a+p+vPC+sPC	3	40%	2017SH	0.711917			GIAG010101	AdaBoost	a+p+vPC+sPC	3	40%	2017SH	0.680229
GIAG010101	AdaBoost	a+p+vPC+sPC	3	40%	2018NH	0.717271			GIAG010101	AdaBoost	a+p+vPC+sPC	3	40%	2018NH	0.753692
GIAG010101	AdaBoost	a+p+vPC+sPC	3	40%	2018SH	0.639752			GIAG010101	AdaBoost	a+p+vPC+sPC	3	40%	2018SH	0.711336
GIAG010101	AdaBoost	a+p+vPC+sPC	3	40%	2019NH	0.989006			GIAG010101	AdaBoost	a+p+vPC+sPC	3	40%	2019NH	0.904259
GIAG010101	AdaBoost	a+p+vPC+sPC	3	40%	2019SH	0.676209			GIAG010101	AdaBoost	a+p+vPC+sPC	3	40%	2019SH	0.664774
GIAG010101	AdaBoost	a+p+vPC+sPC	3	40%	2020NH	0.640204			GIAG010101	AdaBoost	a+p+vPC+sPC	3	40%	2020NH	0.56561
GIAG010101	AdaBoost	a+p+vPC+sPC	3	40%	2020SH	0.656275			GIAG010101	AdaBoost	a+p+vPC+sPC	3	40%	2020SH	0.624007
GIAG010101	AdaBoost	a+p+vPC+sPC	3	40%	Average	0.747364			GIAG010101	AdaBoost	a+p+vPC+sPC	3	40%	Average	0.744367
GIAG010101	AdaBoost	a+p+vPC+sPC	3	20%	2014NH	0.878538			GIAG010101	AdaBoost	a+p+vPC+sPC	3	20%	2014NH	0.979844
GIAG010101	AdaBoost	a+p+vPC+sPC	3	20%	2014SH	0.825575			GIAG010101	AdaBoost	a+p+vPC+sPC	3	20%	2014SH	0.920904
GIAG010101	AdaBoost	a+p+vPC+sPC	3	20%	2015NH	0.782424			GIAG010101	AdaBoost	a+p+vPC+sPC	3	20%	2015NH	0.804621
GIAG010101	AdaBoost	a+p+vPC+sPC	3	20%	2015SH	0.74073			GIAG010101	AdaBoost	a+p+vPC+sPC	3	20%	2015SH	0.72451
GIAG010101	AdaBoost	a+p+vPC+sPC	3	20%	2016NH	0.973201			GIAG010101	AdaBoost	a+p+vPC+sPC	3	20%	2016NH	0.943087
GIAG010101	AdaBoost	a+p+vPC+sPC	3	20%	2016SH	0.669067			GIAG010101	AdaBoost	a+p+vPC+sPC	3	20%	2016SH	0.64313
GIAG010101	AdaBoost	a+p+vPC+sPC	3	20%	2017NH	0.7895			GIAG010101	AdaBoost	a+p+vPC+sPC	3	20%	2017NH	0.737521
GIAG010101	AdaBoost	a+p+vPC+sPC	3	20%	2017SH	0.739401			GIAG010101	AdaBoost	a+p+vPC+sPC	3	20%	2017SH	0.664702
GIAG010101	AdaBoost	a+p+vPC+sPC	3	20%	2018NH	0.758373			GIAG010101	AdaBoost	a+p+vPC+sPC	3	20%	2018NH	0.905874
GIAG010101	AdaBoost	a+p+vPC+sPC	3	20%	2018SH	0.761023			GIAG010101	AdaBoost	a+p+vPC+sPC	3	20%	2018SH	0.785716
GIAG010101	AdaBoost	a+p+vPC+sPC	3	20%	2019NH	1.06155			GIAG010101	AdaBoost	a+p+vPC+sPC	3	20%	2019NH	0.961083
GIAG010101	AdaBoost	a+p+vPC+sPC	3	20%	2019SH	0.692008			GIAG010101	AdaBoost	a+p+vPC+sPC	3	20%	2019SH	0.677955
GIAG010101	AdaBoost	a+p+vPC+sPC	3	20%	2020NH	0.676226			GIAG010101	AdaBoost	a+p+vPC+sPC	3	20%	2020NH	0.629319
GIAG010101	AdaBoost	a+p+vPC+sPC	3	20%	2020SH	0.654156			GIAG010101	AdaBoost	a+p+vPC+sPC	3	20%	2020SH	0.698185
GIAG010101	AdaBoost	a+p+vPC+sPC	3	20%	Average	0.783798			GIAG010101	AdaBoost	a+p+vPC+sPC	3	20%	Average	0.78401
GIAG010101	AdaBoost	a+p+vPC+sPC	4	80%	2014NH	0.866701			GIAG010101	AdaBoost	a+p+vPC+sPC	4	80%	2014NH	0.890085
GIAG010101	AdaBoost	a+p+vPC+sPC	4	80%	2014SH	0.794736			GIAG010101	AdaBoost	a+p+vPC+sPC	4	80%	2014SH	0.812553
GIAG010101	AdaBoost	a+p+vPC+sPC	4	80%	2015NH	0.748556			GIAG010101	AdaBoost	a+p+vPC+sPC	4	80%	2015NH	0.732391
GIAG010101	AdaBoost	a+p+vPC+sPC	4	80%	2015SH	0.699515			GIAG010101	AdaBoost	a+p+vPC+sPC	4	80%	2015SH	0.690076
GIAG010101	AdaBoost	a+p+vPC+sPC	4	80%	2016NH	0.873585			GIAG010101	AdaBoost	a+p+vPC+sPC	4	80%	2016NH	0.858443
GIAG010101	AdaBoost	a+p+vPC+sPC	4	80%	2016SH	0.618063			GIAG010101	AdaBoost	a+p+vPC+sPC	4	80%	2016SH	0.621933
GIAG010101	AdaBoost	a+p+vPC+sPC	4	80%	2017NH	0.708279			GIAG010101	AdaBoost	a+p+vPC+sPC	4	80%	2017NH	0.681139
GIAG010101	AdaBoost	a+p+vPC+sPC	4	80%	2017SH	0.664315			GIAG010101	AdaBoost	a+p+vPC+sPC	4	80%	2017SH	0.652617
GIAG010101	AdaBoost	a+p+vPC+sPC	4	80%	2018NH	0.700518			GIAG010101	AdaBoost	a+p+vPC+sPC	4	80%	2018NH	0.689503
GIAG010101	AdaBoost	a+p+vPC+sPC	4	80%	2018SH	0.631572			GIAG010101	AdaBoost	a+p+vPC+sPC	4	80%	2018SH	0.625094
GIAG010101	AdaBoost	a+p+vPC+sPC	4	80%	2019NH	0.793286			GIAG010101	AdaBoost	a+p+vPC+sPC	4	80%	2019NH	0.806824
GIAG010101	AdaBoost	a+p+vPC+sPC	4	80%	2019SH	0.643969			GIAG010101	AdaBoost	a+p+vPC+sPC	4	80%	2019SH	0.64796
GIAG010101	AdaBoost	a+p+vPC+sPC	4	80%	2020NH	0.601605			GIAG010101	AdaBoost	a+p+vPC+sPC	4	80%	2020NH	0.565979
GIAG010101	AdaBoost	a+p+vPC+sPC	4	80%	2020SH	0.627297			GIAG010101	AdaBoost	a+p+vPC+sPC	4	80%	2020SH	0.616919
GIAG010101	AdaBoost	a+p+vPC+sPC	4	80%	Average	0.713181			GIAG010101	AdaBoost	a+p+vPC+sPC	4	80%	Average	0.707079
GIAG010101	AdaBoost	a+p+vPC+sPC	4	60%	2014NH	0.861935			GIAG010101	AdaBoost	a+p+vPC+sPC	4	60%	2014NH	0.825074
GIAG010101	AdaBoost	a+p+vPC+sPC	4	60%	2014SH	0.801449			GIAG010101	AdaBoost	a+p+vPC+sPC	4	60%	2014SH	0.857077
GIAG010101	AdaBoost	a+p+vPC+sPC	4	60%	2015NH	0.787026			GIAG010101	AdaBoost	a+p+vPC+sPC	4	60%	2015NH	0.756141
GIAG010101	AdaBoost	a+p+vPC+sPC	4	60%	2015SH	0.706786			GIAG010101	AdaBoost	a+p+vPC+sPC	4	60%	2015SH	0.703374
GIAG010101	AdaBoost	a+p+vPC+sPC	4	60%	2016NH	0.860879			GIAG010101	AdaBoost	a+p+vPC+sPC	4	60%	2016NH	0.876942
GIAG010101	AdaBoost	a+p+vPC+sPC	4	60%	2016SH	0.63635			GIAG010101	AdaBoost	a+p+vPC+sPC	4	60%	2016SH	0.63696
GIAG010101	AdaBoost	a+p+vPC+sPC	4	60%	2017NH	0.694074			GIAG010101	AdaBoost	a+p+vPC+sPC	4	60%	2017NH	0.687951
GIAG010101	AdaBoost	a+p+vPC+sPC	4	60%	2017SH	0.68928			GIAG010101	AdaBoost	a+p+vPC+sPC	4	60%	2017SH	0.697536
GIAG010101	AdaBoost	a+p+vPC+sPC	4	60%	2018NH	0.735473			GIAG010101	AdaBoost	a+p+vPC+sPC	4	60%	2018NH	0.750041
GIAG010101	AdaBoost	a+p+vPC+sPC	4	60%	2018SH	0.644038			GIAG010101	AdaBoost	a+p+vPC+sPC	4	60%	2018SH	0.64899
GIAG010101	AdaBoost	a+p+vPC+sPC	4	60%	2019NH	0.824585			GIAG010101	AdaBoost	a+p+vPC+sPC	4	60%	2019NH	0.839308
GIAG010101	AdaBoost	a+p+vPC+sPC	4	60%	2019SH	0.672984			GIAG010101	AdaBoost	a+p+vPC+sPC	4	60%	2019SH	0.667745
GIAG010101	AdaBoost	a+p+vPC+sPC	4	60%	2020NH	0.628355			GIAG010101	AdaBoost	a+p+vPC+sPC	4	60%	2020NH	0.563254
GIAG010101	AdaBoost	a+p+vPC+sPC	4	60%	2020SH	0.635254			GIAG010101	AdaBoost	a+p+vPC+sPC	4	60%	2020SH	0.647661
GIAG010101	AdaBoost	a+p+vPC+sPC	4	60%	Average	0.72733			GIAG010101	AdaBoost	a+p+vPC+sPC	4	60%	Average	0.721033
GIAG010101	AdaBoost	a+p+vPC+sPC	4	40%	2014NH	0.875004			GIAG010101	AdaBoost	a+p+vPC+sPC	4	40%	2014NH	0.819484
GIAG010101	AdaBoost	a+p+vPC+sPC	4	40%	2014SH	0.81418			GIAG010101	AdaBoost	a+p+vPC+sPC	4	40%	2014SH	0.78461
GIAG010101	AdaBoost	a+p+vPC+sPC	4	40%	2015NH	0.828223			GIAG010101	AdaBoost	a+p+vPC+sPC	4	40%	2015NH	0.759141
GIAG010101	AdaBoost	a+p+vPC+sPC	4	40%	2015SH	0.710174			GIAG010101	AdaBoost	a+p+vPC+sPC	4	40%	2015SH	0.743665
GIAG010101	AdaBoost	a+p+vPC+sPC	4	40%	2016NH	0.857591			GIAG010101	AdaBoost	a+p+vPC+sPC	4	40%	2016NH	0.904979
GIAG010101	AdaBoost	a+p+vPC+sPC	4	40%	2016SH	0.647524			GIAG010101	AdaBoost	a+p+vPC+sPC	4	40%	2016SH	0.667661
GIAG010101	AdaBoost	a+p+vPC+sPC	4	40%	2017NH	0.738731			GIAG010101	AdaBoost	a+p+vPC+sPC	4	40%	2017NH	0.743572
GIAG010101	AdaBoost	a+p+vPC+sPC	4	40%	2017SH	0.748667			GIAG010101	AdaBoost	a+p+vPC+sPC	4	40%	2017SH	0.712937
GIAG010101	AdaBoost	a+p+vPC+sPC	4	40%	2018NH	0.750067			GIAG010101	AdaBoost	a+p+vPC+sPC	4	40%	2018NH	0.796667
GIAG010101	AdaBoost	a+p+vPC+sPC	4	40%	2018SH	0.664064			GIAG010101	AdaBoost	a+p+vPC+sPC	4	40%	2018SH	0.651629
GIAG010101	AdaBoost	a+p+vPC+sPC	4	40%	2019NH	0.917921			GIAG010101	AdaBoost	a+p+vPC+sPC	4	40%	2019NH	0.861278
GIAG010101	AdaBoost	a+p+vPC+sPC	4	40%	2019SH	0.667115			GIAG010101	AdaBoost	a+p+vPC+sPC	4	40%	2019SH	0.734907
GIAG010101	AdaBoost	a+p+vPC+sPC	4	40%	2020NH	0.657393			GIAG010101	AdaBoost	a+p+vPC+sPC	4	40%	2020NH	0.566721
GIAG010101	AdaBoost	a+p+vPC+sPC	4	40%	2020SH	0.67692			GIAG010101	AdaBoost	a+p+vPC+sPC	4	40%	2020SH	0.65097
GIAG010101	AdaBoost	a+p+vPC+sPC	4	40%	Average	0.756271			GIAG010101	AdaBoost	a+p+vPC+sPC	4	40%	Average	0.738047
GIAG010101	AdaBoost	a+p+vPC+sPC	4	20%	2014NH	0.911442			GIAG010101	AdaBoost	a+p+vPC+sPC	4	20%	2014NH	0.908312
GIAG010101	AdaBoost	a+p+vPC+sPC	4	20%	2014SH	0.809895			GIAG010101	AdaBoost	a+p+vPC+sPC	4	20%	2014SH	0.854345
GIAG010101	AdaBoost	a+p+vPC+sPC	4	20%	2015NH	0.777813			GIAG010101	AdaBoost	a+p+vPC+sPC	4	20%	2015NH	0.807282
GIAG010101	AdaBoost	a+p+vPC+sPC	4	20%	2015SH	0.737103			GIAG010101	AdaBoost	a+p+vPC+sPC	4	20%	2015SH	0.732346
GIAG010101	AdaBoost	a+p+vPC+sPC	4	20%	2016NH	0.84665			GIAG010101	AdaBoost	a+p+vPC+sPC	4	20%	2016NH	0.935667
GIAG010101	AdaBoost	a+p+vPC+sPC	4	20%	2016SH	0.66871			GIAG010101	AdaBoost	a+p+vPC+sPC	4	20%	2016SH	0.742157
GIAG010101	AdaBoost	a+p+vPC+sPC	4	20%	2017NH	0.740732			GIAG010101	AdaBoost	a+p+vPC+sPC	4	20%	2017NH	0.734633
GIAG010101	AdaBoost	a+p+vPC+sPC	4	20%	2017SH	0.77863			GIAG010101	AdaBoost	a+p+vPC+sPC	4	20%	2017SH	0.763308
GIAG010101	AdaBoost	a+p+vPC+sPC	4	20%	2018NH	0.811781			GIAG010101	AdaBoost	a+p+vPC+sPC	4	20%	2018NH	0.833406
GIAG010101	AdaBoost	a+p+vPC+sPC	4	20%	2018SH	0.743954			GIAG010101	AdaBoost	a+p+vPC+sPC	4	20%	2018SH	0.729709
GIAG010101	AdaBoost	a+p+vPC+sPC	4	20%	2019NH	0.979701			GIAG010101	AdaBoost	a+p+vPC+sPC	4	20%	2019NH	0.891886
GIAG010101	AdaBoost	a+p+vPC+sPC	4	20%	2019SH	0.682666			GIAG010101	AdaBoost	a+p+vPC+sPC	4	20%	2019SH	0.735072
GIAG010101	AdaBoost	a+p+vPC+sPC	4	20%	2020NH	0.640005			GIAG010101	AdaBoost	a+p+vPC+sPC	4	20%	2020NH	0.61335
GIAG010101	AdaBoost	a+p+vPC+sPC	4	20%	2020SH	0.712811			GIAG010101	AdaBoost	a+p+vPC+sPC	4	20%	2020SH	0.733793
GIAG010101	AdaBoost	a+p+vPC+sPC	4	20%	Average	0.770862			GIAG010101	AdaBoost	a+p+vPC+sPC	4	20%	Average	0.778961
GIAG010101	AdaBoost	a+p+vPC+sPC	5	80%	2014NH	0.873342			GIAG010101	AdaBoost	a+p+vPC+sPC	5	80%	2014NH	0.926075
GIAG010101	AdaBoost	a+p+vPC+sPC	5	80%	2014SH	0.786741			GIAG010101	AdaBoost	a+p+vPC+sPC	5	80%	2014SH	0.877418
GIAG010101	AdaBoost	a+p+vPC+sPC	5	80%	2015NH	0.744			GIAG010101	AdaBoost	a+p+vPC+sPC	5	80%	2015NH	0.727866
GIAG010101	AdaBoost	a+p+vPC+sPC	5	80%	2015SH	0.680076			GIAG010101	AdaBoost	a+p+vPC+sPC	5	80%	2015SH	0.672544
GIAG010101	AdaBoost	a+p+vPC+sPC	5	80%	2016NH	0.836043			GIAG010101	AdaBoost	a+p+vPC+sPC	5	80%	2016NH	0.833947
GIAG010101	AdaBoost	a+p+vPC+sPC	5	80%	2016SH	0.608075			GIAG010101	AdaBoost	a+p+vPC+sPC	5	80%	2016SH	0.624682
GIAG010101	AdaBoost	a+p+vPC+sPC	5	80%	2017NH	0.694561			GIAG010101	AdaBoost	a+p+vPC+sPC	5	80%	2017NH	0.701436
GIAG010101	AdaBoost	a+p+vPC+sPC	5	80%	2017SH	0.652242			GIAG010101	AdaBoost	a+p+vPC+sPC	5	80%	2017SH	0.665698
GIAG010101	AdaBoost	a+p+vPC+sPC	5	80%	2018NH	0.733495			GIAG010101	AdaBoost	a+p+vPC+sPC	5	80%	2018NH	0.684157
GIAG010101	AdaBoost	a+p+vPC+sPC	5	80%	2018SH	0.633458			GIAG010101	AdaBoost	a+p+vPC+sPC	5	80%	2018SH	0.611249
GIAG010101	AdaBoost	a+p+vPC+sPC	5	80%	2019NH	0.89598			GIAG010101	AdaBoost	a+p+vPC+sPC	5	80%	2019NH	0.825361
GIAG010101	AdaBoost	a+p+vPC+sPC	5	80%	2019SH	0.645202			GIAG010101	AdaBoost	a+p+vPC+sPC	5	80%	2019SH	0.658925
GIAG010101	AdaBoost	a+p+vPC+sPC	5	80%	2020NH	0.596787			GIAG010101	AdaBoost	a+p+vPC+sPC	5	80%	2020NH	0.580384
GIAG010101	AdaBoost	a+p+vPC+sPC	5	80%	2020SH	0.620045			GIAG010101	AdaBoost	a+p+vPC+sPC	5	80%	2020SH	0.650472
GIAG010101	AdaBoost	a+p+vPC+sPC	5	80%	Average	0.715785			GIAG010101	AdaBoost	a+p+vPC+sPC	5	80%	Average	0.722465
GIAG010101	AdaBoost	a+p+vPC+sPC	5	60%	2014NH	0.936227			GIAG010101	AdaBoost	a+p+vPC+sPC	5	60%	2014NH	0.927666
GIAG010101	AdaBoost	a+p+vPC+sPC	5	60%	2014SH	0.786397			GIAG010101	AdaBoost	a+p+vPC+sPC	5	60%	2014SH	0.911316
GIAG010101	AdaBoost	a+p+vPC+sPC	5	60%	2015NH	0.723266			GIAG010101	AdaBoost	a+p+vPC+sPC	5	60%	2015NH	0.755521
GIAG010101	AdaBoost	a+p+vPC+sPC	5	60%	2015SH	0.68793			GIAG010101	AdaBoost	a+p+vPC+sPC	5	60%	2015SH	0.704885
GIAG010101	AdaBoost	a+p+vPC+sPC	5	60%	2016NH	0.868681			GIAG010101	AdaBoost	a+p+vPC+sPC	5	60%	2016NH	0.900164
GIAG010101	AdaBoost	a+p+vPC+sPC	5	60%	2016SH	0.635667			GIAG010101	AdaBoost	a+p+vPC+sPC	5	60%	2016SH	0.615368
GIAG010101	AdaBoost	a+p+vPC+sPC	5	60%	2017NH	0.714539			GIAG010101	AdaBoost	a+p+vPC+sPC	5	60%	2017NH	0.690274
GIAG010101	AdaBoost	a+p+vPC+sPC	5	60%	2017SH	0.681984			GIAG010101	AdaBoost	a+p+vPC+sPC	5	60%	2017SH	0.676143
GIAG010101	AdaBoost	a+p+vPC+sPC	5	60%	2018NH	0.737087			GIAG010101	AdaBoost	a+p+vPC+sPC	5	60%	2018NH	0.732732
GIAG010101	AdaBoost	a+p+vPC+sPC	5	60%	2018SH	0.635545			GIAG010101	AdaBoost	a+p+vPC+sPC	5	60%	2018SH	0.627422
GIAG010101	AdaBoost	a+p+vPC+sPC	5	60%	2019NH	0.835055			GIAG010101	AdaBoost	a+p+vPC+sPC	5	60%	2019NH	0.851505
GIAG010101	AdaBoost	a+p+vPC+sPC	5	60%	2019SH	0.692621			GIAG010101	AdaBoost	a+p+vPC+sPC	5	60%	2019SH	0.678172
GIAG010101	AdaBoost	a+p+vPC+sPC	5	60%	2020NH	0.57655			GIAG010101	AdaBoost	a+p+vPC+sPC	5	60%	2020NH	0.627891
GIAG010101	AdaBoost	a+p+vPC+sPC	5	60%	2020SH	0.597593			GIAG010101	AdaBoost	a+p+vPC+sPC	5	60%	2020SH	0.671995
GIAG010101	AdaBoost	a+p+vPC+sPC	5	60%	Average	0.722994			GIAG010101	AdaBoost	a+p+vPC+sPC	5	60%	Average	0.743627
GIAG010101	AdaBoost	a+p+vPC+sPC	5	40%	2014NH	0.908468			GIAG010101	AdaBoost	a+p+vPC+sPC	5	40%	2014NH	0.961405
GIAG010101	AdaBoost	a+p+vPC+sPC	5	40%	2014SH	0.801263			GIAG010101	AdaBoost	a+p+vPC+sPC	5	40%	2014SH	0.97049
GIAG010101	AdaBoost	a+p+vPC+sPC	5	40%	2015NH	0.72169			GIAG010101	AdaBoost	a+p+vPC+sPC	5	40%	2015NH	0.785837
GIAG010101	AdaBoost	a+p+vPC+sPC	5	40%	2015SH	0.70374			GIAG010101	AdaBoost	a+p+vPC+sPC	5	40%	2015SH	0.690581
GIAG010101	AdaBoost	a+p+vPC+sPC	5	40%	2016NH	0.910505			GIAG010101	AdaBoost	a+p+vPC+sPC	5	40%	2016NH	0.919769
GIAG010101	AdaBoost	a+p+vPC+sPC	5	40%	2016SH	0.654527			GIAG010101	AdaBoost	a+p+vPC+sPC	5	40%	2016SH	0.637571
GIAG010101	AdaBoost	a+p+vPC+sPC	5	40%	2017NH	0.706597			GIAG010101	AdaBoost	a+p+vPC+sPC	5	40%	2017NH	0.700475
GIAG010101	AdaBoost	a+p+vPC+sPC	5	40%	2017SH	0.685433			GIAG010101	AdaBoost	a+p+vPC+sPC	5	40%	2017SH	0.739048
GIAG010101	AdaBoost	a+p+vPC+sPC	5	40%	2018NH	0.778473			GIAG010101	AdaBoost	a+p+vPC+sPC	5	40%	2018NH	0.727904
GIAG010101	AdaBoost	a+p+vPC+sPC	5	40%	2018SH	0.649013			GIAG010101	AdaBoost	a+p+vPC+sPC	5	40%	2018SH	0.634994
GIAG010101	AdaBoost	a+p+vPC+sPC	5	40%	2019NH	0.862608			GIAG010101	AdaBoost	a+p+vPC+sPC	5	40%	2019NH	0.887973
GIAG010101	AdaBoost	a+p+vPC+sPC	5	40%	2019SH	0.703914			GIAG010101	AdaBoost	a+p+vPC+sPC	5	40%	2019SH	0.696606
GIAG010101	AdaBoost	a+p+vPC+sPC	5	40%	2020NH	0.636732			GIAG010101	AdaBoost	a+p+vPC+sPC	5	40%	2020NH	0.661509
GIAG010101	AdaBoost	a+p+vPC+sPC	5	40%	2020SH	0.645408			GIAG010101	AdaBoost	a+p+vPC+sPC	5	40%	2020SH	0.653665
GIAG010101	AdaBoost	a+p+vPC+sPC	5	40%	Average	0.73894			GIAG010101	AdaBoost	a+p+vPC+sPC	5	40%	Average	0.766224
GIAG010101	AdaBoost	a+p+vPC+sPC	5	20%	2014NH	0.90845			GIAG010101	AdaBoost	a+p+vPC+sPC	5	20%	2014NH	0.986198
GIAG010101	AdaBoost	a+p+vPC+sPC	5	20%	2014SH	0.8371			GIAG010101	AdaBoost	a+p+vPC+sPC	5	20%	2014SH	0.973628
GIAG010101	AdaBoost	a+p+vPC+sPC	5	20%	2015NH	0.761186			GIAG010101	AdaBoost	a+p+vPC+sPC	5	20%	2015NH	0.865597
GIAG010101	AdaBoost	a+p+vPC+sPC	5	20%	2015SH	0.781717			GIAG010101	AdaBoost	a+p+vPC+sPC	5	20%	2015SH	0.774498
GIAG010101	AdaBoost	a+p+vPC+sPC	5	20%	2016NH	0.978205			GIAG010101	AdaBoost	a+p+vPC+sPC	5	20%	2016NH	1.04239
GIAG010101	AdaBoost	a+p+vPC+sPC	5	20%	2016SH	0.666903			GIAG010101	AdaBoost	a+p+vPC+sPC	5	20%	2016SH	0.691513
GIAG010101	AdaBoost	a+p+vPC+sPC	5	20%	2017NH	0.801988			GIAG010101	AdaBoost	a+p+vPC+sPC	5	20%	2017NH	0.752975
GIAG010101	AdaBoost	a+p+vPC+sPC	5	20%	2017SH	0.734044			GIAG010101	AdaBoost	a+p+vPC+sPC	5	20%	2017SH	0.729004
GIAG010101	AdaBoost	a+p+vPC+sPC	5	20%	2018NH	0.748665			GIAG010101	AdaBoost	a+p+vPC+sPC	5	20%	2018NH	0.811551
GIAG010101	AdaBoost	a+p+vPC+sPC	5	20%	2018SH	0.636972			GIAG010101	AdaBoost	a+p+vPC+sPC	5	20%	2018SH	0.713263
GIAG010101	AdaBoost	a+p+vPC+sPC	5	20%	2019NH	0.997482			GIAG010101	AdaBoost	a+p+vPC+sPC	5	20%	2019NH	1.10738
GIAG010101	AdaBoost	a+p+vPC+sPC	5	20%	2019SH	0.709981			GIAG010101	AdaBoost	a+p+vPC+sPC	5	20%	2019SH	0.729741
GIAG010101	AdaBoost	a+p+vPC+sPC	5	20%	2020NH	0.673894			GIAG010101	AdaBoost	a+p+vPC+sPC	5	20%	2020NH	0.618747
GIAG010101	AdaBoost	a+p+vPC+sPC	5	20%	2020SH	0.69247			GIAG010101	AdaBoost	a+p+vPC+sPC	5	20%	2020SH	0.670956
GIAG010101	AdaBoost	a+p+vPC+sPC	5	20%	Average	0.78438			GIAG010101	AdaBoost	a+p+vPC+sPC	5	20%	Average	0.816702
GIAG010101	AdaBoost	a+p+vPC+sPC	6	80%	2014NH	0.879512			GIAG010101	AdaBoost	a+p+vPC+sPC	6	80%	2014NH	0.873543
GIAG010101	AdaBoost	a+p+vPC+sPC	6	80%	2014SH	0.782511			GIAG010101	AdaBoost	a+p+vPC+sPC	6	80%	2014SH	0.837167
GIAG010101	AdaBoost	a+p+vPC+sPC	6	80%	2015NH	0.743692			GIAG010101	AdaBoost	a+p+vPC+sPC	6	80%	2015NH	0.764957
GIAG010101	AdaBoost	a+p+vPC+sPC	6	80%	2015SH	0.694777			GIAG010101	AdaBoost	a+p+vPC+sPC	6	80%	2015SH	0.670404
GIAG010101	AdaBoost	a+p+vPC+sPC	6	80%	2016NH	0.871827			GIAG010101	AdaBoost	a+p+vPC+sPC	6	80%	2016NH	0.841325
GIAG010101	AdaBoost	a+p+vPC+sPC	6	80%	2016SH	0.622137			GIAG010101	AdaBoost	a+p+vPC+sPC	6	80%	2016SH	0.625092
GIAG010101	AdaBoost	a+p+vPC+sPC	6	80%	2017NH	0.686602			GIAG010101	AdaBoost	a+p+vPC+sPC	6	80%	2017NH	0.723924
GIAG010101	AdaBoost	a+p+vPC+sPC	6	80%	2017SH	0.661184			GIAG010101	AdaBoost	a+p+vPC+sPC	6	80%	2017SH	0.666292
GIAG010101	AdaBoost	a+p+vPC+sPC	6	80%	2018NH	0.724418			GIAG010101	AdaBoost	a+p+vPC+sPC	6	80%	2018NH	0.719208
GIAG010101	AdaBoost	a+p+vPC+sPC	6	80%	2018SH	0.629177			GIAG010101	AdaBoost	a+p+vPC+sPC	6	80%	2018SH	0.641249
GIAG010101	AdaBoost	a+p+vPC+sPC	6	80%	2019NH	0.812597			GIAG010101	AdaBoost	a+p+vPC+sPC	6	80%	2019NH	0.807549
GIAG010101	AdaBoost	a+p+vPC+sPC	6	80%	2019SH	0.634268			GIAG010101	AdaBoost	a+p+vPC+sPC	6	80%	2019SH	0.644179
GIAG010101	AdaBoost	a+p+vPC+sPC	6	80%	2020NH	0.596948			GIAG010101	AdaBoost	a+p+vPC+sPC	6	80%	2020NH	0.607757
GIAG010101	AdaBoost	a+p+vPC+sPC	6	80%	2020SH	0.621959			GIAG010101	AdaBoost	a+p+vPC+sPC	6	80%	2020SH	0.61306
GIAG010101	AdaBoost	a+p+vPC+sPC	6	80%	Average	0.710319			GIAG010101	AdaBoost	a+p+vPC+sPC	6	80%	Average	0.719338
GIAG010101	AdaBoost	a+p+vPC+sPC	6	60%	2014NH	0.874992			GIAG010101	AdaBoost	a+p+vPC+sPC	6	60%	2014NH	0.888175
GIAG010101	AdaBoost	a+p+vPC+sPC	6	60%	2014SH	0.814457			GIAG010101	AdaBoost	a+p+vPC+sPC	6	60%	2014SH	0.825489
GIAG010101	AdaBoost	a+p+vPC+sPC	6	60%	2015NH	0.768973			GIAG010101	AdaBoost	a+p+vPC+sPC	6	60%	2015NH	0.745326
GIAG010101	AdaBoost	a+p+vPC+sPC	6	60%	2015SH	0.708486			GIAG010101	AdaBoost	a+p+vPC+sPC	6	60%	2015SH	0.689202
GIAG010101	AdaBoost	a+p+vPC+sPC	6	60%	2016NH	0.853576			GIAG010101	AdaBoost	a+p+vPC+sPC	6	60%	2016NH	0.853529
GIAG010101	AdaBoost	a+p+vPC+sPC	6	60%	2016SH	0.610001			GIAG010101	AdaBoost	a+p+vPC+sPC	6	60%	2016SH	0.64795
GIAG010101	AdaBoost	a+p+vPC+sPC	6	60%	2017NH	0.721599			GIAG010101	AdaBoost	a+p+vPC+sPC	6	60%	2017NH	0.728219
GIAG010101	AdaBoost	a+p+vPC+sPC	6	60%	2017SH	0.685904			GIAG010101	AdaBoost	a+p+vPC+sPC	6	60%	2017SH	0.704817
GIAG010101	AdaBoost	a+p+vPC+sPC	6	60%	2018NH	0.751464			GIAG010101	AdaBoost	a+p+vPC+sPC	6	60%	2018NH	0.720816
GIAG010101	AdaBoost	a+p+vPC+sPC	6	60%	2018SH	0.65527			GIAG010101	AdaBoost	a+p+vPC+sPC	6	60%	2018SH	0.629887
GIAG010101	AdaBoost	a+p+vPC+sPC	6	60%	2019NH	0.835515			GIAG010101	AdaBoost	a+p+vPC+sPC	6	60%	2019NH	0.817267
GIAG010101	AdaBoost	a+p+vPC+sPC	6	60%	2019SH	0.650864			GIAG010101	AdaBoost	a+p+vPC+sPC	6	60%	2019SH	0.643513
GIAG010101	AdaBoost	a+p+vPC+sPC	6	60%	2020NH	0.617463			GIAG010101	AdaBoost	a+p+vPC+sPC	6	60%	2020NH	0.604891
GIAG010101	AdaBoost	a+p+vPC+sPC	6	60%	2020SH	0.613905			GIAG010101	AdaBoost	a+p+vPC+sPC	6	60%	2020SH	0.60845
GIAG010101	AdaBoost	a+p+vPC+sPC	6	60%	Average	0.726268			GIAG010101	AdaBoost	a+p+vPC+sPC	6	60%	Average	0.722693
GIAG010101	AdaBoost	a+p+vPC+sPC	6	40%	2014NH	0.895427			GIAG010101	AdaBoost	a+p+vPC+sPC	6	40%	2014NH	0.816674
GIAG010101	AdaBoost	a+p+vPC+sPC	6	40%	2014SH	0.877784			GIAG010101	AdaBoost	a+p+vPC+sPC	6	40%	2014SH	0.859885
GIAG010101	AdaBoost	a+p+vPC+sPC	6	40%	2015NH	0.771952			GIAG010101	AdaBoost	a+p+vPC+sPC	6	40%	2015NH	0.777007
GIAG010101	AdaBoost	a+p+vPC+sPC	6	40%	2015SH	0.738506			GIAG010101	AdaBoost	a+p+vPC+sPC	6	40%	2015SH	0.69919
GIAG010101	AdaBoost	a+p+vPC+sPC	6	40%	2016NH	0.86129			GIAG010101	AdaBoost	a+p+vPC+sPC	6	40%	2016NH	0.924844
GIAG010101	AdaBoost	a+p+vPC+sPC	6	40%	2016SH	0.636111			GIAG010101	AdaBoost	a+p+vPC+sPC	6	40%	2016SH	0.666389
GIAG010101	AdaBoost	a+p+vPC+sPC	6	40%	2017NH	0.729597			GIAG010101	AdaBoost	a+p+vPC+sPC	6	40%	2017NH	0.736639
GIAG010101	AdaBoost	a+p+vPC+sPC	6	40%	2017SH	0.716786			GIAG010101	AdaBoost	a+p+vPC+sPC	6	40%	2017SH	0.718149
GIAG010101	AdaBoost	a+p+vPC+sPC	6	40%	2018NH	0.73386			GIAG010101	AdaBoost	a+p+vPC+sPC	6	40%	2018NH	0.726317
GIAG010101	AdaBoost	a+p+vPC+sPC	6	40%	2018SH	0.697649			GIAG010101	AdaBoost	a+p+vPC+sPC	6	40%	2018SH	0.630886
GIAG010101	AdaBoost	a+p+vPC+sPC	6	40%	2019NH	0.873322			GIAG010101	AdaBoost	a+p+vPC+sPC	6	40%	2019NH	0.835652
GIAG010101	AdaBoost	a+p+vPC+sPC	6	40%	2019SH	0.662002			GIAG010101	AdaBoost	a+p+vPC+sPC	6	40%	2019SH	0.66083
GIAG010101	AdaBoost	a+p+vPC+sPC	6	40%	2020NH	0.622596			GIAG010101	AdaBoost	a+p+vPC+sPC	6	40%	2020NH	0.660017
GIAG010101	AdaBoost	a+p+vPC+sPC	6	40%	2020SH	0.627806			GIAG010101	AdaBoost	a+p+vPC+sPC	6	40%	2020SH	0.614432
GIAG010101	AdaBoost	a+p+vPC+sPC	6	40%	Average	0.745866			GIAG010101	AdaBoost	a+p+vPC+sPC	6	40%	Average	0.736737
GIAG010101	AdaBoost	a+p+vPC+sPC	6	20%	2014NH	0.951693			GIAG010101	AdaBoost	a+p+vPC+sPC	6	20%	2014NH	0.754123
GIAG010101	AdaBoost	a+p+vPC+sPC	6	20%	2014SH	0.927404			GIAG010101	AdaBoost	a+p+vPC+sPC	6	20%	2014SH	0.880831
GIAG010101	AdaBoost	a+p+vPC+sPC	6	20%	2015NH	0.745509			GIAG010101	AdaBoost	a+p+vPC+sPC	6	20%	2015NH	0.80646
GIAG010101	AdaBoost	a+p+vPC+sPC	6	20%	2015SH	0.727092			GIAG010101	AdaBoost	a+p+vPC+sPC	6	20%	2015SH	0.762046
GIAG010101	AdaBoost	a+p+vPC+sPC	6	20%	2016NH	0.862296			GIAG010101	AdaBoost	a+p+vPC+sPC	6	20%	2016NH	0.985466
GIAG010101	AdaBoost	a+p+vPC+sPC	6	20%	2016SH	0.672685			GIAG010101	AdaBoost	a+p+vPC+sPC	6	20%	2016SH	0.679416
GIAG010101	AdaBoost	a+p+vPC+sPC	6	20%	2017NH	0.82761			GIAG010101	AdaBoost	a+p+vPC+sPC	6	20%	2017NH	0.774244
GIAG010101	AdaBoost	a+p+vPC+sPC	6	20%	2017SH	0.768588			GIAG010101	AdaBoost	a+p+vPC+sPC	6	20%	2017SH	0.841073
GIAG010101	AdaBoost	a+p+vPC+sPC	6	20%	2018NH	0.746191			GIAG010101	AdaBoost	a+p+vPC+sPC	6	20%	2018NH	0.843856
GIAG010101	AdaBoost	a+p+vPC+sPC	6	20%	2018SH	0.749987			GIAG010101	AdaBoost	a+p+vPC+sPC	6	20%	2018SH	0.653504
GIAG010101	AdaBoost	a+p+vPC+sPC	6	20%	2019NH	1.01047			GIAG010101	AdaBoost	a+p+vPC+sPC	6	20%	2019NH	0.901318
GIAG010101	AdaBoost	a+p+vPC+sPC	6	20%	2019SH	0.698693			GIAG010101	AdaBoost	a+p+vPC+sPC	6	20%	2019SH	0.729514
GIAG010101	AdaBoost	a+p+vPC+sPC	6	20%	2020NH	0.687894			GIAG010101	AdaBoost	a+p+vPC+sPC	6	20%	2020NH	0.698991
GIAG010101	AdaBoost	a+p+vPC+sPC	6	20%	2020SH	0.712368			GIAG010101	AdaBoost	a+p+vPC+sPC	6	20%	2020SH	0.714763
GIAG010101	AdaBoost	a+p+vPC+sPC	6	20%	Average	0.798129			GIAG010101	AdaBoost	a+p+vPC+sPC	6	20%	Average	0.78081
GIAG010101	AdaBoost	a+p+vPC+sPC	7	80%	2014NH	0.874353			GIAG010101	AdaBoost	a+p+vPC+sPC	7	80%	2014NH	0.796455
GIAG010101	AdaBoost	a+p+vPC+sPC	7	80%	2014SH	0.792262			GIAG010101	AdaBoost	a+p+vPC+sPC	7	80%	2014SH	0.802218
GIAG010101	AdaBoost	a+p+vPC+sPC	7	80%	2015NH	0.749395			GIAG010101	AdaBoost	a+p+vPC+sPC	7	80%	2015NH	0.786979
GIAG010101	AdaBoost	a+p+vPC+sPC	7	80%	2015SH	0.695711			GIAG010101	AdaBoost	a+p+vPC+sPC	7	80%	2015SH	0.690079
GIAG010101	AdaBoost	a+p+vPC+sPC	7	80%	2016NH	0.8355			GIAG010101	AdaBoost	a+p+vPC+sPC	7	80%	2016NH	0.861497
GIAG010101	AdaBoost	a+p+vPC+sPC	7	80%	2016SH	0.626519			GIAG010101	AdaBoost	a+p+vPC+sPC	7	80%	2016SH	0.616999
GIAG010101	AdaBoost	a+p+vPC+sPC	7	80%	2017NH	0.683604			GIAG010101	AdaBoost	a+p+vPC+sPC	7	80%	2017NH	0.710095
GIAG010101	AdaBoost	a+p+vPC+sPC	7	80%	2017SH	0.663225			GIAG010101	AdaBoost	a+p+vPC+sPC	7	80%	2017SH	0.664066
GIAG010101	AdaBoost	a+p+vPC+sPC	7	80%	2018NH	0.71696			GIAG010101	AdaBoost	a+p+vPC+sPC	7	80%	2018NH	0.706099
GIAG010101	AdaBoost	a+p+vPC+sPC	7	80%	2018SH	0.657166			GIAG010101	AdaBoost	a+p+vPC+sPC	7	80%	2018SH	0.644707
GIAG010101	AdaBoost	a+p+vPC+sPC	7	80%	2019NH	0.854885			GIAG010101	AdaBoost	a+p+vPC+sPC	7	80%	2019NH	0.771749
GIAG010101	AdaBoost	a+p+vPC+sPC	7	80%	2019SH	0.659297			GIAG010101	AdaBoost	a+p+vPC+sPC	7	80%	2019SH	0.646886
GIAG010101	AdaBoost	a+p+vPC+sPC	7	80%	2020NH	0.578028			GIAG010101	AdaBoost	a+p+vPC+sPC	7	80%	2020NH	0.624984
GIAG010101	AdaBoost	a+p+vPC+sPC	7	80%	2020SH	0.63474			GIAG010101	AdaBoost	a+p+vPC+sPC	7	80%	2020SH	0.642083
GIAG010101	AdaBoost	a+p+vPC+sPC	7	80%	Average	0.715598			GIAG010101	AdaBoost	a+p+vPC+sPC	7	80%	Average	0.712461
GIAG010101	AdaBoost	a+p+vPC+sPC	7	60%	2014NH	0.827903			GIAG010101	AdaBoost	a+p+vPC+sPC	7	60%	2014NH	0.905941
GIAG010101	AdaBoost	a+p+vPC+sPC	7	60%	2014SH	0.838899			GIAG010101	AdaBoost	a+p+vPC+sPC	7	60%	2014SH	0.798273
GIAG010101	AdaBoost	a+p+vPC+sPC	7	60%	2015NH	0.769013			GIAG010101	AdaBoost	a+p+vPC+sPC	7	60%	2015NH	0.7874
GIAG010101	AdaBoost	a+p+vPC+sPC	7	60%	2015SH	0.714374			GIAG010101	AdaBoost	a+p+vPC+sPC	7	60%	2015SH	0.71851
GIAG010101	AdaBoost	a+p+vPC+sPC	7	60%	2016NH	0.860013			GIAG010101	AdaBoost	a+p+vPC+sPC	7	60%	2016NH	0.879355
GIAG010101	AdaBoost	a+p+vPC+sPC	7	60%	2016SH	0.654036			GIAG010101	AdaBoost	a+p+vPC+sPC	7	60%	2016SH	0.619865
GIAG010101	AdaBoost	a+p+vPC+sPC	7	60%	2017NH	0.71959			GIAG010101	AdaBoost	a+p+vPC+sPC	7	60%	2017NH	0.742689
GIAG010101	AdaBoost	a+p+vPC+sPC	7	60%	2017SH	0.707906			GIAG010101	AdaBoost	a+p+vPC+sPC	7	60%	2017SH	0.668679
GIAG010101	AdaBoost	a+p+vPC+sPC	7	60%	2018NH	0.762696			GIAG010101	AdaBoost	a+p+vPC+sPC	7	60%	2018NH	0.698993
GIAG010101	AdaBoost	a+p+vPC+sPC	7	60%	2018SH	0.651412			GIAG010101	AdaBoost	a+p+vPC+sPC	7	60%	2018SH	0.649144
GIAG010101	AdaBoost	a+p+vPC+sPC	7	60%	2019NH	0.938589			GIAG010101	AdaBoost	a+p+vPC+sPC	7	60%	2019NH	0.759212
GIAG010101	AdaBoost	a+p+vPC+sPC	7	60%	2019SH	0.687989			GIAG010101	AdaBoost	a+p+vPC+sPC	7	60%	2019SH	0.645557
GIAG010101	AdaBoost	a+p+vPC+sPC	7	60%	2020NH	0.581485			GIAG010101	AdaBoost	a+p+vPC+sPC	7	60%	2020NH	0.619646
GIAG010101	AdaBoost	a+p+vPC+sPC	7	60%	2020SH	0.64433			GIAG010101	AdaBoost	a+p+vPC+sPC	7	60%	2020SH	0.640342
GIAG010101	AdaBoost	a+p+vPC+sPC	7	60%	Average	0.738081			GIAG010101	AdaBoost	a+p+vPC+sPC	7	60%	Average	0.72729
GIAG010101	AdaBoost	a+p+vPC+sPC	7	40%	2014NH	0.928635			GIAG010101	AdaBoost	a+p+vPC+sPC	7	40%	2014NH	0.867773
GIAG010101	AdaBoost	a+p+vPC+sPC	7	40%	2014SH	0.845527			GIAG010101	AdaBoost	a+p+vPC+sPC	7	40%	2014SH	0.783555
GIAG010101	AdaBoost	a+p+vPC+sPC	7	40%	2015NH	0.78217			GIAG010101	AdaBoost	a+p+vPC+sPC	7	40%	2015NH	0.769274
GIAG010101	AdaBoost	a+p+vPC+sPC	7	40%	2015SH	0.723571			GIAG010101	AdaBoost	a+p+vPC+sPC	7	40%	2015SH	0.715972
GIAG010101	AdaBoost	a+p+vPC+sPC	7	40%	2016NH	0.869513			GIAG010101	AdaBoost	a+p+vPC+sPC	7	40%	2016NH	0.889159
GIAG010101	AdaBoost	a+p+vPC+sPC	7	40%	2016SH	0.683701			GIAG010101	AdaBoost	a+p+vPC+sPC	7	40%	2016SH	0.656741
GIAG010101	AdaBoost	a+p+vPC+sPC	7	40%	2017NH	0.753061			GIAG010101	AdaBoost	a+p+vPC+sPC	7	40%	2017NH	0.744299
GIAG010101	AdaBoost	a+p+vPC+sPC	7	40%	2017SH	0.697738			GIAG010101	AdaBoost	a+p+vPC+sPC	7	40%	2017SH	0.673527
GIAG010101	AdaBoost	a+p+vPC+sPC	7	40%	2018NH	0.726751			GIAG010101	AdaBoost	a+p+vPC+sPC	7	40%	2018NH	0.735782
GIAG010101	AdaBoost	a+p+vPC+sPC	7	40%	2018SH	0.685202			GIAG010101	AdaBoost	a+p+vPC+sPC	7	40%	2018SH	0.685767
GIAG010101	AdaBoost	a+p+vPC+sPC	7	40%	2019NH	0.948831			GIAG010101	AdaBoost	a+p+vPC+sPC	7	40%	2019NH	0.791361
GIAG010101	AdaBoost	a+p+vPC+sPC	7	40%	2019SH	0.698458			GIAG010101	AdaBoost	a+p+vPC+sPC	7	40%	2019SH	0.685022
GIAG010101	AdaBoost	a+p+vPC+sPC	7	40%	2020NH	0.58209			GIAG010101	AdaBoost	a+p+vPC+sPC	7	40%	2020NH	0.614291
GIAG010101	AdaBoost	a+p+vPC+sPC	7	40%	2020SH	0.649874			GIAG010101	AdaBoost	a+p+vPC+sPC	7	40%	2020SH	0.637518
GIAG010101	AdaBoost	a+p+vPC+sPC	7	40%	Average	0.757559			GIAG010101	AdaBoost	a+p+vPC+sPC	7	40%	Average	0.731331
GIAG010101	AdaBoost	a+p+vPC+sPC	7	20%	2014NH	0.899118			GIAG010101	AdaBoost	a+p+vPC+sPC	7	20%	2014NH	0.901938
GIAG010101	AdaBoost	a+p+vPC+sPC	7	20%	2014SH	0.874736			GIAG010101	AdaBoost	a+p+vPC+sPC	7	20%	2014SH	0.784286
GIAG010101	AdaBoost	a+p+vPC+sPC	7	20%	2015NH	0.790465			GIAG010101	AdaBoost	a+p+vPC+sPC	7	20%	2015NH	0.827664
GIAG010101	AdaBoost	a+p+vPC+sPC	7	20%	2015SH	0.78209			GIAG010101	AdaBoost	a+p+vPC+sPC	7	20%	2015SH	0.777922
GIAG010101	AdaBoost	a+p+vPC+sPC	7	20%	2016NH	0.90322			GIAG010101	AdaBoost	a+p+vPC+sPC	7	20%	2016NH	0.889811
GIAG010101	AdaBoost	a+p+vPC+sPC	7	20%	2016SH	0.712927			GIAG010101	AdaBoost	a+p+vPC+sPC	7	20%	2016SH	0.665589
GIAG010101	AdaBoost	a+p+vPC+sPC	7	20%	2017NH	0.82832			GIAG010101	AdaBoost	a+p+vPC+sPC	7	20%	2017NH	0.7627
GIAG010101	AdaBoost	a+p+vPC+sPC	7	20%	2017SH	0.735569			GIAG010101	AdaBoost	a+p+vPC+sPC	7	20%	2017SH	0.706748
GIAG010101	AdaBoost	a+p+vPC+sPC	7	20%	2018NH	0.773241			GIAG010101	AdaBoost	a+p+vPC+sPC	7	20%	2018NH	0.812789
GIAG010101	AdaBoost	a+p+vPC+sPC	7	20%	2018SH	0.707495			GIAG010101	AdaBoost	a+p+vPC+sPC	7	20%	2018SH	0.674087
GIAG010101	AdaBoost	a+p+vPC+sPC	7	20%	2019NH	0.992554			GIAG010101	AdaBoost	a+p+vPC+sPC	7	20%	2019NH	0.880787
GIAG010101	AdaBoost	a+p+vPC+sPC	7	20%	2019SH	0.701965			GIAG010101	AdaBoost	a+p+vPC+sPC	7	20%	2019SH	0.765893
GIAG010101	AdaBoost	a+p+vPC+sPC	7	20%	2020NH	0.616756			GIAG010101	AdaBoost	a+p+vPC+sPC	7	20%	2020NH	0.593708
GIAG010101	AdaBoost	a+p+vPC+sPC	7	20%	2020SH	0.640487			GIAG010101	AdaBoost	a+p+vPC+sPC	7	20%	2020SH	0.678898
GIAG010101	AdaBoost	a+p+vPC+sPC	7	20%	Average	0.783144			GIAG010101	AdaBoost	a+p+vPC+sPC	7	20%	Average	0.766429
GIAG010101	AdaBoost	a+p+vPC+sPC	8	80%	2014NH	0.88483			GIAG010101	AdaBoost	a+p+vPC+sPC	8	80%	2014NH	0.877086
GIAG010101	AdaBoost	a+p+vPC+sPC	8	80%	2014SH	0.81024			GIAG010101	AdaBoost	a+p+vPC+sPC	8	80%	2014SH	0.796863
GIAG010101	AdaBoost	a+p+vPC+sPC	8	80%	2015NH	0.736352			GIAG010101	AdaBoost	a+p+vPC+sPC	8	80%	2015NH	0.777963
GIAG010101	AdaBoost	a+p+vPC+sPC	8	80%	2015SH	0.687696			GIAG010101	AdaBoost	a+p+vPC+sPC	8	80%	2015SH	0.706052
GIAG010101	AdaBoost	a+p+vPC+sPC	8	80%	2016NH	0.868776			GIAG010101	AdaBoost	a+p+vPC+sPC	8	80%	2016NH	0.848415
GIAG010101	AdaBoost	a+p+vPC+sPC	8	80%	2016SH	0.616292			GIAG010101	AdaBoost	a+p+vPC+sPC	8	80%	2016SH	0.61455
GIAG010101	AdaBoost	a+p+vPC+sPC	8	80%	2017NH	0.670685			GIAG010101	AdaBoost	a+p+vPC+sPC	8	80%	2017NH	0.72771
GIAG010101	AdaBoost	a+p+vPC+sPC	8	80%	2017SH	0.667743			GIAG010101	AdaBoost	a+p+vPC+sPC	8	80%	2017SH	0.654631
GIAG010101	AdaBoost	a+p+vPC+sPC	8	80%	2018NH	0.716238			GIAG010101	AdaBoost	a+p+vPC+sPC	8	80%	2018NH	0.744307
GIAG010101	AdaBoost	a+p+vPC+sPC	8	80%	2018SH	0.61938			GIAG010101	AdaBoost	a+p+vPC+sPC	8	80%	2018SH	0.613805
GIAG010101	AdaBoost	a+p+vPC+sPC	8	80%	2019NH	0.874749			GIAG010101	AdaBoost	a+p+vPC+sPC	8	80%	2019NH	0.792528
GIAG010101	AdaBoost	a+p+vPC+sPC	8	80%	2019SH	0.650312			GIAG010101	AdaBoost	a+p+vPC+sPC	8	80%	2019SH	0.649415
GIAG010101	AdaBoost	a+p+vPC+sPC	8	80%	2020NH	0.602855			GIAG010101	AdaBoost	a+p+vPC+sPC	8	80%	2020NH	0.609685
GIAG010101	AdaBoost	a+p+vPC+sPC	8	80%	2020SH	0.615824			GIAG010101	AdaBoost	a+p+vPC+sPC	8	80%	2020SH	0.629968
GIAG010101	AdaBoost	a+p+vPC+sPC	8	80%	Average	0.716177			GIAG010101	AdaBoost	a+p+vPC+sPC	8	80%	Average	0.720195
GIAG010101	AdaBoost	a+p+vPC+sPC	8	60%	2014NH	0.857553			GIAG010101	AdaBoost	a+p+vPC+sPC	8	60%	2014NH	0.828502
GIAG010101	AdaBoost	a+p+vPC+sPC	8	60%	2014SH	0.840725			GIAG010101	AdaBoost	a+p+vPC+sPC	8	60%	2014SH	0.815733
GIAG010101	AdaBoost	a+p+vPC+sPC	8	60%	2015NH	0.787926			GIAG010101	AdaBoost	a+p+vPC+sPC	8	60%	2015NH	0.779941
GIAG010101	AdaBoost	a+p+vPC+sPC	8	60%	2015SH	0.697334			GIAG010101	AdaBoost	a+p+vPC+sPC	8	60%	2015SH	0.701661
GIAG010101	AdaBoost	a+p+vPC+sPC	8	60%	2016NH	0.881244			GIAG010101	AdaBoost	a+p+vPC+sPC	8	60%	2016NH	0.859449
GIAG010101	AdaBoost	a+p+vPC+sPC	8	60%	2016SH	0.620546			GIAG010101	AdaBoost	a+p+vPC+sPC	8	60%	2016SH	0.646727
GIAG010101	AdaBoost	a+p+vPC+sPC	8	60%	2017NH	0.695603			GIAG010101	AdaBoost	a+p+vPC+sPC	8	60%	2017NH	0.741937
GIAG010101	AdaBoost	a+p+vPC+sPC	8	60%	2017SH	0.685505			GIAG010101	AdaBoost	a+p+vPC+sPC	8	60%	2017SH	0.69869
GIAG010101	AdaBoost	a+p+vPC+sPC	8	60%	2018NH	0.778239			GIAG010101	AdaBoost	a+p+vPC+sPC	8	60%	2018NH	0.774147
GIAG010101	AdaBoost	a+p+vPC+sPC	8	60%	2018SH	0.612739			GIAG010101	AdaBoost	a+p+vPC+sPC	8	60%	2018SH	0.616027
GIAG010101	AdaBoost	a+p+vPC+sPC	8	60%	2019NH	0.86783			GIAG010101	AdaBoost	a+p+vPC+sPC	8	60%	2019NH	0.815154
GIAG010101	AdaBoost	a+p+vPC+sPC	8	60%	2019SH	0.660301			GIAG010101	AdaBoost	a+p+vPC+sPC	8	60%	2019SH	0.676635
GIAG010101	AdaBoost	a+p+vPC+sPC	8	60%	2020NH	0.606984			GIAG010101	AdaBoost	a+p+vPC+sPC	8	60%	2020NH	0.619694
GIAG010101	AdaBoost	a+p+vPC+sPC	8	60%	2020SH	0.636896			GIAG010101	AdaBoost	a+p+vPC+sPC	8	60%	2020SH	0.648877
GIAG010101	AdaBoost	a+p+vPC+sPC	8	60%	Average	0.729723			GIAG010101	AdaBoost	a+p+vPC+sPC	8	60%	Average	0.730698
GIAG010101	AdaBoost	a+p+vPC+sPC	8	40%	2014NH	0.890007			GIAG010101	AdaBoost	a+p+vPC+sPC	8	40%	2014NH	0.832015
GIAG010101	AdaBoost	a+p+vPC+sPC	8	40%	2014SH	0.875004			GIAG010101	AdaBoost	a+p+vPC+sPC	8	40%	2014SH	0.80471
GIAG010101	AdaBoost	a+p+vPC+sPC	8	40%	2015NH	0.801612			GIAG010101	AdaBoost	a+p+vPC+sPC	8	40%	2015NH	0.776638
GIAG010101	AdaBoost	a+p+vPC+sPC	8	40%	2015SH	0.701333			GIAG010101	AdaBoost	a+p+vPC+sPC	8	40%	2015SH	0.727161
GIAG010101	AdaBoost	a+p+vPC+sPC	8	40%	2016NH	0.88882			GIAG010101	AdaBoost	a+p+vPC+sPC	8	40%	2016NH	0.896161
GIAG010101	AdaBoost	a+p+vPC+sPC	8	40%	2016SH	0.623319			GIAG010101	AdaBoost	a+p+vPC+sPC	8	40%	2016SH	0.674524
GIAG010101	AdaBoost	a+p+vPC+sPC	8	40%	2017NH	0.747731			GIAG010101	AdaBoost	a+p+vPC+sPC	8	40%	2017NH	0.792172
GIAG010101	AdaBoost	a+p+vPC+sPC	8	40%	2017SH	0.706329			GIAG010101	AdaBoost	a+p+vPC+sPC	8	40%	2017SH	0.711769
GIAG010101	AdaBoost	a+p+vPC+sPC	8	40%	2018NH	0.7957			GIAG010101	AdaBoost	a+p+vPC+sPC	8	40%	2018NH	0.810007
GIAG010101	AdaBoost	a+p+vPC+sPC	8	40%	2018SH	0.635663			GIAG010101	AdaBoost	a+p+vPC+sPC	8	40%	2018SH	0.658295
GIAG010101	AdaBoost	a+p+vPC+sPC	8	40%	2019NH	1.03223			GIAG010101	AdaBoost	a+p+vPC+sPC	8	40%	2019NH	0.789257
GIAG010101	AdaBoost	a+p+vPC+sPC	8	40%	2019SH	0.693625			GIAG010101	AdaBoost	a+p+vPC+sPC	8	40%	2019SH	0.673794
GIAG010101	AdaBoost	a+p+vPC+sPC	8	40%	2020NH	0.62587			GIAG010101	AdaBoost	a+p+vPC+sPC	8	40%	2020NH	0.581278
GIAG010101	AdaBoost	a+p+vPC+sPC	8	40%	2020SH	0.659636			GIAG010101	AdaBoost	a+p+vPC+sPC	8	40%	2020SH	0.668147
GIAG010101	AdaBoost	a+p+vPC+sPC	8	40%	Average	0.766181			GIAG010101	AdaBoost	a+p+vPC+sPC	8	40%	Average	0.73825
GIAG010101	AdaBoost	a+p+vPC+sPC	8	20%	2014NH	0.874952			GIAG010101	AdaBoost	a+p+vPC+sPC	8	20%	2014NH	0.896512
GIAG010101	AdaBoost	a+p+vPC+sPC	8	20%	2014SH	0.870071			GIAG010101	AdaBoost	a+p+vPC+sPC	8	20%	2014SH	0.831678
GIAG010101	AdaBoost	a+p+vPC+sPC	8	20%	2015NH	0.821584			GIAG010101	AdaBoost	a+p+vPC+sPC	8	20%	2015NH	0.876094
GIAG010101	AdaBoost	a+p+vPC+sPC	8	20%	2015SH	0.736926			GIAG010101	AdaBoost	a+p+vPC+sPC	8	20%	2015SH	0.732894
GIAG010101	AdaBoost	a+p+vPC+sPC	8	20%	2016NH	0.898649			GIAG010101	AdaBoost	a+p+vPC+sPC	8	20%	2016NH	0.955411
GIAG010101	AdaBoost	a+p+vPC+sPC	8	20%	2016SH	0.691852			GIAG010101	AdaBoost	a+p+vPC+sPC	8	20%	2016SH	0.684243
GIAG010101	AdaBoost	a+p+vPC+sPC	8	20%	2017NH	0.746913			GIAG010101	AdaBoost	a+p+vPC+sPC	8	20%	2017NH	0.83012
GIAG010101	AdaBoost	a+p+vPC+sPC	8	20%	2017SH	0.732325			GIAG010101	AdaBoost	a+p+vPC+sPC	8	20%	2017SH	0.79061
GIAG010101	AdaBoost	a+p+vPC+sPC	8	20%	2018NH	0.779851			GIAG010101	AdaBoost	a+p+vPC+sPC	8	20%	2018NH	0.842749
GIAG010101	AdaBoost	a+p+vPC+sPC	8	20%	2018SH	0.679267			GIAG010101	AdaBoost	a+p+vPC+sPC	8	20%	2018SH	0.708565
GIAG010101	AdaBoost	a+p+vPC+sPC	8	20%	2019NH	1.04143			GIAG010101	AdaBoost	a+p+vPC+sPC	8	20%	2019NH	0.85239
GIAG010101	AdaBoost	a+p+vPC+sPC	8	20%	2019SH	0.749123			GIAG010101	AdaBoost	a+p+vPC+sPC	8	20%	2019SH	0.753541
GIAG010101	AdaBoost	a+p+vPC+sPC	8	20%	2020NH	0.658997			GIAG010101	AdaBoost	a+p+vPC+sPC	8	20%	2020NH	0.680202
GIAG010101	AdaBoost	a+p+vPC+sPC	8	20%	2020SH	0.624864			GIAG010101	AdaBoost	a+p+vPC+sPC	8	20%	2020SH	0.652107
GIAG010101	AdaBoost	a+p+vPC+sPC	8	20%	Average	0.780959			GIAG010101	AdaBoost	a+p+vPC+sPC	8	20%	Average	0.791741
GIAG010101	AdaBoost	a+p+vPC+sPC	9	80%	2014NH	0.873822			GIAG010101	AdaBoost	a+p+vPC+sPC	9	80%	2014NH	0.905971
GIAG010101	AdaBoost	a+p+vPC+sPC	9	80%	2014SH	0.783076			GIAG010101	AdaBoost	a+p+vPC+sPC	9	80%	2014SH	0.793238
GIAG010101	AdaBoost	a+p+vPC+sPC	9	80%	2015NH	0.757258			GIAG010101	AdaBoost	a+p+vPC+sPC	9	80%	2015NH	0.764887
GIAG010101	AdaBoost	a+p+vPC+sPC	9	80%	2015SH	0.679015			GIAG010101	AdaBoost	a+p+vPC+sPC	9	80%	2015SH	0.682559
GIAG010101	AdaBoost	a+p+vPC+sPC	9	80%	2016NH	0.875715			GIAG010101	AdaBoost	a+p+vPC+sPC	9	80%	2016NH	0.871759
GIAG010101	AdaBoost	a+p+vPC+sPC	9	80%	2016SH	0.600858			GIAG010101	AdaBoost	a+p+vPC+sPC	9	80%	2016SH	0.62926
GIAG010101	AdaBoost	a+p+vPC+sPC	9	80%	2017NH	0.662334			GIAG010101	AdaBoost	a+p+vPC+sPC	9	80%	2017NH	0.685686
GIAG010101	AdaBoost	a+p+vPC+sPC	9	80%	2017SH	0.654586			GIAG010101	AdaBoost	a+p+vPC+sPC	9	80%	2017SH	0.676968
GIAG010101	AdaBoost	a+p+vPC+sPC	9	80%	2018NH	0.71735			GIAG010101	AdaBoost	a+p+vPC+sPC	9	80%	2018NH	0.689942
GIAG010101	AdaBoost	a+p+vPC+sPC	9	80%	2018SH	0.599465			GIAG010101	AdaBoost	a+p+vPC+sPC	9	80%	2018SH	0.617437
GIAG010101	AdaBoost	a+p+vPC+sPC	9	80%	2019NH	0.893312			GIAG010101	AdaBoost	a+p+vPC+sPC	9	80%	2019NH	0.821637
GIAG010101	AdaBoost	a+p+vPC+sPC	9	80%	2019SH	0.638396			GIAG010101	AdaBoost	a+p+vPC+sPC	9	80%	2019SH	0.649747
GIAG010101	AdaBoost	a+p+vPC+sPC	9	80%	2020NH	0.616241			GIAG010101	AdaBoost	a+p+vPC+sPC	9	80%	2020NH	0.641088
GIAG010101	AdaBoost	a+p+vPC+sPC	9	80%	2020SH	0.659134			GIAG010101	AdaBoost	a+p+vPC+sPC	9	80%	2020SH	0.627509
GIAG010101	AdaBoost	a+p+vPC+sPC	9	80%	Average	0.716815			GIAG010101	AdaBoost	a+p+vPC+sPC	9	80%	Average	0.721767
GIAG010101	AdaBoost	a+p+vPC+sPC	9	60%	2014NH	0.922828			GIAG010101	AdaBoost	a+p+vPC+sPC	9	60%	2014NH	0.905196
GIAG010101	AdaBoost	a+p+vPC+sPC	9	60%	2014SH	0.796067			GIAG010101	AdaBoost	a+p+vPC+sPC	9	60%	2014SH	0.811231
GIAG010101	AdaBoost	a+p+vPC+sPC	9	60%	2015NH	0.762687			GIAG010101	AdaBoost	a+p+vPC+sPC	9	60%	2015NH	0.804078
GIAG010101	AdaBoost	a+p+vPC+sPC	9	60%	2015SH	0.695632			GIAG010101	AdaBoost	a+p+vPC+sPC	9	60%	2015SH	0.701303
GIAG010101	AdaBoost	a+p+vPC+sPC	9	60%	2016NH	0.893542			GIAG010101	AdaBoost	a+p+vPC+sPC	9	60%	2016NH	0.859812
GIAG010101	AdaBoost	a+p+vPC+sPC	9	60%	2016SH	0.623812			GIAG010101	AdaBoost	a+p+vPC+sPC	9	60%	2016SH	0.620777
GIAG010101	AdaBoost	a+p+vPC+sPC	9	60%	2017NH	0.687452			GIAG010101	AdaBoost	a+p+vPC+sPC	9	60%	2017NH	0.677049
GIAG010101	AdaBoost	a+p+vPC+sPC	9	60%	2017SH	0.676482			GIAG010101	AdaBoost	a+p+vPC+sPC	9	60%	2017SH	0.676428
GIAG010101	AdaBoost	a+p+vPC+sPC	9	60%	2018NH	0.783876			GIAG010101	AdaBoost	a+p+vPC+sPC	9	60%	2018NH	0.698054
GIAG010101	AdaBoost	a+p+vPC+sPC	9	60%	2018SH	0.595548			GIAG010101	AdaBoost	a+p+vPC+sPC	9	60%	2018SH	0.633157
GIAG010101	AdaBoost	a+p+vPC+sPC	9	60%	2019NH	0.919346			GIAG010101	AdaBoost	a+p+vPC+sPC	9	60%	2019NH	0.857762
GIAG010101	AdaBoost	a+p+vPC+sPC	9	60%	2019SH	0.666725			GIAG010101	AdaBoost	a+p+vPC+sPC	9	60%	2019SH	0.648752
GIAG010101	AdaBoost	a+p+vPC+sPC	9	60%	2020NH	0.632261			GIAG010101	AdaBoost	a+p+vPC+sPC	9	60%	2020NH	0.643174
GIAG010101	AdaBoost	a+p+vPC+sPC	9	60%	2020SH	0.6537			GIAG010101	AdaBoost	a+p+vPC+sPC	9	60%	2020SH	0.669787
GIAG010101	AdaBoost	a+p+vPC+sPC	9	60%	Average	0.737584			GIAG010101	AdaBoost	a+p+vPC+sPC	9	60%	Average	0.733075
GIAG010101	AdaBoost	a+p+vPC+sPC	9	40%	2014NH	0.941747			GIAG010101	AdaBoost	a+p+vPC+sPC	9	40%	2014NH	0.941752
GIAG010101	AdaBoost	a+p+vPC+sPC	9	40%	2014SH	0.838433			GIAG010101	AdaBoost	a+p+vPC+sPC	9	40%	2014SH	0.838918
GIAG010101	AdaBoost	a+p+vPC+sPC	9	40%	2015NH	0.823737			GIAG010101	AdaBoost	a+p+vPC+sPC	9	40%	2015NH	0.841898
GIAG010101	AdaBoost	a+p+vPC+sPC	9	40%	2015SH	0.727169			GIAG010101	AdaBoost	a+p+vPC+sPC	9	40%	2015SH	0.739156
GIAG010101	AdaBoost	a+p+vPC+sPC	9	40%	2016NH	0.926678			GIAG010101	AdaBoost	a+p+vPC+sPC	9	40%	2016NH	0.933678
GIAG010101	AdaBoost	a+p+vPC+sPC	9	40%	2016SH	0.637474			GIAG010101	AdaBoost	a+p+vPC+sPC	9	40%	2016SH	0.652722
GIAG010101	AdaBoost	a+p+vPC+sPC	9	40%	2017NH	0.753511			GIAG010101	AdaBoost	a+p+vPC+sPC	9	40%	2017NH	0.763526
GIAG010101	AdaBoost	a+p+vPC+sPC	9	40%	2017SH	0.707764			GIAG010101	AdaBoost	a+p+vPC+sPC	9	40%	2017SH	0.75273
GIAG010101	AdaBoost	a+p+vPC+sPC	9	40%	2018NH	0.780298			GIAG010101	AdaBoost	a+p+vPC+sPC	9	40%	2018NH	0.729381
GIAG010101	AdaBoost	a+p+vPC+sPC	9	40%	2018SH	0.645372			GIAG010101	AdaBoost	a+p+vPC+sPC	9	40%	2018SH	0.67337
GIAG010101	AdaBoost	a+p+vPC+sPC	9	40%	2019NH	0.940247			GIAG010101	AdaBoost	a+p+vPC+sPC	9	40%	2019NH	0.960843
GIAG010101	AdaBoost	a+p+vPC+sPC	9	40%	2019SH	0.67026			GIAG010101	AdaBoost	a+p+vPC+sPC	9	40%	2019SH	0.697093
GIAG010101	AdaBoost	a+p+vPC+sPC	9	40%	2020NH	0.666504			GIAG010101	AdaBoost	a+p+vPC+sPC	9	40%	2020NH	0.680829
GIAG010101	AdaBoost	a+p+vPC+sPC	9	40%	2020SH	0.62162			GIAG010101	AdaBoost	a+p+vPC+sPC	9	40%	2020SH	0.656335
GIAG010101	AdaBoost	a+p+vPC+sPC	9	40%	Average	0.765766			GIAG010101	AdaBoost	a+p+vPC+sPC	9	40%	Average	0.780803
GIAG010101	AdaBoost	a+p+vPC+sPC	9	20%	2014NH	0.901283			GIAG010101	AdaBoost	a+p+vPC+sPC	9	20%	2014NH	1.04924
GIAG010101	AdaBoost	a+p+vPC+sPC	9	20%	2014SH	0.836549			GIAG010101	AdaBoost	a+p+vPC+sPC	9	20%	2014SH	1.09011
GIAG010101	AdaBoost	a+p+vPC+sPC	9	20%	2015NH	0.765003			GIAG010101	AdaBoost	a+p+vPC+sPC	9	20%	2015NH	0.871492
GIAG010101	AdaBoost	a+p+vPC+sPC	9	20%	2015SH	0.723319			GIAG010101	AdaBoost	a+p+vPC+sPC	9	20%	2015SH	0.765564
GIAG010101	AdaBoost	a+p+vPC+sPC	9	20%	2016NH	0.942665			GIAG010101	AdaBoost	a+p+vPC+sPC	9	20%	2016NH	1.04643
GIAG010101	AdaBoost	a+p+vPC+sPC	9	20%	2016SH	0.72378			GIAG010101	AdaBoost	a+p+vPC+sPC	9	20%	2016SH	0.655047
GIAG010101	AdaBoost	a+p+vPC+sPC	9	20%	2017NH	0.816945			GIAG010101	AdaBoost	a+p+vPC+sPC	9	20%	2017NH	0.797176
GIAG010101	AdaBoost	a+p+vPC+sPC	9	20%	2017SH	0.784016			GIAG010101	AdaBoost	a+p+vPC+sPC	9	20%	2017SH	0.875155
GIAG010101	AdaBoost	a+p+vPC+sPC	9	20%	2018NH	0.818418			GIAG010101	AdaBoost	a+p+vPC+sPC	9	20%	2018NH	0.784452
GIAG010101	AdaBoost	a+p+vPC+sPC	9	20%	2018SH	0.734697			GIAG010101	AdaBoost	a+p+vPC+sPC	9	20%	2018SH	0.703156
GIAG010101	AdaBoost	a+p+vPC+sPC	9	20%	2019NH	0.977907			GIAG010101	AdaBoost	a+p+vPC+sPC	9	20%	2019NH	1.0146
GIAG010101	AdaBoost	a+p+vPC+sPC	9	20%	2019SH	0.689219			GIAG010101	AdaBoost	a+p+vPC+sPC	9	20%	2019SH	0.693959
GIAG010101	AdaBoost	a+p+vPC+sPC	9	20%	2020NH	0.736656			GIAG010101	AdaBoost	a+p+vPC+sPC	9	20%	2020NH	0.626591
GIAG010101	AdaBoost	a+p+vPC+sPC	9	20%	2020SH	0.637423			GIAG010101	AdaBoost	a+p+vPC+sPC	9	20%	2020SH	0.68124
GIAG010101	AdaBoost	a+p+vPC+sPC	9	20%	Average	0.789303			GIAG010101	AdaBoost	a+p+vPC+sPC	9	20%	Average	0.832144
GIAG010101	AdaBoost	a+p+vPC+sPC	10	80%	2014NH	0.878471			GIAG010101	AdaBoost	a+p+vPC+sPC	10	80%	2014NH	0.923645
GIAG010101	AdaBoost	a+p+vPC+sPC	10	80%	2014SH	0.809979			GIAG010101	AdaBoost	a+p+vPC+sPC	10	80%	2014SH	0.754452
GIAG010101	AdaBoost	a+p+vPC+sPC	10	80%	2015NH	0.743576			GIAG010101	AdaBoost	a+p+vPC+sPC	10	80%	2015NH	0.754926
GIAG010101	AdaBoost	a+p+vPC+sPC	10	80%	2015SH	0.687115			GIAG010101	AdaBoost	a+p+vPC+sPC	10	80%	2015SH	0.678744
GIAG010101	AdaBoost	a+p+vPC+sPC	10	80%	2016NH	0.867392			GIAG010101	AdaBoost	a+p+vPC+sPC	10	80%	2016NH	0.834288
GIAG010101	AdaBoost	a+p+vPC+sPC	10	80%	2016SH	0.646324			GIAG010101	AdaBoost	a+p+vPC+sPC	10	80%	2016SH	0.613103
GIAG010101	AdaBoost	a+p+vPC+sPC	10	80%	2017NH	0.676859			GIAG010101	AdaBoost	a+p+vPC+sPC	10	80%	2017NH	0.666109
GIAG010101	AdaBoost	a+p+vPC+sPC	10	80%	2017SH	0.658153			GIAG010101	AdaBoost	a+p+vPC+sPC	10	80%	2017SH	0.66525
GIAG010101	AdaBoost	a+p+vPC+sPC	10	80%	2018NH	0.718167			GIAG010101	AdaBoost	a+p+vPC+sPC	10	80%	2018NH	0.707956
GIAG010101	AdaBoost	a+p+vPC+sPC	10	80%	2018SH	0.667018			GIAG010101	AdaBoost	a+p+vPC+sPC	10	80%	2018SH	0.641836
GIAG010101	AdaBoost	a+p+vPC+sPC	10	80%	2019NH	0.809417			GIAG010101	AdaBoost	a+p+vPC+sPC	10	80%	2019NH	0.809143
GIAG010101	AdaBoost	a+p+vPC+sPC	10	80%	2019SH	0.65302			GIAG010101	AdaBoost	a+p+vPC+sPC	10	80%	2019SH	0.636825
GIAG010101	AdaBoost	a+p+vPC+sPC	10	80%	2020NH	0.632683			GIAG010101	AdaBoost	a+p+vPC+sPC	10	80%	2020NH	0.616481
GIAG010101	AdaBoost	a+p+vPC+sPC	10	80%	2020SH	0.620932			GIAG010101	AdaBoost	a+p+vPC+sPC	10	80%	2020SH	0.638789
GIAG010101	AdaBoost	a+p+vPC+sPC	10	80%	Average	0.717867			GIAG010101	AdaBoost	a+p+vPC+sPC	10	80%	Average	0.711737
GIAG010101	AdaBoost	a+p+vPC+sPC	10	60%	2014NH	0.856381			GIAG010101	AdaBoost	a+p+vPC+sPC	10	60%	2014NH	0.907352
GIAG010101	AdaBoost	a+p+vPC+sPC	10	60%	2014SH	0.77346			GIAG010101	AdaBoost	a+p+vPC+sPC	10	60%	2014SH	0.745029
GIAG010101	AdaBoost	a+p+vPC+sPC	10	60%	2015NH	0.741541			GIAG010101	AdaBoost	a+p+vPC+sPC	10	60%	2015NH	0.749257
GIAG010101	AdaBoost	a+p+vPC+sPC	10	60%	2015SH	0.690193			GIAG010101	AdaBoost	a+p+vPC+sPC	10	60%	2015SH	0.688523
GIAG010101	AdaBoost	a+p+vPC+sPC	10	60%	2016NH	0.892168			GIAG010101	AdaBoost	a+p+vPC+sPC	10	60%	2016NH	0.871122
GIAG010101	AdaBoost	a+p+vPC+sPC	10	60%	2016SH	0.626782			GIAG010101	AdaBoost	a+p+vPC+sPC	10	60%	2016SH	0.644234
GIAG010101	AdaBoost	a+p+vPC+sPC	10	60%	2017NH	0.68458			GIAG010101	AdaBoost	a+p+vPC+sPC	10	60%	2017NH	0.6896
GIAG010101	AdaBoost	a+p+vPC+sPC	10	60%	2017SH	0.673551			GIAG010101	AdaBoost	a+p+vPC+sPC	10	60%	2017SH	0.691559
GIAG010101	AdaBoost	a+p+vPC+sPC	10	60%	2018NH	0.70372			GIAG010101	AdaBoost	a+p+vPC+sPC	10	60%	2018NH	0.750534
GIAG010101	AdaBoost	a+p+vPC+sPC	10	60%	2018SH	0.670785			GIAG010101	AdaBoost	a+p+vPC+sPC	10	60%	2018SH	0.644652
GIAG010101	AdaBoost	a+p+vPC+sPC	10	60%	2019NH	0.871509			GIAG010101	AdaBoost	a+p+vPC+sPC	10	60%	2019NH	0.886498
GIAG010101	AdaBoost	a+p+vPC+sPC	10	60%	2019SH	0.67966			GIAG010101	AdaBoost	a+p+vPC+sPC	10	60%	2019SH	0.646136
GIAG010101	AdaBoost	a+p+vPC+sPC	10	60%	2020NH	0.600979			GIAG010101	AdaBoost	a+p+vPC+sPC	10	60%	2020NH	0.619659
GIAG010101	AdaBoost	a+p+vPC+sPC	10	60%	2020SH	0.628524			GIAG010101	AdaBoost	a+p+vPC+sPC	10	60%	2020SH	0.67263
GIAG010101	AdaBoost	a+p+vPC+sPC	10	60%	Average	0.719638			GIAG010101	AdaBoost	a+p+vPC+sPC	10	60%	Average	0.727785
GIAG010101	AdaBoost	a+p+vPC+sPC	10	40%	2014NH	0.899552			GIAG010101	AdaBoost	a+p+vPC+sPC	10	40%	2014NH	0.872798
GIAG010101	AdaBoost	a+p+vPC+sPC	10	40%	2014SH	0.791636			GIAG010101	AdaBoost	a+p+vPC+sPC	10	40%	2014SH	0.745929
GIAG010101	AdaBoost	a+p+vPC+sPC	10	40%	2015NH	0.763978			GIAG010101	AdaBoost	a+p+vPC+sPC	10	40%	2015NH	0.709433
GIAG010101	AdaBoost	a+p+vPC+sPC	10	40%	2015SH	0.694558			GIAG010101	AdaBoost	a+p+vPC+sPC	10	40%	2015SH	0.681837
GIAG010101	AdaBoost	a+p+vPC+sPC	10	40%	2016NH	0.874218			GIAG010101	AdaBoost	a+p+vPC+sPC	10	40%	2016NH	0.852386
GIAG010101	AdaBoost	a+p+vPC+sPC	10	40%	2016SH	0.639693			GIAG010101	AdaBoost	a+p+vPC+sPC	10	40%	2016SH	0.684007
GIAG010101	AdaBoost	a+p+vPC+sPC	10	40%	2017NH	0.758563			GIAG010101	AdaBoost	a+p+vPC+sPC	10	40%	2017NH	0.72555
GIAG010101	AdaBoost	a+p+vPC+sPC	10	40%	2017SH	0.691915			GIAG010101	AdaBoost	a+p+vPC+sPC	10	40%	2017SH	0.649688
GIAG010101	AdaBoost	a+p+vPC+sPC	10	40%	2018NH	0.693143			GIAG010101	AdaBoost	a+p+vPC+sPC	10	40%	2018NH	0.710924
GIAG010101	AdaBoost	a+p+vPC+sPC	10	40%	2018SH	0.639148			GIAG010101	AdaBoost	a+p+vPC+sPC	10	40%	2018SH	0.640428
GIAG010101	AdaBoost	a+p+vPC+sPC	10	40%	2019NH	0.965314			GIAG010101	AdaBoost	a+p+vPC+sPC	10	40%	2019NH	0.905485
GIAG010101	AdaBoost	a+p+vPC+sPC	10	40%	2019SH	0.694278			GIAG010101	AdaBoost	a+p+vPC+sPC	10	40%	2019SH	0.669261
GIAG010101	AdaBoost	a+p+vPC+sPC	10	40%	2020NH	0.635491			GIAG010101	AdaBoost	a+p+vPC+sPC	10	40%	2020NH	0.651592
GIAG010101	AdaBoost	a+p+vPC+sPC	10	40%	2020SH	0.660624			GIAG010101	AdaBoost	a+p+vPC+sPC	10	40%	2020SH	0.645937
GIAG010101	AdaBoost	a+p+vPC+sPC	10	40%	Average	0.750615			GIAG010101	AdaBoost	a+p+vPC+sPC	10	40%	Average	0.727462
GIAG010101	AdaBoost	a+p+vPC+sPC	10	20%	2014NH	0.907733			GIAG010101	AdaBoost	a+p+vPC+sPC	10	20%	2014NH	0.870948
GIAG010101	AdaBoost	a+p+vPC+sPC	10	20%	2014SH	0.871059			GIAG010101	AdaBoost	a+p+vPC+sPC	10	20%	2014SH	0.763367
GIAG010101	AdaBoost	a+p+vPC+sPC	10	20%	2015NH	0.753817			GIAG010101	AdaBoost	a+p+vPC+sPC	10	20%	2015NH	0.753176
GIAG010101	AdaBoost	a+p+vPC+sPC	10	20%	2015SH	0.736192			GIAG010101	AdaBoost	a+p+vPC+sPC	10	20%	2015SH	0.702788
GIAG010101	AdaBoost	a+p+vPC+sPC	10	20%	2016NH	0.906951			GIAG010101	AdaBoost	a+p+vPC+sPC	10	20%	2016NH	0.869789
GIAG010101	AdaBoost	a+p+vPC+sPC	10	20%	2016SH	0.703749			GIAG010101	AdaBoost	a+p+vPC+sPC	10	20%	2016SH	0.648712
GIAG010101	AdaBoost	a+p+vPC+sPC	10	20%	2017NH	0.937321			GIAG010101	AdaBoost	a+p+vPC+sPC	10	20%	2017NH	0.773449
GIAG010101	AdaBoost	a+p+vPC+sPC	10	20%	2017SH	0.731111			GIAG010101	AdaBoost	a+p+vPC+sPC	10	20%	2017SH	0.741048
GIAG010101	AdaBoost	a+p+vPC+sPC	10	20%	2018NH	0.733043			GIAG010101	AdaBoost	a+p+vPC+sPC	10	20%	2018NH	0.785677
GIAG010101	AdaBoost	a+p+vPC+sPC	10	20%	2018SH	0.720613			GIAG010101	AdaBoost	a+p+vPC+sPC	10	20%	2018SH	0.682599
GIAG010101	AdaBoost	a+p+vPC+sPC	10	20%	2019NH	1.06009			GIAG010101	AdaBoost	a+p+vPC+sPC	10	20%	2019NH	0.990565
GIAG010101	AdaBoost	a+p+vPC+sPC	10	20%	2019SH	0.695365			GIAG010101	AdaBoost	a+p+vPC+sPC	10	20%	2019SH	0.70572
GIAG010101	AdaBoost	a+p+vPC+sPC	10	20%	2020NH	0.655432			GIAG010101	AdaBoost	a+p+vPC+sPC	10	20%	2020NH	0.68607
GIAG010101	AdaBoost	a+p+vPC+sPC	10	20%	2020SH	0.690632			GIAG010101	AdaBoost	a+p+vPC+sPC	10	20%	2020SH	0.725553
GIAG010101	AdaBoost	a+p+vPC+sPC	10	20%	Average	0.802023			GIAG010101	AdaBoost	a+p+vPC+sPC	10	20%	Average	0.767331
GIAG010101	AdaBoost	a+p+vPC+sPC	11	80%	2014NH	0.81804			GIAG010101	AdaBoost	a+p+vPC+sPC	11	80%	2014NH	0.957238
GIAG010101	AdaBoost	a+p+vPC+sPC	11	80%	2014SH	0.77688			GIAG010101	AdaBoost	a+p+vPC+sPC	11	80%	2014SH	0.771181
GIAG010101	AdaBoost	a+p+vPC+sPC	11	80%	2015NH	0.750335			GIAG010101	AdaBoost	a+p+vPC+sPC	11	80%	2015NH	0.79919
GIAG010101	AdaBoost	a+p+vPC+sPC	11	80%	2015SH	0.68102			GIAG010101	AdaBoost	a+p+vPC+sPC	11	80%	2015SH	0.659211
GIAG010101	AdaBoost	a+p+vPC+sPC	11	80%	2016NH	0.869026			GIAG010101	AdaBoost	a+p+vPC+sPC	11	80%	2016NH	0.8946
GIAG010101	AdaBoost	a+p+vPC+sPC	11	80%	2016SH	0.635281			GIAG010101	AdaBoost	a+p+vPC+sPC	11	80%	2016SH	0.618081
GIAG010101	AdaBoost	a+p+vPC+sPC	11	80%	2017NH	0.701215			GIAG010101	AdaBoost	a+p+vPC+sPC	11	80%	2017NH	0.685774
GIAG010101	AdaBoost	a+p+vPC+sPC	11	80%	2017SH	0.684235			GIAG010101	AdaBoost	a+p+vPC+sPC	11	80%	2017SH	0.673003
GIAG010101	AdaBoost	a+p+vPC+sPC	11	80%	2018NH	0.702352			GIAG010101	AdaBoost	a+p+vPC+sPC	11	80%	2018NH	0.788008
GIAG010101	AdaBoost	a+p+vPC+sPC	11	80%	2018SH	0.617338			GIAG010101	AdaBoost	a+p+vPC+sPC	11	80%	2018SH	0.620533
GIAG010101	AdaBoost	a+p+vPC+sPC	11	80%	2019NH	0.799933			GIAG010101	AdaBoost	a+p+vPC+sPC	11	80%	2019NH	0.815041
GIAG010101	AdaBoost	a+p+vPC+sPC	11	80%	2019SH	0.651276			GIAG010101	AdaBoost	a+p+vPC+sPC	11	80%	2019SH	0.657592
GIAG010101	AdaBoost	a+p+vPC+sPC	11	80%	2020NH	0.625224			GIAG010101	AdaBoost	a+p+vPC+sPC	11	80%	2020NH	0.610836
GIAG010101	AdaBoost	a+p+vPC+sPC	11	80%	2020SH	0.617439			GIAG010101	AdaBoost	a+p+vPC+sPC	11	80%	2020SH	0.625606
GIAG010101	AdaBoost	a+p+vPC+sPC	11	80%	Average	0.709395			GIAG010101	AdaBoost	a+p+vPC+sPC	11	80%	Average	0.726734
GIAG010101	AdaBoost	a+p+vPC+sPC	11	60%	2014NH	0.874374			GIAG010101	AdaBoost	a+p+vPC+sPC	11	60%	2014NH	0.895564
GIAG010101	AdaBoost	a+p+vPC+sPC	11	60%	2014SH	0.820033			GIAG010101	AdaBoost	a+p+vPC+sPC	11	60%	2014SH	0.798488
GIAG010101	AdaBoost	a+p+vPC+sPC	11	60%	2015NH	0.754294			GIAG010101	AdaBoost	a+p+vPC+sPC	11	60%	2015NH	0.813886
GIAG010101	AdaBoost	a+p+vPC+sPC	11	60%	2015SH	0.721906			GIAG010101	AdaBoost	a+p+vPC+sPC	11	60%	2015SH	0.711836
GIAG010101	AdaBoost	a+p+vPC+sPC	11	60%	2016NH	0.861689			GIAG010101	AdaBoost	a+p+vPC+sPC	11	60%	2016NH	0.885337
GIAG010101	AdaBoost	a+p+vPC+sPC	11	60%	2016SH	0.651108			GIAG010101	AdaBoost	a+p+vPC+sPC	11	60%	2016SH	0.646136
GIAG010101	AdaBoost	a+p+vPC+sPC	11	60%	2017NH	0.694682			GIAG010101	AdaBoost	a+p+vPC+sPC	11	60%	2017NH	0.725428
GIAG010101	AdaBoost	a+p+vPC+sPC	11	60%	2017SH	0.688059			GIAG010101	AdaBoost	a+p+vPC+sPC	11	60%	2017SH	0.679985
GIAG010101	AdaBoost	a+p+vPC+sPC	11	60%	2018NH	0.730555			GIAG010101	AdaBoost	a+p+vPC+sPC	11	60%	2018NH	0.787688
GIAG010101	AdaBoost	a+p+vPC+sPC	11	60%	2018SH	0.622314			GIAG010101	AdaBoost	a+p+vPC+sPC	11	60%	2018SH	0.634519
GIAG010101	AdaBoost	a+p+vPC+sPC	11	60%	2019NH	0.790258			GIAG010101	AdaBoost	a+p+vPC+sPC	11	60%	2019NH	0.811693
GIAG010101	AdaBoost	a+p+vPC+sPC	11	60%	2019SH	0.648177			GIAG010101	AdaBoost	a+p+vPC+sPC	11	60%	2019SH	0.663817
GIAG010101	AdaBoost	a+p+vPC+sPC	11	60%	2020NH	0.610703			GIAG010101	AdaBoost	a+p+vPC+sPC	11	60%	2020NH	0.612061
GIAG010101	AdaBoost	a+p+vPC+sPC	11	60%	2020SH	0.633692			GIAG010101	AdaBoost	a+p+vPC+sPC	11	60%	2020SH	0.63282
GIAG010101	AdaBoost	a+p+vPC+sPC	11	60%	Average	0.720366			GIAG010101	AdaBoost	a+p+vPC+sPC	11	60%	Average	0.734824
GIAG010101	AdaBoost	a+p+vPC+sPC	11	40%	2014NH	0.896523			GIAG010101	AdaBoost	a+p+vPC+sPC	11	40%	2014NH	0.957256
GIAG010101	AdaBoost	a+p+vPC+sPC	11	40%	2014SH	0.89157			GIAG010101	AdaBoost	a+p+vPC+sPC	11	40%	2014SH	0.830602
GIAG010101	AdaBoost	a+p+vPC+sPC	11	40%	2015NH	0.771765			GIAG010101	AdaBoost	a+p+vPC+sPC	11	40%	2015NH	0.890156
GIAG010101	AdaBoost	a+p+vPC+sPC	11	40%	2015SH	0.726125			GIAG010101	AdaBoost	a+p+vPC+sPC	11	40%	2015SH	0.709561
GIAG010101	AdaBoost	a+p+vPC+sPC	11	40%	2016NH	0.926975			GIAG010101	AdaBoost	a+p+vPC+sPC	11	40%	2016NH	0.885903
GIAG010101	AdaBoost	a+p+vPC+sPC	11	40%	2016SH	0.668204			GIAG010101	AdaBoost	a+p+vPC+sPC	11	40%	2016SH	0.639467
GIAG010101	AdaBoost	a+p+vPC+sPC	11	40%	2017NH	0.717662			GIAG010101	AdaBoost	a+p+vPC+sPC	11	40%	2017NH	0.773688
GIAG010101	AdaBoost	a+p+vPC+sPC	11	40%	2017SH	0.726888			GIAG010101	AdaBoost	a+p+vPC+sPC	11	40%	2017SH	0.714829
GIAG010101	AdaBoost	a+p+vPC+sPC	11	40%	2018NH	0.71511			GIAG010101	AdaBoost	a+p+vPC+sPC	11	40%	2018NH	0.799081
GIAG010101	AdaBoost	a+p+vPC+sPC	11	40%	2018SH	0.604182			GIAG010101	AdaBoost	a+p+vPC+sPC	11	40%	2018SH	0.642903
GIAG010101	AdaBoost	a+p+vPC+sPC	11	40%	2019NH	0.824179			GIAG010101	AdaBoost	a+p+vPC+sPC	11	40%	2019NH	0.804744
GIAG010101	AdaBoost	a+p+vPC+sPC	11	40%	2019SH	0.659369			GIAG010101	AdaBoost	a+p+vPC+sPC	11	40%	2019SH	0.66876
GIAG010101	AdaBoost	a+p+vPC+sPC	11	40%	2020NH	0.62429			GIAG010101	AdaBoost	a+p+vPC+sPC	11	40%	2020NH	0.654604
GIAG010101	AdaBoost	a+p+vPC+sPC	11	40%	2020SH	0.637816			GIAG010101	AdaBoost	a+p+vPC+sPC	11	40%	2020SH	0.662655
GIAG010101	AdaBoost	a+p+vPC+sPC	11	40%	Average	0.742213			GIAG010101	AdaBoost	a+p+vPC+sPC	11	40%	Average	0.764385
GIAG010101	AdaBoost	a+p+vPC+sPC	11	20%	2014NH	1.0308			GIAG010101	AdaBoost	a+p+vPC+sPC	11	20%	2014NH	0.959474
GIAG010101	AdaBoost	a+p+vPC+sPC	11	20%	2014SH	0.889932			GIAG010101	AdaBoost	a+p+vPC+sPC	11	20%	2014SH	0.840475
GIAG010101	AdaBoost	a+p+vPC+sPC	11	20%	2015NH	0.940444			GIAG010101	AdaBoost	a+p+vPC+sPC	11	20%	2015NH	0.863052
GIAG010101	AdaBoost	a+p+vPC+sPC	11	20%	2015SH	0.729453			GIAG010101	AdaBoost	a+p+vPC+sPC	11	20%	2015SH	0.737612
GIAG010101	AdaBoost	a+p+vPC+sPC	11	20%	2016NH	0.88812			GIAG010101	AdaBoost	a+p+vPC+sPC	11	20%	2016NH	0.900235
GIAG010101	AdaBoost	a+p+vPC+sPC	11	20%	2016SH	0.736833			GIAG010101	AdaBoost	a+p+vPC+sPC	11	20%	2016SH	0.643828
GIAG010101	AdaBoost	a+p+vPC+sPC	11	20%	2017NH	0.775587			GIAG010101	AdaBoost	a+p+vPC+sPC	11	20%	2017NH	0.731785
GIAG010101	AdaBoost	a+p+vPC+sPC	11	20%	2017SH	0.753804			GIAG010101	AdaBoost	a+p+vPC+sPC	11	20%	2017SH	0.73082
GIAG010101	AdaBoost	a+p+vPC+sPC	11	20%	2018NH	0.841255			GIAG010101	AdaBoost	a+p+vPC+sPC	11	20%	2018NH	0.765906
GIAG010101	AdaBoost	a+p+vPC+sPC	11	20%	2018SH	0.727698			GIAG010101	AdaBoost	a+p+vPC+sPC	11	20%	2018SH	0.712262
GIAG010101	AdaBoost	a+p+vPC+sPC	11	20%	2019NH	0.879772			GIAG010101	AdaBoost	a+p+vPC+sPC	11	20%	2019NH	0.767148
GIAG010101	AdaBoost	a+p+vPC+sPC	11	20%	2019SH	0.683856			GIAG010101	AdaBoost	a+p+vPC+sPC	11	20%	2019SH	0.692857
GIAG010101	AdaBoost	a+p+vPC+sPC	11	20%	2020NH	0.637973			GIAG010101	AdaBoost	a+p+vPC+sPC	11	20%	2020NH	0.698095
GIAG010101	AdaBoost	a+p+vPC+sPC	11	20%	2020SH	0.651521			GIAG010101	AdaBoost	a+p+vPC+sPC	11	20%	2020SH	0.713546
GIAG010101	AdaBoost	a+p+vPC+sPC	11	20%	Average	0.797097			GIAG010101	AdaBoost	a+p+vPC+sPC	11	20%	Average	0.770829
GIAG010101	AdaBoost	a+p+vPC+sPC	12	80%	2014NH	0.877554			GIAG010101	AdaBoost	a+p+vPC+sPC	12	80%	2014NH	0.897875
GIAG010101	AdaBoost	a+p+vPC+sPC	12	80%	2014SH	0.793982			GIAG010101	AdaBoost	a+p+vPC+sPC	12	80%	2014SH	0.769258
GIAG010101	AdaBoost	a+p+vPC+sPC	12	80%	2015NH	0.748502			GIAG010101	AdaBoost	a+p+vPC+sPC	12	80%	2015NH	0.786422
GIAG010101	AdaBoost	a+p+vPC+sPC	12	80%	2015SH	0.700625			GIAG010101	AdaBoost	a+p+vPC+sPC	12	80%	2015SH	0.677897
GIAG010101	AdaBoost	a+p+vPC+sPC	12	80%	2016NH	0.832324			GIAG010101	AdaBoost	a+p+vPC+sPC	12	80%	2016NH	0.874114
GIAG010101	AdaBoost	a+p+vPC+sPC	12	80%	2016SH	0.623133			GIAG010101	AdaBoost	a+p+vPC+sPC	12	80%	2016SH	0.628493
GIAG010101	AdaBoost	a+p+vPC+sPC	12	80%	2017NH	0.706745			GIAG010101	AdaBoost	a+p+vPC+sPC	12	80%	2017NH	0.682658
GIAG010101	AdaBoost	a+p+vPC+sPC	12	80%	2017SH	0.672797			GIAG010101	AdaBoost	a+p+vPC+sPC	12	80%	2017SH	0.65021
GIAG010101	AdaBoost	a+p+vPC+sPC	12	80%	2018NH	0.734941			GIAG010101	AdaBoost	a+p+vPC+sPC	12	80%	2018NH	0.685062
GIAG010101	AdaBoost	a+p+vPC+sPC	12	80%	2018SH	0.602466			GIAG010101	AdaBoost	a+p+vPC+sPC	12	80%	2018SH	0.608176
GIAG010101	AdaBoost	a+p+vPC+sPC	12	80%	2019NH	0.846702			GIAG010101	AdaBoost	a+p+vPC+sPC	12	80%	2019NH	0.797063
GIAG010101	AdaBoost	a+p+vPC+sPC	12	80%	2019SH	0.634206			GIAG010101	AdaBoost	a+p+vPC+sPC	12	80%	2019SH	0.649451
GIAG010101	AdaBoost	a+p+vPC+sPC	12	80%	2020NH	0.602476			GIAG010101	AdaBoost	a+p+vPC+sPC	12	80%	2020NH	0.552216
GIAG010101	AdaBoost	a+p+vPC+sPC	12	80%	2020SH	0.638713			GIAG010101	AdaBoost	a+p+vPC+sPC	12	80%	2020SH	0.605621
GIAG010101	AdaBoost	a+p+vPC+sPC	12	80%	Average	0.717255			GIAG010101	AdaBoost	a+p+vPC+sPC	12	80%	Average	0.705892
GIAG010101	AdaBoost	a+p+vPC+sPC	12	60%	2014NH	0.894807			GIAG010101	AdaBoost	a+p+vPC+sPC	12	60%	2014NH	0.901777
GIAG010101	AdaBoost	a+p+vPC+sPC	12	60%	2014SH	0.799442			GIAG010101	AdaBoost	a+p+vPC+sPC	12	60%	2014SH	0.848103
GIAG010101	AdaBoost	a+p+vPC+sPC	12	60%	2015NH	0.762066			GIAG010101	AdaBoost	a+p+vPC+sPC	12	60%	2015NH	0.791001
GIAG010101	AdaBoost	a+p+vPC+sPC	12	60%	2015SH	0.693985			GIAG010101	AdaBoost	a+p+vPC+sPC	12	60%	2015SH	0.680856
GIAG010101	AdaBoost	a+p+vPC+sPC	12	60%	2016NH	0.887389			GIAG010101	AdaBoost	a+p+vPC+sPC	12	60%	2016NH	0.871819
GIAG010101	AdaBoost	a+p+vPC+sPC	12	60%	2016SH	0.619753			GIAG010101	AdaBoost	a+p+vPC+sPC	12	60%	2016SH	0.631326
GIAG010101	AdaBoost	a+p+vPC+sPC	12	60%	2017NH	0.724818			GIAG010101	AdaBoost	a+p+vPC+sPC	12	60%	2017NH	0.747891
GIAG010101	AdaBoost	a+p+vPC+sPC	12	60%	2017SH	0.712054			GIAG010101	AdaBoost	a+p+vPC+sPC	12	60%	2017SH	0.670748
GIAG010101	AdaBoost	a+p+vPC+sPC	12	60%	2018NH	0.769508			GIAG010101	AdaBoost	a+p+vPC+sPC	12	60%	2018NH	0.725021
GIAG010101	AdaBoost	a+p+vPC+sPC	12	60%	2018SH	0.614164			GIAG010101	AdaBoost	a+p+vPC+sPC	12	60%	2018SH	0.620105
GIAG010101	AdaBoost	a+p+vPC+sPC	12	60%	2019NH	0.854022			GIAG010101	AdaBoost	a+p+vPC+sPC	12	60%	2019NH	0.869428
GIAG010101	AdaBoost	a+p+vPC+sPC	12	60%	2019SH	0.659736			GIAG010101	AdaBoost	a+p+vPC+sPC	12	60%	2019SH	0.688033
GIAG010101	AdaBoost	a+p+vPC+sPC	12	60%	2020NH	0.601773			GIAG010101	AdaBoost	a+p+vPC+sPC	12	60%	2020NH	0.571257
GIAG010101	AdaBoost	a+p+vPC+sPC	12	60%	2020SH	0.613112			GIAG010101	AdaBoost	a+p+vPC+sPC	12	60%	2020SH	0.67658
GIAG010101	AdaBoost	a+p+vPC+sPC	12	60%	Average	0.728683			GIAG010101	AdaBoost	a+p+vPC+sPC	12	60%	Average	0.740709
GIAG010101	AdaBoost	a+p+vPC+sPC	12	40%	2014NH	0.924455			GIAG010101	AdaBoost	a+p+vPC+sPC	12	40%	2014NH	0.888414
GIAG010101	AdaBoost	a+p+vPC+sPC	12	40%	2014SH	0.790906			GIAG010101	AdaBoost	a+p+vPC+sPC	12	40%	2014SH	0.92281
GIAG010101	AdaBoost	a+p+vPC+sPC	12	40%	2015NH	0.764472			GIAG010101	AdaBoost	a+p+vPC+sPC	12	40%	2015NH	0.800129
GIAG010101	AdaBoost	a+p+vPC+sPC	12	40%	2015SH	0.719068			GIAG010101	AdaBoost	a+p+vPC+sPC	12	40%	2015SH	0.728434
GIAG010101	AdaBoost	a+p+vPC+sPC	12	40%	2016NH	0.879681			GIAG010101	AdaBoost	a+p+vPC+sPC	12	40%	2016NH	0.881763
GIAG010101	AdaBoost	a+p+vPC+sPC	12	40%	2016SH	0.655474			GIAG010101	AdaBoost	a+p+vPC+sPC	12	40%	2016SH	0.661972
GIAG010101	AdaBoost	a+p+vPC+sPC	12	40%	2017NH	0.755397			GIAG010101	AdaBoost	a+p+vPC+sPC	12	40%	2017NH	0.762643
GIAG010101	AdaBoost	a+p+vPC+sPC	12	40%	2017SH	0.742497			GIAG010101	AdaBoost	a+p+vPC+sPC	12	40%	2017SH	0.716797
GIAG010101	AdaBoost	a+p+vPC+sPC	12	40%	2018NH	0.780147			GIAG010101	AdaBoost	a+p+vPC+sPC	12	40%	2018NH	0.851156
GIAG010101	AdaBoost	a+p+vPC+sPC	12	40%	2018SH	0.663537			GIAG010101	AdaBoost	a+p+vPC+sPC	12	40%	2018SH	0.65843
GIAG010101	AdaBoost	a+p+vPC+sPC	12	40%	2019NH	0.93428			GIAG010101	AdaBoost	a+p+vPC+sPC	12	40%	2019NH	0.922791
GIAG010101	AdaBoost	a+p+vPC+sPC	12	40%	2019SH	0.656401			GIAG010101	AdaBoost	a+p+vPC+sPC	12	40%	2019SH	0.735339
GIAG010101	AdaBoost	a+p+vPC+sPC	12	40%	2020NH	0.602838			GIAG010101	AdaBoost	a+p+vPC+sPC	12	40%	2020NH	0.557909
GIAG010101	AdaBoost	a+p+vPC+sPC	12	40%	2020SH	0.701584			GIAG010101	AdaBoost	a+p+vPC+sPC	12	40%	2020SH	0.668523
GIAG010101	AdaBoost	a+p+vPC+sPC	12	40%	Average	0.754197			GIAG010101	AdaBoost	a+p+vPC+sPC	12	40%	Average	0.766597
GIAG010101	AdaBoost	a+p+vPC+sPC	12	20%	2014NH	0.89117			GIAG010101	AdaBoost	a+p+vPC+sPC	12	20%	2014NH	0.835811
GIAG010101	AdaBoost	a+p+vPC+sPC	12	20%	2014SH	0.863076			GIAG010101	AdaBoost	a+p+vPC+sPC	12	20%	2014SH	1.02476
GIAG010101	AdaBoost	a+p+vPC+sPC	12	20%	2015NH	0.748065			GIAG010101	AdaBoost	a+p+vPC+sPC	12	20%	2015NH	0.79649
GIAG010101	AdaBoost	a+p+vPC+sPC	12	20%	2015SH	0.732267			GIAG010101	AdaBoost	a+p+vPC+sPC	12	20%	2015SH	0.720441
GIAG010101	AdaBoost	a+p+vPC+sPC	12	20%	2016NH	0.877652			GIAG010101	AdaBoost	a+p+vPC+sPC	12	20%	2016NH	0.933828
GIAG010101	AdaBoost	a+p+vPC+sPC	12	20%	2016SH	0.725273			GIAG010101	AdaBoost	a+p+vPC+sPC	12	20%	2016SH	0.684499
GIAG010101	AdaBoost	a+p+vPC+sPC	12	20%	2017NH	0.764927			GIAG010101	AdaBoost	a+p+vPC+sPC	12	20%	2017NH	0.808929
GIAG010101	AdaBoost	a+p+vPC+sPC	12	20%	2017SH	0.76366			GIAG010101	AdaBoost	a+p+vPC+sPC	12	20%	2017SH	0.799185
GIAG010101	AdaBoost	a+p+vPC+sPC	12	20%	2018NH	0.783296			GIAG010101	AdaBoost	a+p+vPC+sPC	12	20%	2018NH	0.840417
GIAG010101	AdaBoost	a+p+vPC+sPC	12	20%	2018SH	0.75476			GIAG010101	AdaBoost	a+p+vPC+sPC	12	20%	2018SH	0.823415
GIAG010101	AdaBoost	a+p+vPC+sPC	12	20%	2019NH	1.04584			GIAG010101	AdaBoost	a+p+vPC+sPC	12	20%	2019NH	1.09319
GIAG010101	AdaBoost	a+p+vPC+sPC	12	20%	2019SH	0.71403			GIAG010101	AdaBoost	a+p+vPC+sPC	12	20%	2019SH	0.749231
GIAG010101	AdaBoost	a+p+vPC+sPC	12	20%	2020NH	0.641351			GIAG010101	AdaBoost	a+p+vPC+sPC	12	20%	2020NH	0.660868
GIAG010101	AdaBoost	a+p+vPC+sPC	12	20%	2020SH	0.694117			GIAG010101	AdaBoost	a+p+vPC+sPC	12	20%	2020SH	0.671475
GIAG010101	AdaBoost	a+p+vPC+sPC	12	20%	Average	0.782516			GIAG010101	AdaBoost	a+p+vPC+sPC	12	20%	Average	0.81244
GIAG010101	AdaBoost	a+p+vPC+sPC	13	80%	2014NH	0.88808			GIAG010101	AdaBoost	a+p+vPC+sPC	13	80%	2014NH	0.870831
GIAG010101	AdaBoost	a+p+vPC+sPC	13	80%	2014SH	0.783497			GIAG010101	AdaBoost	a+p+vPC+sPC	13	80%	2014SH	0.755203
GIAG010101	AdaBoost	a+p+vPC+sPC	13	80%	2015NH	0.739347			GIAG010101	AdaBoost	a+p+vPC+sPC	13	80%	2015NH	0.719925
GIAG010101	AdaBoost	a+p+vPC+sPC	13	80%	2015SH	0.686519			GIAG010101	AdaBoost	a+p+vPC+sPC	13	80%	2015SH	0.689038
GIAG010101	AdaBoost	a+p+vPC+sPC	13	80%	2016NH	0.852216			GIAG010101	AdaBoost	a+p+vPC+sPC	13	80%	2016NH	0.861967
GIAG010101	AdaBoost	a+p+vPC+sPC	13	80%	2016SH	0.63719			GIAG010101	AdaBoost	a+p+vPC+sPC	13	80%	2016SH	0.659666
GIAG010101	AdaBoost	a+p+vPC+sPC	13	80%	2017NH	0.709485			GIAG010101	AdaBoost	a+p+vPC+sPC	13	80%	2017NH	0.711802
GIAG010101	AdaBoost	a+p+vPC+sPC	13	80%	2017SH	0.650995			GIAG010101	AdaBoost	a+p+vPC+sPC	13	80%	2017SH	0.65212
GIAG010101	AdaBoost	a+p+vPC+sPC	13	80%	2018NH	0.739361			GIAG010101	AdaBoost	a+p+vPC+sPC	13	80%	2018NH	0.767004
GIAG010101	AdaBoost	a+p+vPC+sPC	13	80%	2018SH	0.635229			GIAG010101	AdaBoost	a+p+vPC+sPC	13	80%	2018SH	0.635345
GIAG010101	AdaBoost	a+p+vPC+sPC	13	80%	2019NH	0.831116			GIAG010101	AdaBoost	a+p+vPC+sPC	13	80%	2019NH	0.815614
GIAG010101	AdaBoost	a+p+vPC+sPC	13	80%	2019SH	0.641383			GIAG010101	AdaBoost	a+p+vPC+sPC	13	80%	2019SH	0.638919
GIAG010101	AdaBoost	a+p+vPC+sPC	13	80%	2020NH	0.607213			GIAG010101	AdaBoost	a+p+vPC+sPC	13	80%	2020NH	0.609898
GIAG010101	AdaBoost	a+p+vPC+sPC	13	80%	2020SH	0.627104			GIAG010101	AdaBoost	a+p+vPC+sPC	13	80%	2020SH	0.657014
GIAG010101	AdaBoost	a+p+vPC+sPC	13	80%	Average	0.716695			GIAG010101	AdaBoost	a+p+vPC+sPC	13	80%	Average	0.714862
GIAG010101	AdaBoost	a+p+vPC+sPC	13	60%	2014NH	0.93531			GIAG010101	AdaBoost	a+p+vPC+sPC	13	60%	2014NH	0.898199
GIAG010101	AdaBoost	a+p+vPC+sPC	13	60%	2014SH	0.777031			GIAG010101	AdaBoost	a+p+vPC+sPC	13	60%	2014SH	0.76984
GIAG010101	AdaBoost	a+p+vPC+sPC	13	60%	2015NH	0.777278			GIAG010101	AdaBoost	a+p+vPC+sPC	13	60%	2015NH	0.716044
GIAG010101	AdaBoost	a+p+vPC+sPC	13	60%	2015SH	0.706933			GIAG010101	AdaBoost	a+p+vPC+sPC	13	60%	2015SH	0.696812
GIAG010101	AdaBoost	a+p+vPC+sPC	13	60%	2016NH	0.831479			GIAG010101	AdaBoost	a+p+vPC+sPC	13	60%	2016NH	0.857223
GIAG010101	AdaBoost	a+p+vPC+sPC	13	60%	2016SH	0.61626			GIAG010101	AdaBoost	a+p+vPC+sPC	13	60%	2016SH	0.656131
GIAG010101	AdaBoost	a+p+vPC+sPC	13	60%	2017NH	0.735822			GIAG010101	AdaBoost	a+p+vPC+sPC	13	60%	2017NH	0.714946
GIAG010101	AdaBoost	a+p+vPC+sPC	13	60%	2017SH	0.654151			GIAG010101	AdaBoost	a+p+vPC+sPC	13	60%	2017SH	0.667322
GIAG010101	AdaBoost	a+p+vPC+sPC	13	60%	2018NH	0.737985			GIAG010101	AdaBoost	a+p+vPC+sPC	13	60%	2018NH	0.770876
GIAG010101	AdaBoost	a+p+vPC+sPC	13	60%	2018SH	0.679792			GIAG010101	AdaBoost	a+p+vPC+sPC	13	60%	2018SH	0.628152
GIAG010101	AdaBoost	a+p+vPC+sPC	13	60%	2019NH	0.882555			GIAG010101	AdaBoost	a+p+vPC+sPC	13	60%	2019NH	0.818028
GIAG010101	AdaBoost	a+p+vPC+sPC	13	60%	2019SH	0.656988			GIAG010101	AdaBoost	a+p+vPC+sPC	13	60%	2019SH	0.64604
GIAG010101	AdaBoost	a+p+vPC+sPC	13	60%	2020NH	0.634532			GIAG010101	AdaBoost	a+p+vPC+sPC	13	60%	2020NH	0.632053
GIAG010101	AdaBoost	a+p+vPC+sPC	13	60%	2020SH	0.668236			GIAG010101	AdaBoost	a+p+vPC+sPC	13	60%	2020SH	0.663778
GIAG010101	AdaBoost	a+p+vPC+sPC	13	60%	Average	0.740307			GIAG010101	AdaBoost	a+p+vPC+sPC	13	60%	Average	0.723112
GIAG010101	AdaBoost	a+p+vPC+sPC	13	40%	2014NH	0.924114			GIAG010101	AdaBoost	a+p+vPC+sPC	13	40%	2014NH	0.863723
GIAG010101	AdaBoost	a+p+vPC+sPC	13	40%	2014SH	0.844989			GIAG010101	AdaBoost	a+p+vPC+sPC	13	40%	2014SH	0.811215
GIAG010101	AdaBoost	a+p+vPC+sPC	13	40%	2015NH	0.765368			GIAG010101	AdaBoost	a+p+vPC+sPC	13	40%	2015NH	0.797963
GIAG010101	AdaBoost	a+p+vPC+sPC	13	40%	2015SH	0.715545			GIAG010101	AdaBoost	a+p+vPC+sPC	13	40%	2015SH	0.738607
GIAG010101	AdaBoost	a+p+vPC+sPC	13	40%	2016NH	0.889561			GIAG010101	AdaBoost	a+p+vPC+sPC	13	40%	2016NH	0.877646
GIAG010101	AdaBoost	a+p+vPC+sPC	13	40%	2016SH	0.664917			GIAG010101	AdaBoost	a+p+vPC+sPC	13	40%	2016SH	0.716751
GIAG010101	AdaBoost	a+p+vPC+sPC	13	40%	2017NH	0.797315			GIAG010101	AdaBoost	a+p+vPC+sPC	13	40%	2017NH	0.746822
GIAG010101	AdaBoost	a+p+vPC+sPC	13	40%	2017SH	0.70261			GIAG010101	AdaBoost	a+p+vPC+sPC	13	40%	2017SH	0.709504
GIAG010101	AdaBoost	a+p+vPC+sPC	13	40%	2018NH	0.773278			GIAG010101	AdaBoost	a+p+vPC+sPC	13	40%	2018NH	0.781401
GIAG010101	AdaBoost	a+p+vPC+sPC	13	40%	2018SH	0.72189			GIAG010101	AdaBoost	a+p+vPC+sPC	13	40%	2018SH	0.62466
GIAG010101	AdaBoost	a+p+vPC+sPC	13	40%	2019NH	0.950088			GIAG010101	AdaBoost	a+p+vPC+sPC	13	40%	2019NH	0.883953
GIAG010101	AdaBoost	a+p+vPC+sPC	13	40%	2019SH	0.700572			GIAG010101	AdaBoost	a+p+vPC+sPC	13	40%	2019SH	0.715811
GIAG010101	AdaBoost	a+p+vPC+sPC	13	40%	2020NH	0.708062			GIAG010101	AdaBoost	a+p+vPC+sPC	13	40%	2020NH	0.649269
GIAG010101	AdaBoost	a+p+vPC+sPC	13	40%	2020SH	0.684797			GIAG010101	AdaBoost	a+p+vPC+sPC	13	40%	2020SH	0.649829
GIAG010101	AdaBoost	a+p+vPC+sPC	13	40%	Average	0.779085			GIAG010101	AdaBoost	a+p+vPC+sPC	13	40%	Average	0.75546
GIAG010101	AdaBoost	a+p+vPC+sPC	13	20%	2014NH	0.987966			GIAG010101	AdaBoost	a+p+vPC+sPC	13	20%	2014NH	0.926618
GIAG010101	AdaBoost	a+p+vPC+sPC	13	20%	2014SH	0.886133			GIAG010101	AdaBoost	a+p+vPC+sPC	13	20%	2014SH	0.862636
GIAG010101	AdaBoost	a+p+vPC+sPC	13	20%	2015NH	0.780549			GIAG010101	AdaBoost	a+p+vPC+sPC	13	20%	2015NH	0.909249
GIAG010101	AdaBoost	a+p+vPC+sPC	13	20%	2015SH	0.728207			GIAG010101	AdaBoost	a+p+vPC+sPC	13	20%	2015SH	0.740255
GIAG010101	AdaBoost	a+p+vPC+sPC	13	20%	2016NH	0.873743			GIAG010101	AdaBoost	a+p+vPC+sPC	13	20%	2016NH	0.875154
GIAG010101	AdaBoost	a+p+vPC+sPC	13	20%	2016SH	0.667787			GIAG010101	AdaBoost	a+p+vPC+sPC	13	20%	2016SH	0.683394
GIAG010101	AdaBoost	a+p+vPC+sPC	13	20%	2017NH	0.822637			GIAG010101	AdaBoost	a+p+vPC+sPC	13	20%	2017NH	0.77244
GIAG010101	AdaBoost	a+p+vPC+sPC	13	20%	2017SH	0.793142			GIAG010101	AdaBoost	a+p+vPC+sPC	13	20%	2017SH	0.711632
GIAG010101	AdaBoost	a+p+vPC+sPC	13	20%	2018NH	0.805135			GIAG010101	AdaBoost	a+p+vPC+sPC	13	20%	2018NH	0.806447
GIAG010101	AdaBoost	a+p+vPC+sPC	13	20%	2018SH	0.774916			GIAG010101	AdaBoost	a+p+vPC+sPC	13	20%	2018SH	0.712526
GIAG010101	AdaBoost	a+p+vPC+sPC	13	20%	2019NH	1.08188			GIAG010101	AdaBoost	a+p+vPC+sPC	13	20%	2019NH	0.875346
GIAG010101	AdaBoost	a+p+vPC+sPC	13	20%	2019SH	0.712875			GIAG010101	AdaBoost	a+p+vPC+sPC	13	20%	2019SH	0.73519
GIAG010101	AdaBoost	a+p+vPC+sPC	13	20%	2020NH	0.740969			GIAG010101	AdaBoost	a+p+vPC+sPC	13	20%	2020NH	0.647337
GIAG010101	AdaBoost	a+p+vPC+sPC	13	20%	2020SH	0.686331			GIAG010101	AdaBoost	a+p+vPC+sPC	13	20%	2020SH	0.683016
GIAG010101	AdaBoost	a+p+vPC+sPC	13	20%	Average	0.815483			GIAG010101	AdaBoost	a+p+vPC+sPC	13	20%	Average	0.784815
GIAG010101	AdaBoost	a+p+vPC+sPC	14	80%	2014NH	0.924858			GIAG010101	AdaBoost	a+p+vPC+sPC	14	80%	2014NH	0.876736
GIAG010101	AdaBoost	a+p+vPC+sPC	14	80%	2014SH	0.772052			GIAG010101	AdaBoost	a+p+vPC+sPC	14	80%	2014SH	0.795866
GIAG010101	AdaBoost	a+p+vPC+sPC	14	80%	2015NH	0.734635			GIAG010101	AdaBoost	a+p+vPC+sPC	14	80%	2015NH	0.742426
GIAG010101	AdaBoost	a+p+vPC+sPC	14	80%	2015SH	0.698938			GIAG010101	AdaBoost	a+p+vPC+sPC	14	80%	2015SH	0.678805
GIAG010101	AdaBoost	a+p+vPC+sPC	14	80%	2016NH	0.841891			GIAG010101	AdaBoost	a+p+vPC+sPC	14	80%	2016NH	0.835293
GIAG010101	AdaBoost	a+p+vPC+sPC	14	80%	2016SH	0.608646			GIAG010101	AdaBoost	a+p+vPC+sPC	14	80%	2016SH	0.602099
GIAG010101	AdaBoost	a+p+vPC+sPC	14	80%	2017NH	0.680548			GIAG010101	AdaBoost	a+p+vPC+sPC	14	80%	2017NH	0.679127
GIAG010101	AdaBoost	a+p+vPC+sPC	14	80%	2017SH	0.670962			GIAG010101	AdaBoost	a+p+vPC+sPC	14	80%	2017SH	0.681493
GIAG010101	AdaBoost	a+p+vPC+sPC	14	80%	2018NH	0.752601			GIAG010101	AdaBoost	a+p+vPC+sPC	14	80%	2018NH	0.741352
GIAG010101	AdaBoost	a+p+vPC+sPC	14	80%	2018SH	0.612416			GIAG010101	AdaBoost	a+p+vPC+sPC	14	80%	2018SH	0.615717
GIAG010101	AdaBoost	a+p+vPC+sPC	14	80%	2019NH	0.770808			GIAG010101	AdaBoost	a+p+vPC+sPC	14	80%	2019NH	0.795919
GIAG010101	AdaBoost	a+p+vPC+sPC	14	80%	2019SH	0.640921			GIAG010101	AdaBoost	a+p+vPC+sPC	14	80%	2019SH	0.644114
GIAG010101	AdaBoost	a+p+vPC+sPC	14	80%	2020NH	0.590907			GIAG010101	AdaBoost	a+p+vPC+sPC	14	80%	2020NH	0.581892
GIAG010101	AdaBoost	a+p+vPC+sPC	14	80%	2020SH	0.631483			GIAG010101	AdaBoost	a+p+vPC+sPC	14	80%	2020SH	0.628887
GIAG010101	AdaBoost	a+p+vPC+sPC	14	80%	Average	0.709034			GIAG010101	AdaBoost	a+p+vPC+sPC	14	80%	Average	0.706653
GIAG010101	AdaBoost	a+p+vPC+sPC	14	60%	2014NH	0.932834			GIAG010101	AdaBoost	a+p+vPC+sPC	14	60%	2014NH	0.85257
GIAG010101	AdaBoost	a+p+vPC+sPC	14	60%	2014SH	0.820348			GIAG010101	AdaBoost	a+p+vPC+sPC	14	60%	2014SH	0.843607
GIAG010101	AdaBoost	a+p+vPC+sPC	14	60%	2015NH	0.765847			GIAG010101	AdaBoost	a+p+vPC+sPC	14	60%	2015NH	0.775146
GIAG010101	AdaBoost	a+p+vPC+sPC	14	60%	2015SH	0.706173			GIAG010101	AdaBoost	a+p+vPC+sPC	14	60%	2015SH	0.686433
GIAG010101	AdaBoost	a+p+vPC+sPC	14	60%	2016NH	0.869542			GIAG010101	AdaBoost	a+p+vPC+sPC	14	60%	2016NH	0.807278
GIAG010101	AdaBoost	a+p+vPC+sPC	14	60%	2016SH	0.630755			GIAG010101	AdaBoost	a+p+vPC+sPC	14	60%	2016SH	0.610589
GIAG010101	AdaBoost	a+p+vPC+sPC	14	60%	2017NH	0.697538			GIAG010101	AdaBoost	a+p+vPC+sPC	14	60%	2017NH	0.693543
GIAG010101	AdaBoost	a+p+vPC+sPC	14	60%	2017SH	0.690688			GIAG010101	AdaBoost	a+p+vPC+sPC	14	60%	2017SH	0.706071
GIAG010101	AdaBoost	a+p+vPC+sPC	14	60%	2018NH	0.779223			GIAG010101	AdaBoost	a+p+vPC+sPC	14	60%	2018NH	0.730446
GIAG010101	AdaBoost	a+p+vPC+sPC	14	60%	2018SH	0.614235			GIAG010101	AdaBoost	a+p+vPC+sPC	14	60%	2018SH	0.637471
GIAG010101	AdaBoost	a+p+vPC+sPC	14	60%	2019NH	0.852305			GIAG010101	AdaBoost	a+p+vPC+sPC	14	60%	2019NH	0.818155
GIAG010101	AdaBoost	a+p+vPC+sPC	14	60%	2019SH	0.647488			GIAG010101	AdaBoost	a+p+vPC+sPC	14	60%	2019SH	0.666369
GIAG010101	AdaBoost	a+p+vPC+sPC	14	60%	2020NH	0.604108			GIAG010101	AdaBoost	a+p+vPC+sPC	14	60%	2020NH	0.568318
GIAG010101	AdaBoost	a+p+vPC+sPC	14	60%	2020SH	0.645639			GIAG010101	AdaBoost	a+p+vPC+sPC	14	60%	2020SH	0.649186
GIAG010101	AdaBoost	a+p+vPC+sPC	14	60%	Average	0.732206			GIAG010101	AdaBoost	a+p+vPC+sPC	14	60%	Average	0.718494
GIAG010101	AdaBoost	a+p+vPC+sPC	14	40%	2014NH	0.99522			GIAG010101	AdaBoost	a+p+vPC+sPC	14	40%	2014NH	0.88814
GIAG010101	AdaBoost	a+p+vPC+sPC	14	40%	2014SH	0.831668			GIAG010101	AdaBoost	a+p+vPC+sPC	14	40%	2014SH	0.881583
GIAG010101	AdaBoost	a+p+vPC+sPC	14	40%	2015NH	0.803868			GIAG010101	AdaBoost	a+p+vPC+sPC	14	40%	2015NH	0.742936
GIAG010101	AdaBoost	a+p+vPC+sPC	14	40%	2015SH	0.717464			GIAG010101	AdaBoost	a+p+vPC+sPC	14	40%	2015SH	0.74012
GIAG010101	AdaBoost	a+p+vPC+sPC	14	40%	2016NH	0.873556			GIAG010101	AdaBoost	a+p+vPC+sPC	14	40%	2016NH	0.872859
GIAG010101	AdaBoost	a+p+vPC+sPC	14	40%	2016SH	0.611137			GIAG010101	AdaBoost	a+p+vPC+sPC	14	40%	2016SH	0.635717
GIAG010101	AdaBoost	a+p+vPC+sPC	14	40%	2017NH	0.704291			GIAG010101	AdaBoost	a+p+vPC+sPC	14	40%	2017NH	0.732779
GIAG010101	AdaBoost	a+p+vPC+sPC	14	40%	2017SH	0.697949			GIAG010101	AdaBoost	a+p+vPC+sPC	14	40%	2017SH	0.766938
GIAG010101	AdaBoost	a+p+vPC+sPC	14	40%	2018NH	0.810048			GIAG010101	AdaBoost	a+p+vPC+sPC	14	40%	2018NH	0.772051
GIAG010101	AdaBoost	a+p+vPC+sPC	14	40%	2018SH	0.653652			GIAG010101	AdaBoost	a+p+vPC+sPC	14	40%	2018SH	0.611555
GIAG010101	AdaBoost	a+p+vPC+sPC	14	40%	2019NH	0.87218			GIAG010101	AdaBoost	a+p+vPC+sPC	14	40%	2019NH	0.851164
GIAG010101	AdaBoost	a+p+vPC+sPC	14	40%	2019SH	0.673323			GIAG010101	AdaBoost	a+p+vPC+sPC	14	40%	2019SH	0.694443
GIAG010101	AdaBoost	a+p+vPC+sPC	14	40%	2020NH	0.612331			GIAG010101	AdaBoost	a+p+vPC+sPC	14	40%	2020NH	0.582958
GIAG010101	AdaBoost	a+p+vPC+sPC	14	40%	2020SH	0.653096			GIAG010101	AdaBoost	a+p+vPC+sPC	14	40%	2020SH	0.626951
GIAG010101	AdaBoost	a+p+vPC+sPC	14	40%	Average	0.751601			GIAG010101	AdaBoost	a+p+vPC+sPC	14	40%	Average	0.741808
GIAG010101	AdaBoost	a+p+vPC+sPC	14	20%	2014NH	0.883128			GIAG010101	AdaBoost	a+p+vPC+sPC	14	20%	2014NH	1.00822
GIAG010101	AdaBoost	a+p+vPC+sPC	14	20%	2014SH	0.871893			GIAG010101	AdaBoost	a+p+vPC+sPC	14	20%	2014SH	0.961757
GIAG010101	AdaBoost	a+p+vPC+sPC	14	20%	2015NH	0.832691			GIAG010101	AdaBoost	a+p+vPC+sPC	14	20%	2015NH	0.908161
GIAG010101	AdaBoost	a+p+vPC+sPC	14	20%	2015SH	0.758587			GIAG010101	AdaBoost	a+p+vPC+sPC	14	20%	2015SH	0.766281
GIAG010101	AdaBoost	a+p+vPC+sPC	14	20%	2016NH	0.930827			GIAG010101	AdaBoost	a+p+vPC+sPC	14	20%	2016NH	0.976804
GIAG010101	AdaBoost	a+p+vPC+sPC	14	20%	2016SH	0.62636			GIAG010101	AdaBoost	a+p+vPC+sPC	14	20%	2016SH	0.797344
GIAG010101	AdaBoost	a+p+vPC+sPC	14	20%	2017NH	0.756804			GIAG010101	AdaBoost	a+p+vPC+sPC	14	20%	2017NH	0.844149
GIAG010101	AdaBoost	a+p+vPC+sPC	14	20%	2017SH	0.740701			GIAG010101	AdaBoost	a+p+vPC+sPC	14	20%	2017SH	0.793941
GIAG010101	AdaBoost	a+p+vPC+sPC	14	20%	2018NH	0.79701			GIAG010101	AdaBoost	a+p+vPC+sPC	14	20%	2018NH	0.753569
GIAG010101	AdaBoost	a+p+vPC+sPC	14	20%	2018SH	0.77596			GIAG010101	AdaBoost	a+p+vPC+sPC	14	20%	2018SH	0.724098
GIAG010101	AdaBoost	a+p+vPC+sPC	14	20%	2019NH	1.09982			GIAG010101	AdaBoost	a+p+vPC+sPC	14	20%	2019NH	0.938328
GIAG010101	AdaBoost	a+p+vPC+sPC	14	20%	2019SH	0.735406			GIAG010101	AdaBoost	a+p+vPC+sPC	14	20%	2019SH	0.755778
GIAG010101	AdaBoost	a+p+vPC+sPC	14	20%	2020NH	0.622973			GIAG010101	AdaBoost	a+p+vPC+sPC	14	20%	2020NH	0.632422
GIAG010101	AdaBoost	a+p+vPC+sPC	14	20%	2020SH	0.655339			GIAG010101	AdaBoost	a+p+vPC+sPC	14	20%	2020SH	0.673394
GIAG010101	AdaBoost	a+p+vPC+sPC	14	20%	Average	0.790138			GIAG010101	AdaBoost	a+p+vPC+sPC	14	20%	Average	0.826669
GIAG010101	AdaBoost	a+p+vPC+sPC	15	80%	2014NH	0.911626			GIAG010101	AdaBoost	a+p+vPC+sPC	15	80%	2014NH	0.873428
GIAG010101	AdaBoost	a+p+vPC+sPC	15	80%	2014SH	0.808519			GIAG010101	AdaBoost	a+p+vPC+sPC	15	80%	2014SH	0.799232
GIAG010101	AdaBoost	a+p+vPC+sPC	15	80%	2015NH	0.770612			GIAG010101	AdaBoost	a+p+vPC+sPC	15	80%	2015NH	0.71789
GIAG010101	AdaBoost	a+p+vPC+sPC	15	80%	2015SH	0.680743			GIAG010101	AdaBoost	a+p+vPC+sPC	15	80%	2015SH	0.716523
GIAG010101	AdaBoost	a+p+vPC+sPC	15	80%	2016NH	0.860549			GIAG010101	AdaBoost	a+p+vPC+sPC	15	80%	2016NH	0.821824
GIAG010101	AdaBoost	a+p+vPC+sPC	15	80%	2016SH	0.628581			GIAG010101	AdaBoost	a+p+vPC+sPC	15	80%	2016SH	0.610282
GIAG010101	AdaBoost	a+p+vPC+sPC	15	80%	2017NH	0.692778			GIAG010101	AdaBoost	a+p+vPC+sPC	15	80%	2017NH	0.705028
GIAG010101	AdaBoost	a+p+vPC+sPC	15	80%	2017SH	0.652494			GIAG010101	AdaBoost	a+p+vPC+sPC	15	80%	2017SH	0.661372
GIAG010101	AdaBoost	a+p+vPC+sPC	15	80%	2018NH	0.714353			GIAG010101	AdaBoost	a+p+vPC+sPC	15	80%	2018NH	0.765591
GIAG010101	AdaBoost	a+p+vPC+sPC	15	80%	2018SH	0.631389			GIAG010101	AdaBoost	a+p+vPC+sPC	15	80%	2018SH	0.610591
GIAG010101	AdaBoost	a+p+vPC+sPC	15	80%	2019NH	0.783297			GIAG010101	AdaBoost	a+p+vPC+sPC	15	80%	2019NH	0.767586
GIAG010101	AdaBoost	a+p+vPC+sPC	15	80%	2019SH	0.625304			GIAG010101	AdaBoost	a+p+vPC+sPC	15	80%	2019SH	0.650331
GIAG010101	AdaBoost	a+p+vPC+sPC	15	80%	2020NH	0.60479			GIAG010101	AdaBoost	a+p+vPC+sPC	15	80%	2020NH	0.621558
GIAG010101	AdaBoost	a+p+vPC+sPC	15	80%	2020SH	0.645642			GIAG010101	AdaBoost	a+p+vPC+sPC	15	80%	2020SH	0.64566
GIAG010101	AdaBoost	a+p+vPC+sPC	15	80%	Average	0.71634			GIAG010101	AdaBoost	a+p+vPC+sPC	15	80%	Average	0.712777
GIAG010101	AdaBoost	a+p+vPC+sPC	15	60%	2014NH	0.855087			GIAG010101	AdaBoost	a+p+vPC+sPC	15	60%	2014NH	0.814355
GIAG010101	AdaBoost	a+p+vPC+sPC	15	60%	2014SH	0.823969			GIAG010101	AdaBoost	a+p+vPC+sPC	15	60%	2014SH	0.815476
GIAG010101	AdaBoost	a+p+vPC+sPC	15	60%	2015NH	0.789084			GIAG010101	AdaBoost	a+p+vPC+sPC	15	60%	2015NH	0.782863
GIAG010101	AdaBoost	a+p+vPC+sPC	15	60%	2015SH	0.692819			GIAG010101	AdaBoost	a+p+vPC+sPC	15	60%	2015SH	0.714395
GIAG010101	AdaBoost	a+p+vPC+sPC	15	60%	2016NH	0.861445			GIAG010101	AdaBoost	a+p+vPC+sPC	15	60%	2016NH	0.887573
GIAG010101	AdaBoost	a+p+vPC+sPC	15	60%	2016SH	0.649486			GIAG010101	AdaBoost	a+p+vPC+sPC	15	60%	2016SH	0.645039
GIAG010101	AdaBoost	a+p+vPC+sPC	15	60%	2017NH	0.686053			GIAG010101	AdaBoost	a+p+vPC+sPC	15	60%	2017NH	0.682284
GIAG010101	AdaBoost	a+p+vPC+sPC	15	60%	2017SH	0.659707			GIAG010101	AdaBoost	a+p+vPC+sPC	15	60%	2017SH	0.677597
GIAG010101	AdaBoost	a+p+vPC+sPC	15	60%	2018NH	0.779779			GIAG010101	AdaBoost	a+p+vPC+sPC	15	60%	2018NH	0.741021
GIAG010101	AdaBoost	a+p+vPC+sPC	15	60%	2018SH	0.627368			GIAG010101	AdaBoost	a+p+vPC+sPC	15	60%	2018SH	0.639747
GIAG010101	AdaBoost	a+p+vPC+sPC	15	60%	2019NH	0.805874			GIAG010101	AdaBoost	a+p+vPC+sPC	15	60%	2019NH	0.817041
GIAG010101	AdaBoost	a+p+vPC+sPC	15	60%	2019SH	0.639075			GIAG010101	AdaBoost	a+p+vPC+sPC	15	60%	2019SH	0.6691
GIAG010101	AdaBoost	a+p+vPC+sPC	15	60%	2020NH	0.623432			GIAG010101	AdaBoost	a+p+vPC+sPC	15	60%	2020NH	0.638778
GIAG010101	AdaBoost	a+p+vPC+sPC	15	60%	2020SH	0.618585			GIAG010101	AdaBoost	a+p+vPC+sPC	15	60%	2020SH	0.654051
GIAG010101	AdaBoost	a+p+vPC+sPC	15	60%	Average	0.719633			GIAG010101	AdaBoost	a+p+vPC+sPC	15	60%	Average	0.724961
GIAG010101	AdaBoost	a+p+vPC+sPC	15	40%	2014NH	0.907713			GIAG010101	AdaBoost	a+p+vPC+sPC	15	40%	2014NH	0.907288
GIAG010101	AdaBoost	a+p+vPC+sPC	15	40%	2014SH	0.846542			GIAG010101	AdaBoost	a+p+vPC+sPC	15	40%	2014SH	0.858345
GIAG010101	AdaBoost	a+p+vPC+sPC	15	40%	2015NH	0.79519			GIAG010101	AdaBoost	a+p+vPC+sPC	15	40%	2015NH	0.800366
GIAG010101	AdaBoost	a+p+vPC+sPC	15	40%	2015SH	0.73091			GIAG010101	AdaBoost	a+p+vPC+sPC	15	40%	2015SH	0.752331
GIAG010101	AdaBoost	a+p+vPC+sPC	15	40%	2016NH	0.854802			GIAG010101	AdaBoost	a+p+vPC+sPC	15	40%	2016NH	0.954669
GIAG010101	AdaBoost	a+p+vPC+sPC	15	40%	2016SH	0.643749			GIAG010101	AdaBoost	a+p+vPC+sPC	15	40%	2016SH	0.687571
GIAG010101	AdaBoost	a+p+vPC+sPC	15	40%	2017NH	0.719157			GIAG010101	AdaBoost	a+p+vPC+sPC	15	40%	2017NH	0.679612
GIAG010101	AdaBoost	a+p+vPC+sPC	15	40%	2017SH	0.696309			GIAG010101	AdaBoost	a+p+vPC+sPC	15	40%	2017SH	0.710201
GIAG010101	AdaBoost	a+p+vPC+sPC	15	40%	2018NH	0.805136			GIAG010101	AdaBoost	a+p+vPC+sPC	15	40%	2018NH	0.748961
GIAG010101	AdaBoost	a+p+vPC+sPC	15	40%	2018SH	0.619502			GIAG010101	AdaBoost	a+p+vPC+sPC	15	40%	2018SH	0.701711
GIAG010101	AdaBoost	a+p+vPC+sPC	15	40%	2019NH	0.894625			GIAG010101	AdaBoost	a+p+vPC+sPC	15	40%	2019NH	0.926175
GIAG010101	AdaBoost	a+p+vPC+sPC	15	40%	2019SH	0.645921			GIAG010101	AdaBoost	a+p+vPC+sPC	15	40%	2019SH	0.67916
GIAG010101	AdaBoost	a+p+vPC+sPC	15	40%	2020NH	0.693595			GIAG010101	AdaBoost	a+p+vPC+sPC	15	40%	2020NH	0.656701
GIAG010101	AdaBoost	a+p+vPC+sPC	15	40%	2020SH	0.676393			GIAG010101	AdaBoost	a+p+vPC+sPC	15	40%	2020SH	0.634436
GIAG010101	AdaBoost	a+p+vPC+sPC	15	40%	Average	0.754474			GIAG010101	AdaBoost	a+p+vPC+sPC	15	40%	Average	0.759001
GIAG010101	AdaBoost	a+p+vPC+sPC	15	20%	2014NH	1.01712			GIAG010101	AdaBoost	a+p+vPC+sPC	15	20%	2014NH	0.894953
GIAG010101	AdaBoost	a+p+vPC+sPC	15	20%	2014SH	0.899324			GIAG010101	AdaBoost	a+p+vPC+sPC	15	20%	2014SH	0.999695
GIAG010101	AdaBoost	a+p+vPC+sPC	15	20%	2015NH	0.819553			GIAG010101	AdaBoost	a+p+vPC+sPC	15	20%	2015NH	0.84797
GIAG010101	AdaBoost	a+p+vPC+sPC	15	20%	2015SH	0.783098			GIAG010101	AdaBoost	a+p+vPC+sPC	15	20%	2015SH	0.760197
GIAG010101	AdaBoost	a+p+vPC+sPC	15	20%	2016NH	0.928992			GIAG010101	AdaBoost	a+p+vPC+sPC	15	20%	2016NH	1.09924
GIAG010101	AdaBoost	a+p+vPC+sPC	15	20%	2016SH	0.666716			GIAG010101	AdaBoost	a+p+vPC+sPC	15	20%	2016SH	0.709296
GIAG010101	AdaBoost	a+p+vPC+sPC	15	20%	2017NH	0.758529			GIAG010101	AdaBoost	a+p+vPC+sPC	15	20%	2017NH	0.710206
GIAG010101	AdaBoost	a+p+vPC+sPC	15	20%	2017SH	0.744586			GIAG010101	AdaBoost	a+p+vPC+sPC	15	20%	2017SH	0.748618
GIAG010101	AdaBoost	a+p+vPC+sPC	15	20%	2018NH	0.725225			GIAG010101	AdaBoost	a+p+vPC+sPC	15	20%	2018NH	0.752002
GIAG010101	AdaBoost	a+p+vPC+sPC	15	20%	2018SH	0.713009			GIAG010101	AdaBoost	a+p+vPC+sPC	15	20%	2018SH	0.738846
GIAG010101	AdaBoost	a+p+vPC+sPC	15	20%	2019NH	1.075			GIAG010101	AdaBoost	a+p+vPC+sPC	15	20%	2019NH	1.04719
GIAG010101	AdaBoost	a+p+vPC+sPC	15	20%	2019SH	0.702366			GIAG010101	AdaBoost	a+p+vPC+sPC	15	20%	2019SH	0.699313
GIAG010101	AdaBoost	a+p+vPC+sPC	15	20%	2020NH	0.674509			GIAG010101	AdaBoost	a+p+vPC+sPC	15	20%	2020NH	0.62201
GIAG010101	AdaBoost	a+p+vPC+sPC	15	20%	2020SH	0.678914			GIAG010101	AdaBoost	a+p+vPC+sPC	15	20%	2020SH	0.648102
GIAG010101	AdaBoost	a+p+vPC+sPC	15	20%	Average	0.804785			GIAG010101	AdaBoost	a+p+vPC+sPC	15	20%	Average	0.796199
GIAG010101	AdaBoost	a+p+vPC+sPC	16	80%	2014NH	0.856188			GIAG010101	AdaBoost	a+p+vPC+sPC	16	80%	2014NH	0.889243
GIAG010101	AdaBoost	a+p+vPC+sPC	16	80%	2014SH	0.7876			GIAG010101	AdaBoost	a+p+vPC+sPC	16	80%	2014SH	0.76713
GIAG010101	AdaBoost	a+p+vPC+sPC	16	80%	2015NH	0.737301			GIAG010101	AdaBoost	a+p+vPC+sPC	16	80%	2015NH	0.734519
GIAG010101	AdaBoost	a+p+vPC+sPC	16	80%	2015SH	0.679775			GIAG010101	AdaBoost	a+p+vPC+sPC	16	80%	2015SH	0.676155
GIAG010101	AdaBoost	a+p+vPC+sPC	16	80%	2016NH	0.876463			GIAG010101	AdaBoost	a+p+vPC+sPC	16	80%	2016NH	0.842052
GIAG010101	AdaBoost	a+p+vPC+sPC	16	80%	2016SH	0.632734			GIAG010101	AdaBoost	a+p+vPC+sPC	16	80%	2016SH	0.621352
GIAG010101	AdaBoost	a+p+vPC+sPC	16	80%	2017NH	0.68251			GIAG010101	AdaBoost	a+p+vPC+sPC	16	80%	2017NH	0.687254
GIAG010101	AdaBoost	a+p+vPC+sPC	16	80%	2017SH	0.675684			GIAG010101	AdaBoost	a+p+vPC+sPC	16	80%	2017SH	0.654956
GIAG010101	AdaBoost	a+p+vPC+sPC	16	80%	2018NH	0.705299			GIAG010101	AdaBoost	a+p+vPC+sPC	16	80%	2018NH	0.724578
GIAG010101	AdaBoost	a+p+vPC+sPC	16	80%	2018SH	0.607279			GIAG010101	AdaBoost	a+p+vPC+sPC	16	80%	2018SH	0.621688
GIAG010101	AdaBoost	a+p+vPC+sPC	16	80%	2019NH	0.819372			GIAG010101	AdaBoost	a+p+vPC+sPC	16	80%	2019NH	0.861341
GIAG010101	AdaBoost	a+p+vPC+sPC	16	80%	2019SH	0.634684			GIAG010101	AdaBoost	a+p+vPC+sPC	16	80%	2019SH	0.680166
GIAG010101	AdaBoost	a+p+vPC+sPC	16	80%	2020NH	0.647952			GIAG010101	AdaBoost	a+p+vPC+sPC	16	80%	2020NH	0.642429
GIAG010101	AdaBoost	a+p+vPC+sPC	16	80%	2020SH	0.642835			GIAG010101	AdaBoost	a+p+vPC+sPC	16	80%	2020SH	0.651095
GIAG010101	AdaBoost	a+p+vPC+sPC	16	80%	Average	0.714065			GIAG010101	AdaBoost	a+p+vPC+sPC	16	80%	Average	0.722194
GIAG010101	AdaBoost	a+p+vPC+sPC	16	60%	2014NH	0.833589			GIAG010101	AdaBoost	a+p+vPC+sPC	16	60%	2014NH	0.857116
GIAG010101	AdaBoost	a+p+vPC+sPC	16	60%	2014SH	0.827308			GIAG010101	AdaBoost	a+p+vPC+sPC	16	60%	2014SH	0.814164
GIAG010101	AdaBoost	a+p+vPC+sPC	16	60%	2015NH	0.755369			GIAG010101	AdaBoost	a+p+vPC+sPC	16	60%	2015NH	0.774625
GIAG010101	AdaBoost	a+p+vPC+sPC	16	60%	2015SH	0.717814			GIAG010101	AdaBoost	a+p+vPC+sPC	16	60%	2015SH	0.695247
GIAG010101	AdaBoost	a+p+vPC+sPC	16	60%	2016NH	0.880873			GIAG010101	AdaBoost	a+p+vPC+sPC	16	60%	2016NH	0.866814
GIAG010101	AdaBoost	a+p+vPC+sPC	16	60%	2016SH	0.654186			GIAG010101	AdaBoost	a+p+vPC+sPC	16	60%	2016SH	0.629222
GIAG010101	AdaBoost	a+p+vPC+sPC	16	60%	2017NH	0.71005			GIAG010101	AdaBoost	a+p+vPC+sPC	16	60%	2017NH	0.704613
GIAG010101	AdaBoost	a+p+vPC+sPC	16	60%	2017SH	0.661733			GIAG010101	AdaBoost	a+p+vPC+sPC	16	60%	2017SH	0.667345
GIAG010101	AdaBoost	a+p+vPC+sPC	16	60%	2018NH	0.712896			GIAG010101	AdaBoost	a+p+vPC+sPC	16	60%	2018NH	0.749514
GIAG010101	AdaBoost	a+p+vPC+sPC	16	60%	2018SH	0.626052			GIAG010101	AdaBoost	a+p+vPC+sPC	16	60%	2018SH	0.642184
GIAG010101	AdaBoost	a+p+vPC+sPC	16	60%	2019NH	0.799411			GIAG010101	AdaBoost	a+p+vPC+sPC	16	60%	2019NH	0.862061
GIAG010101	AdaBoost	a+p+vPC+sPC	16	60%	2019SH	0.662194			GIAG010101	AdaBoost	a+p+vPC+sPC	16	60%	2019SH	0.690924
GIAG010101	AdaBoost	a+p+vPC+sPC	16	60%	2020NH	0.665257			GIAG010101	AdaBoost	a+p+vPC+sPC	16	60%	2020NH	0.662741
GIAG010101	AdaBoost	a+p+vPC+sPC	16	60%	2020SH	0.67773			GIAG010101	AdaBoost	a+p+vPC+sPC	16	60%	2020SH	0.698524
GIAG010101	AdaBoost	a+p+vPC+sPC	16	60%	Average	0.729248			GIAG010101	AdaBoost	a+p+vPC+sPC	16	60%	Average	0.739968
GIAG010101	AdaBoost	a+p+vPC+sPC	16	40%	2014NH	0.849852			GIAG010101	AdaBoost	a+p+vPC+sPC	16	40%	2014NH	0.928041
GIAG010101	AdaBoost	a+p+vPC+sPC	16	40%	2014SH	0.849167			GIAG010101	AdaBoost	a+p+vPC+sPC	16	40%	2014SH	0.805383
GIAG010101	AdaBoost	a+p+vPC+sPC	16	40%	2015NH	0.742384			GIAG010101	AdaBoost	a+p+vPC+sPC	16	40%	2015NH	0.783066
GIAG010101	AdaBoost	a+p+vPC+sPC	16	40%	2015SH	0.736205			GIAG010101	AdaBoost	a+p+vPC+sPC	16	40%	2015SH	0.732671
GIAG010101	AdaBoost	a+p+vPC+sPC	16	40%	2016NH	0.938093			GIAG010101	AdaBoost	a+p+vPC+sPC	16	40%	2016NH	0.876676
GIAG010101	AdaBoost	a+p+vPC+sPC	16	40%	2016SH	0.675006			GIAG010101	AdaBoost	a+p+vPC+sPC	16	40%	2016SH	0.661605
GIAG010101	AdaBoost	a+p+vPC+sPC	16	40%	2017NH	0.691098			GIAG010101	AdaBoost	a+p+vPC+sPC	16	40%	2017NH	0.703862
GIAG010101	AdaBoost	a+p+vPC+sPC	16	40%	2017SH	0.697734			GIAG010101	AdaBoost	a+p+vPC+sPC	16	40%	2017SH	0.741943
GIAG010101	AdaBoost	a+p+vPC+sPC	16	40%	2018NH	0.720384			GIAG010101	AdaBoost	a+p+vPC+sPC	16	40%	2018NH	0.830534
GIAG010101	AdaBoost	a+p+vPC+sPC	16	40%	2018SH	0.666255			GIAG010101	AdaBoost	a+p+vPC+sPC	16	40%	2018SH	0.657697
GIAG010101	AdaBoost	a+p+vPC+sPC	16	40%	2019NH	0.823642			GIAG010101	AdaBoost	a+p+vPC+sPC	16	40%	2019NH	0.911384
GIAG010101	AdaBoost	a+p+vPC+sPC	16	40%	2019SH	0.68544			GIAG010101	AdaBoost	a+p+vPC+sPC	16	40%	2019SH	0.707306
GIAG010101	AdaBoost	a+p+vPC+sPC	16	40%	2020NH	0.665855			GIAG010101	AdaBoost	a+p+vPC+sPC	16	40%	2020NH	0.687241
GIAG010101	AdaBoost	a+p+vPC+sPC	16	40%	2020SH	0.666391			GIAG010101	AdaBoost	a+p+vPC+sPC	16	40%	2020SH	0.667138
GIAG010101	AdaBoost	a+p+vPC+sPC	16	40%	Average	0.740184			GIAG010101	AdaBoost	a+p+vPC+sPC	16	40%	Average	0.762759
GIAG010101	AdaBoost	a+p+vPC+sPC	16	20%	2014NH	0.938084			GIAG010101	AdaBoost	a+p+vPC+sPC	16	20%	2014NH	1.00128
GIAG010101	AdaBoost	a+p+vPC+sPC	16	20%	2014SH	0.807957			GIAG010101	AdaBoost	a+p+vPC+sPC	16	20%	2014SH	0.846945
GIAG010101	AdaBoost	a+p+vPC+sPC	16	20%	2015NH	0.838479			GIAG010101	AdaBoost	a+p+vPC+sPC	16	20%	2015NH	0.866838
GIAG010101	AdaBoost	a+p+vPC+sPC	16	20%	2015SH	0.788576			GIAG010101	AdaBoost	a+p+vPC+sPC	16	20%	2015SH	0.782408
GIAG010101	AdaBoost	a+p+vPC+sPC	16	20%	2016NH	0.963029			GIAG010101	AdaBoost	a+p+vPC+sPC	16	20%	2016NH	0.865959
GIAG010101	AdaBoost	a+p+vPC+sPC	16	20%	2016SH	0.713258			GIAG010101	AdaBoost	a+p+vPC+sPC	16	20%	2016SH	0.771074
GIAG010101	AdaBoost	a+p+vPC+sPC	16	20%	2017NH	0.747948			GIAG010101	AdaBoost	a+p+vPC+sPC	16	20%	2017NH	0.751636
GIAG010101	AdaBoost	a+p+vPC+sPC	16	20%	2017SH	0.731242			GIAG010101	AdaBoost	a+p+vPC+sPC	16	20%	2017SH	0.823054
GIAG010101	AdaBoost	a+p+vPC+sPC	16	20%	2018NH	0.750058			GIAG010101	AdaBoost	a+p+vPC+sPC	16	20%	2018NH	0.852757
GIAG010101	AdaBoost	a+p+vPC+sPC	16	20%	2018SH	0.691848			GIAG010101	AdaBoost	a+p+vPC+sPC	16	20%	2018SH	0.687399
GIAG010101	AdaBoost	a+p+vPC+sPC	16	20%	2019NH	0.904692			GIAG010101	AdaBoost	a+p+vPC+sPC	16	20%	2019NH	0.9276
GIAG010101	AdaBoost	a+p+vPC+sPC	16	20%	2019SH	0.743299			GIAG010101	AdaBoost	a+p+vPC+sPC	16	20%	2019SH	0.69331
GIAG010101	AdaBoost	a+p+vPC+sPC	16	20%	2020NH	0.667767			GIAG010101	AdaBoost	a+p+vPC+sPC	16	20%	2020NH	0.728462
GIAG010101	AdaBoost	a+p+vPC+sPC	16	20%	2020SH	0.700378			GIAG010101	AdaBoost	a+p+vPC+sPC	16	20%	2020SH	0.68787
GIAG010101	AdaBoost	a+p+vPC+sPC	16	20%	Average	0.78529			GIAG010101	AdaBoost	a+p+vPC+sPC	16	20%	Average	0.804571
GIAG010101	AdaBoost	a+p+vPC+sPC	17	80%	2014NH	0.856026			GIAG010101	AdaBoost	a+p+vPC+sPC	17	80%	2014NH	0.882185
GIAG010101	AdaBoost	a+p+vPC+sPC	17	80%	2014SH	0.788942			GIAG010101	AdaBoost	a+p+vPC+sPC	17	80%	2014SH	0.773806
GIAG010101	AdaBoost	a+p+vPC+sPC	17	80%	2015NH	0.760296			GIAG010101	AdaBoost	a+p+vPC+sPC	17	80%	2015NH	0.739901
GIAG010101	AdaBoost	a+p+vPC+sPC	17	80%	2015SH	0.695564			GIAG010101	AdaBoost	a+p+vPC+sPC	17	80%	2015SH	0.702176
GIAG010101	AdaBoost	a+p+vPC+sPC	17	80%	2016NH	0.84259			GIAG010101	AdaBoost	a+p+vPC+sPC	17	80%	2016NH	0.867196
GIAG010101	AdaBoost	a+p+vPC+sPC	17	80%	2016SH	0.600257			GIAG010101	AdaBoost	a+p+vPC+sPC	17	80%	2016SH	0.609907
GIAG010101	AdaBoost	a+p+vPC+sPC	17	80%	2017NH	0.705864			GIAG010101	AdaBoost	a+p+vPC+sPC	17	80%	2017NH	0.70156
GIAG010101	AdaBoost	a+p+vPC+sPC	17	80%	2017SH	0.663879			GIAG010101	AdaBoost	a+p+vPC+sPC	17	80%	2017SH	0.687208
GIAG010101	AdaBoost	a+p+vPC+sPC	17	80%	2018NH	0.739782			GIAG010101	AdaBoost	a+p+vPC+sPC	17	80%	2018NH	0.762883
GIAG010101	AdaBoost	a+p+vPC+sPC	17	80%	2018SH	0.620439			GIAG010101	AdaBoost	a+p+vPC+sPC	17	80%	2018SH	0.637451
GIAG010101	AdaBoost	a+p+vPC+sPC	17	80%	2019NH	0.798415			GIAG010101	AdaBoost	a+p+vPC+sPC	17	80%	2019NH	0.829112
GIAG010101	AdaBoost	a+p+vPC+sPC	17	80%	2019SH	0.655288			GIAG010101	AdaBoost	a+p+vPC+sPC	17	80%	2019SH	0.667007
GIAG010101	AdaBoost	a+p+vPC+sPC	17	80%	2020NH	0.593271			GIAG010101	AdaBoost	a+p+vPC+sPC	17	80%	2020NH	0.611638
GIAG010101	AdaBoost	a+p+vPC+sPC	17	80%	2020SH	0.640673			GIAG010101	AdaBoost	a+p+vPC+sPC	17	80%	2020SH	0.634577
GIAG010101	AdaBoost	a+p+vPC+sPC	17	80%	Average	0.712837			GIAG010101	AdaBoost	a+p+vPC+sPC	17	80%	Average	0.721007
GIAG010101	AdaBoost	a+p+vPC+sPC	17	60%	2014NH	0.883253			GIAG010101	AdaBoost	a+p+vPC+sPC	17	60%	2014NH	0.855028
GIAG010101	AdaBoost	a+p+vPC+sPC	17	60%	2014SH	0.79413			GIAG010101	AdaBoost	a+p+vPC+sPC	17	60%	2014SH	0.758396
GIAG010101	AdaBoost	a+p+vPC+sPC	17	60%	2015NH	0.761638			GIAG010101	AdaBoost	a+p+vPC+sPC	17	60%	2015NH	0.745024
GIAG010101	AdaBoost	a+p+vPC+sPC	17	60%	2015SH	0.696138			GIAG010101	AdaBoost	a+p+vPC+sPC	17	60%	2015SH	0.700069
GIAG010101	AdaBoost	a+p+vPC+sPC	17	60%	2016NH	0.826883			GIAG010101	AdaBoost	a+p+vPC+sPC	17	60%	2016NH	0.872791
GIAG010101	AdaBoost	a+p+vPC+sPC	17	60%	2016SH	0.621694			GIAG010101	AdaBoost	a+p+vPC+sPC	17	60%	2016SH	0.655295
GIAG010101	AdaBoost	a+p+vPC+sPC	17	60%	2017NH	0.715045			GIAG010101	AdaBoost	a+p+vPC+sPC	17	60%	2017NH	0.72052
GIAG010101	AdaBoost	a+p+vPC+sPC	17	60%	2017SH	0.679153			GIAG010101	AdaBoost	a+p+vPC+sPC	17	60%	2017SH	0.714178
GIAG010101	AdaBoost	a+p+vPC+sPC	17	60%	2018NH	0.734587			GIAG010101	AdaBoost	a+p+vPC+sPC	17	60%	2018NH	0.765426
GIAG010101	AdaBoost	a+p+vPC+sPC	17	60%	2018SH	0.660045			GIAG010101	AdaBoost	a+p+vPC+sPC	17	60%	2018SH	0.646714
GIAG010101	AdaBoost	a+p+vPC+sPC	17	60%	2019NH	0.779505			GIAG010101	AdaBoost	a+p+vPC+sPC	17	60%	2019NH	0.822615
GIAG010101	AdaBoost	a+p+vPC+sPC	17	60%	2019SH	0.673894			GIAG010101	AdaBoost	a+p+vPC+sPC	17	60%	2019SH	0.688383
GIAG010101	AdaBoost	a+p+vPC+sPC	17	60%	2020NH	0.61883			GIAG010101	AdaBoost	a+p+vPC+sPC	17	60%	2020NH	0.642413
GIAG010101	AdaBoost	a+p+vPC+sPC	17	60%	2020SH	0.630109			GIAG010101	AdaBoost	a+p+vPC+sPC	17	60%	2020SH	0.665749
GIAG010101	AdaBoost	a+p+vPC+sPC	17	60%	Average	0.721566			GIAG010101	AdaBoost	a+p+vPC+sPC	17	60%	Average	0.731031
GIAG010101	AdaBoost	a+p+vPC+sPC	17	40%	2014NH	0.904876			GIAG010101	AdaBoost	a+p+vPC+sPC	17	40%	2014NH	0.906343
GIAG010101	AdaBoost	a+p+vPC+sPC	17	40%	2014SH	0.779779			GIAG010101	AdaBoost	a+p+vPC+sPC	17	40%	2014SH	0.758008
GIAG010101	AdaBoost	a+p+vPC+sPC	17	40%	2015NH	0.775431			GIAG010101	AdaBoost	a+p+vPC+sPC	17	40%	2015NH	0.774311
GIAG010101	AdaBoost	a+p+vPC+sPC	17	40%	2015SH	0.738336			GIAG010101	AdaBoost	a+p+vPC+sPC	17	40%	2015SH	0.724125
GIAG010101	AdaBoost	a+p+vPC+sPC	17	40%	2016NH	0.842605			GIAG010101	AdaBoost	a+p+vPC+sPC	17	40%	2016NH	0.870572
GIAG010101	AdaBoost	a+p+vPC+sPC	17	40%	2016SH	0.623361			GIAG010101	AdaBoost	a+p+vPC+sPC	17	40%	2016SH	0.658352
GIAG010101	AdaBoost	a+p+vPC+sPC	17	40%	2017NH	0.788077			GIAG010101	AdaBoost	a+p+vPC+sPC	17	40%	2017NH	0.748635
GIAG010101	AdaBoost	a+p+vPC+sPC	17	40%	2017SH	0.677174			GIAG010101	AdaBoost	a+p+vPC+sPC	17	40%	2017SH	0.735234
GIAG010101	AdaBoost	a+p+vPC+sPC	17	40%	2018NH	0.809572			GIAG010101	AdaBoost	a+p+vPC+sPC	17	40%	2018NH	0.718555
GIAG010101	AdaBoost	a+p+vPC+sPC	17	40%	2018SH	0.664163			GIAG010101	AdaBoost	a+p+vPC+sPC	17	40%	2018SH	0.683508
GIAG010101	AdaBoost	a+p+vPC+sPC	17	40%	2019NH	0.782998			GIAG010101	AdaBoost	a+p+vPC+sPC	17	40%	2019NH	0.857981
GIAG010101	AdaBoost	a+p+vPC+sPC	17	40%	2019SH	0.675538			GIAG010101	AdaBoost	a+p+vPC+sPC	17	40%	2019SH	0.714407
GIAG010101	AdaBoost	a+p+vPC+sPC	17	40%	2020NH	0.658118			GIAG010101	AdaBoost	a+p+vPC+sPC	17	40%	2020NH	0.6555
GIAG010101	AdaBoost	a+p+vPC+sPC	17	40%	2020SH	0.675131			GIAG010101	AdaBoost	a+p+vPC+sPC	17	40%	2020SH	0.668996
GIAG010101	AdaBoost	a+p+vPC+sPC	17	40%	Average	0.745716			GIAG010101	AdaBoost	a+p+vPC+sPC	17	40%	Average	0.751516
GIAG010101	AdaBoost	a+p+vPC+sPC	17	20%	2014NH	0.964326			GIAG010101	AdaBoost	a+p+vPC+sPC	17	20%	2014NH	0.883118
GIAG010101	AdaBoost	a+p+vPC+sPC	17	20%	2014SH	0.818566			GIAG010101	AdaBoost	a+p+vPC+sPC	17	20%	2014SH	0.917738
GIAG010101	AdaBoost	a+p+vPC+sPC	17	20%	2015NH	0.80391			GIAG010101	AdaBoost	a+p+vPC+sPC	17	20%	2015NH	0.877351
GIAG010101	AdaBoost	a+p+vPC+sPC	17	20%	2015SH	0.761862			GIAG010101	AdaBoost	a+p+vPC+sPC	17	20%	2015SH	0.754316
GIAG010101	AdaBoost	a+p+vPC+sPC	17	20%	2016NH	0.898825			GIAG010101	AdaBoost	a+p+vPC+sPC	17	20%	2016NH	0.861654
GIAG010101	AdaBoost	a+p+vPC+sPC	17	20%	2016SH	0.667415			GIAG010101	AdaBoost	a+p+vPC+sPC	17	20%	2016SH	0.713976
GIAG010101	AdaBoost	a+p+vPC+sPC	17	20%	2017NH	0.823114			GIAG010101	AdaBoost	a+p+vPC+sPC	17	20%	2017NH	0.846335
GIAG010101	AdaBoost	a+p+vPC+sPC	17	20%	2017SH	0.761522			GIAG010101	AdaBoost	a+p+vPC+sPC	17	20%	2017SH	0.796861
GIAG010101	AdaBoost	a+p+vPC+sPC	17	20%	2018NH	0.829291			GIAG010101	AdaBoost	a+p+vPC+sPC	17	20%	2018NH	0.728183
GIAG010101	AdaBoost	a+p+vPC+sPC	17	20%	2018SH	0.709175			GIAG010101	AdaBoost	a+p+vPC+sPC	17	20%	2018SH	0.818114
GIAG010101	AdaBoost	a+p+vPC+sPC	17	20%	2019NH	0.930582			GIAG010101	AdaBoost	a+p+vPC+sPC	17	20%	2019NH	1.11007
GIAG010101	AdaBoost	a+p+vPC+sPC	17	20%	2019SH	0.741692			GIAG010101	AdaBoost	a+p+vPC+sPC	17	20%	2019SH	0.73471
GIAG010101	AdaBoost	a+p+vPC+sPC	17	20%	2020NH	0.651703			GIAG010101	AdaBoost	a+p+vPC+sPC	17	20%	2020NH	0.64918
GIAG010101	AdaBoost	a+p+vPC+sPC	17	20%	2020SH	0.699489			GIAG010101	AdaBoost	a+p+vPC+sPC	17	20%	2020SH	0.745011
GIAG010101	AdaBoost	a+p+vPC+sPC	17	20%	Average	0.792833			GIAG010101	AdaBoost	a+p+vPC+sPC	17	20%	Average	0.822007
GIAG010101	AdaBoost	a+p+vPC+sPC	18	80%	2014NH	0.913112			GIAG010101	AdaBoost	a+p+vPC+sPC	18	80%	2014NH	0.888642
GIAG010101	AdaBoost	a+p+vPC+sPC	18	80%	2014SH	0.787954			GIAG010101	AdaBoost	a+p+vPC+sPC	18	80%	2014SH	0.831906
GIAG010101	AdaBoost	a+p+vPC+sPC	18	80%	2015NH	0.765849			GIAG010101	AdaBoost	a+p+vPC+sPC	18	80%	2015NH	0.769699
GIAG010101	AdaBoost	a+p+vPC+sPC	18	80%	2015SH	0.681421			GIAG010101	AdaBoost	a+p+vPC+sPC	18	80%	2015SH	0.682229
GIAG010101	AdaBoost	a+p+vPC+sPC	18	80%	2016NH	0.840747			GIAG010101	AdaBoost	a+p+vPC+sPC	18	80%	2016NH	0.842925
GIAG010101	AdaBoost	a+p+vPC+sPC	18	80%	2016SH	0.629307			GIAG010101	AdaBoost	a+p+vPC+sPC	18	80%	2016SH	0.669138
GIAG010101	AdaBoost	a+p+vPC+sPC	18	80%	2017NH	0.691901			GIAG010101	AdaBoost	a+p+vPC+sPC	18	80%	2017NH	0.696402
GIAG010101	AdaBoost	a+p+vPC+sPC	18	80%	2017SH	0.681682			GIAG010101	AdaBoost	a+p+vPC+sPC	18	80%	2017SH	0.711008
GIAG010101	AdaBoost	a+p+vPC+sPC	18	80%	2018NH	0.712394			GIAG010101	AdaBoost	a+p+vPC+sPC	18	80%	2018NH	0.782802
GIAG010101	AdaBoost	a+p+vPC+sPC	18	80%	2018SH	0.636176			GIAG010101	AdaBoost	a+p+vPC+sPC	18	80%	2018SH	0.619404
GIAG010101	AdaBoost	a+p+vPC+sPC	18	80%	2019NH	0.816965			GIAG010101	AdaBoost	a+p+vPC+sPC	18	80%	2019NH	0.77407
GIAG010101	AdaBoost	a+p+vPC+sPC	18	80%	2019SH	0.643731			GIAG010101	AdaBoost	a+p+vPC+sPC	18	80%	2019SH	0.654031
GIAG010101	AdaBoost	a+p+vPC+sPC	18	80%	2020NH	0.603256			GIAG010101	AdaBoost	a+p+vPC+sPC	18	80%	2020NH	0.609798
GIAG010101	AdaBoost	a+p+vPC+sPC	18	80%	2020SH	0.629698			GIAG010101	AdaBoost	a+p+vPC+sPC	18	80%	2020SH	0.624464
GIAG010101	AdaBoost	a+p+vPC+sPC	18	80%	Average	0.718422			GIAG010101	AdaBoost	a+p+vPC+sPC	18	80%	Average	0.722863
GIAG010101	AdaBoost	a+p+vPC+sPC	18	60%	2014NH	0.96731			GIAG010101	AdaBoost	a+p+vPC+sPC	18	60%	2014NH	0.908734
GIAG010101	AdaBoost	a+p+vPC+sPC	18	60%	2014SH	0.822771			GIAG010101	AdaBoost	a+p+vPC+sPC	18	60%	2014SH	0.810942
GIAG010101	AdaBoost	a+p+vPC+sPC	18	60%	2015NH	0.814696			GIAG010101	AdaBoost	a+p+vPC+sPC	18	60%	2015NH	0.773498
GIAG010101	AdaBoost	a+p+vPC+sPC	18	60%	2015SH	0.700886			GIAG010101	AdaBoost	a+p+vPC+sPC	18	60%	2015SH	0.677793
GIAG010101	AdaBoost	a+p+vPC+sPC	18	60%	2016NH	0.875983			GIAG010101	AdaBoost	a+p+vPC+sPC	18	60%	2016NH	0.841078
GIAG010101	AdaBoost	a+p+vPC+sPC	18	60%	2016SH	0.636279			GIAG010101	AdaBoost	a+p+vPC+sPC	18	60%	2016SH	0.686546
GIAG010101	AdaBoost	a+p+vPC+sPC	18	60%	2017NH	0.690986			GIAG010101	AdaBoost	a+p+vPC+sPC	18	60%	2017NH	0.701319
GIAG010101	AdaBoost	a+p+vPC+sPC	18	60%	2017SH	0.702558			GIAG010101	AdaBoost	a+p+vPC+sPC	18	60%	2017SH	0.719708
GIAG010101	AdaBoost	a+p+vPC+sPC	18	60%	2018NH	0.716781			GIAG010101	AdaBoost	a+p+vPC+sPC	18	60%	2018NH	0.758346
GIAG010101	AdaBoost	a+p+vPC+sPC	18	60%	2018SH	0.654509			GIAG010101	AdaBoost	a+p+vPC+sPC	18	60%	2018SH	0.622139
GIAG010101	AdaBoost	a+p+vPC+sPC	18	60%	2019NH	0.80278			GIAG010101	AdaBoost	a+p+vPC+sPC	18	60%	2019NH	0.800136
GIAG010101	AdaBoost	a+p+vPC+sPC	18	60%	2019SH	0.667406			GIAG010101	AdaBoost	a+p+vPC+sPC	18	60%	2019SH	0.680839
GIAG010101	AdaBoost	a+p+vPC+sPC	18	60%	2020NH	0.610019			GIAG010101	AdaBoost	a+p+vPC+sPC	18	60%	2020NH	0.613603
GIAG010101	AdaBoost	a+p+vPC+sPC	18	60%	2020SH	0.654449			GIAG010101	AdaBoost	a+p+vPC+sPC	18	60%	2020SH	0.623401
GIAG010101	AdaBoost	a+p+vPC+sPC	18	60%	Average	0.739231			GIAG010101	AdaBoost	a+p+vPC+sPC	18	60%	Average	0.729531
GIAG010101	AdaBoost	a+p+vPC+sPC	18	40%	2014NH	0.951487			GIAG010101	AdaBoost	a+p+vPC+sPC	18	40%	2014NH	0.882614
GIAG010101	AdaBoost	a+p+vPC+sPC	18	40%	2014SH	0.86947			GIAG010101	AdaBoost	a+p+vPC+sPC	18	40%	2014SH	0.785361
GIAG010101	AdaBoost	a+p+vPC+sPC	18	40%	2015NH	0.821523			GIAG010101	AdaBoost	a+p+vPC+sPC	18	40%	2015NH	0.771674
GIAG010101	AdaBoost	a+p+vPC+sPC	18	40%	2015SH	0.729234			GIAG010101	AdaBoost	a+p+vPC+sPC	18	40%	2015SH	0.698322
GIAG010101	AdaBoost	a+p+vPC+sPC	18	40%	2016NH	0.889767			GIAG010101	AdaBoost	a+p+vPC+sPC	18	40%	2016NH	0.764817
GIAG010101	AdaBoost	a+p+vPC+sPC	18	40%	2016SH	0.645059			GIAG010101	AdaBoost	a+p+vPC+sPC	18	40%	2016SH	0.694853
GIAG010101	AdaBoost	a+p+vPC+sPC	18	40%	2017NH	0.72404			GIAG010101	AdaBoost	a+p+vPC+sPC	18	40%	2017NH	0.75623
GIAG010101	AdaBoost	a+p+vPC+sPC	18	40%	2017SH	0.692321			GIAG010101	AdaBoost	a+p+vPC+sPC	18	40%	2017SH	0.696498
GIAG010101	AdaBoost	a+p+vPC+sPC	18	40%	2018NH	0.751025			GIAG010101	AdaBoost	a+p+vPC+sPC	18	40%	2018NH	0.766825
GIAG010101	AdaBoost	a+p+vPC+sPC	18	40%	2018SH	0.725446			GIAG010101	AdaBoost	a+p+vPC+sPC	18	40%	2018SH	0.631478
GIAG010101	AdaBoost	a+p+vPC+sPC	18	40%	2019NH	0.932951			GIAG010101	AdaBoost	a+p+vPC+sPC	18	40%	2019NH	0.834103
GIAG010101	AdaBoost	a+p+vPC+sPC	18	40%	2019SH	0.690536			GIAG010101	AdaBoost	a+p+vPC+sPC	18	40%	2019SH	0.680066
GIAG010101	AdaBoost	a+p+vPC+sPC	18	40%	2020NH	0.633858			GIAG010101	AdaBoost	a+p+vPC+sPC	18	40%	2020NH	0.598438
GIAG010101	AdaBoost	a+p+vPC+sPC	18	40%	2020SH	0.643835			GIAG010101	AdaBoost	a+p+vPC+sPC	18	40%	2020SH	0.640398
GIAG010101	AdaBoost	a+p+vPC+sPC	18	40%	Average	0.765738			GIAG010101	AdaBoost	a+p+vPC+sPC	18	40%	Average	0.731856
GIAG010101	AdaBoost	a+p+vPC+sPC	18	20%	2014NH	0.951207			GIAG010101	AdaBoost	a+p+vPC+sPC	18	20%	2014NH	0.850835
GIAG010101	AdaBoost	a+p+vPC+sPC	18	20%	2014SH	0.909854			GIAG010101	AdaBoost	a+p+vPC+sPC	18	20%	2014SH	0.797674
GIAG010101	AdaBoost	a+p+vPC+sPC	18	20%	2015NH	0.860141			GIAG010101	AdaBoost	a+p+vPC+sPC	18	20%	2015NH	0.921604
GIAG010101	AdaBoost	a+p+vPC+sPC	18	20%	2015SH	0.770744			GIAG010101	AdaBoost	a+p+vPC+sPC	18	20%	2015SH	0.761163
GIAG010101	AdaBoost	a+p+vPC+sPC	18	20%	2016NH	0.864606			GIAG010101	AdaBoost	a+p+vPC+sPC	18	20%	2016NH	0.874201
GIAG010101	AdaBoost	a+p+vPC+sPC	18	20%	2016SH	0.724889			GIAG010101	AdaBoost	a+p+vPC+sPC	18	20%	2016SH	0.771481
GIAG010101	AdaBoost	a+p+vPC+sPC	18	20%	2017NH	0.759906			GIAG010101	AdaBoost	a+p+vPC+sPC	18	20%	2017NH	0.947214
GIAG010101	AdaBoost	a+p+vPC+sPC	18	20%	2017SH	0.732208			GIAG010101	AdaBoost	a+p+vPC+sPC	18	20%	2017SH	0.768941
GIAG010101	AdaBoost	a+p+vPC+sPC	18	20%	2018NH	0.785371			GIAG010101	AdaBoost	a+p+vPC+sPC	18	20%	2018NH	0.827701
GIAG010101	AdaBoost	a+p+vPC+sPC	18	20%	2018SH	0.760493			GIAG010101	AdaBoost	a+p+vPC+sPC	18	20%	2018SH	0.841252
GIAG010101	AdaBoost	a+p+vPC+sPC	18	20%	2019NH	0.94649			GIAG010101	AdaBoost	a+p+vPC+sPC	18	20%	2019NH	0.92936
GIAG010101	AdaBoost	a+p+vPC+sPC	18	20%	2019SH	0.724715			GIAG010101	AdaBoost	a+p+vPC+sPC	18	20%	2019SH	0.692302
GIAG010101	AdaBoost	a+p+vPC+sPC	18	20%	2020NH	0.616027			GIAG010101	AdaBoost	a+p+vPC+sPC	18	20%	2020NH	0.672494
GIAG010101	AdaBoost	a+p+vPC+sPC	18	20%	2020SH	0.73136			GIAG010101	AdaBoost	a+p+vPC+sPC	18	20%	2020SH	0.698708
GIAG010101	AdaBoost	a+p+vPC+sPC	18	20%	Average	0.795465			GIAG010101	AdaBoost	a+p+vPC+sPC	18	20%	Average	0.810631
GIAG010101	AdaBoost	a+p+vPC+sPC	19	80%	2014NH	0.856701			GIAG010101	AdaBoost	a+p+vPC+sPC	19	80%	2014NH	0.84326
GIAG010101	AdaBoost	a+p+vPC+sPC	19	80%	2014SH	0.805885			GIAG010101	AdaBoost	a+p+vPC+sPC	19	80%	2014SH	0.80427
GIAG010101	AdaBoost	a+p+vPC+sPC	19	80%	2015NH	0.752111			GIAG010101	AdaBoost	a+p+vPC+sPC	19	80%	2015NH	0.736872
GIAG010101	AdaBoost	a+p+vPC+sPC	19	80%	2015SH	0.694947			GIAG010101	AdaBoost	a+p+vPC+sPC	19	80%	2015SH	0.687264
GIAG010101	AdaBoost	a+p+vPC+sPC	19	80%	2016NH	0.880245			GIAG010101	AdaBoost	a+p+vPC+sPC	19	80%	2016NH	0.881674
GIAG010101	AdaBoost	a+p+vPC+sPC	19	80%	2016SH	0.615416			GIAG010101	AdaBoost	a+p+vPC+sPC	19	80%	2016SH	0.654237
GIAG010101	AdaBoost	a+p+vPC+sPC	19	80%	2017NH	0.688181			GIAG010101	AdaBoost	a+p+vPC+sPC	19	80%	2017NH	0.679391
GIAG010101	AdaBoost	a+p+vPC+sPC	19	80%	2017SH	0.661081			GIAG010101	AdaBoost	a+p+vPC+sPC	19	80%	2017SH	0.636305
GIAG010101	AdaBoost	a+p+vPC+sPC	19	80%	2018NH	0.73111			GIAG010101	AdaBoost	a+p+vPC+sPC	19	80%	2018NH	0.730463
GIAG010101	AdaBoost	a+p+vPC+sPC	19	80%	2018SH	0.598619			GIAG010101	AdaBoost	a+p+vPC+sPC	19	80%	2018SH	0.611024
GIAG010101	AdaBoost	a+p+vPC+sPC	19	80%	2019NH	0.82847			GIAG010101	AdaBoost	a+p+vPC+sPC	19	80%	2019NH	0.807419
GIAG010101	AdaBoost	a+p+vPC+sPC	19	80%	2019SH	0.626845			GIAG010101	AdaBoost	a+p+vPC+sPC	19	80%	2019SH	0.667928
GIAG010101	AdaBoost	a+p+vPC+sPC	19	80%	2020NH	0.602455			GIAG010101	AdaBoost	a+p+vPC+sPC	19	80%	2020NH	0.615314
GIAG010101	AdaBoost	a+p+vPC+sPC	19	80%	2020SH	0.638412			GIAG010101	AdaBoost	a+p+vPC+sPC	19	80%	2020SH	0.645233
GIAG010101	AdaBoost	a+p+vPC+sPC	19	80%	Average	0.712435			GIAG010101	AdaBoost	a+p+vPC+sPC	19	80%	Average	0.713548
GIAG010101	AdaBoost	a+p+vPC+sPC	19	60%	2014NH	0.902325			GIAG010101	AdaBoost	a+p+vPC+sPC	19	60%	2014NH	0.851143
GIAG010101	AdaBoost	a+p+vPC+sPC	19	60%	2014SH	0.828681			GIAG010101	AdaBoost	a+p+vPC+sPC	19	60%	2014SH	0.835073
GIAG010101	AdaBoost	a+p+vPC+sPC	19	60%	2015NH	0.757325			GIAG010101	AdaBoost	a+p+vPC+sPC	19	60%	2015NH	0.749226
GIAG010101	AdaBoost	a+p+vPC+sPC	19	60%	2015SH	0.697916			GIAG010101	AdaBoost	a+p+vPC+sPC	19	60%	2015SH	0.705793
GIAG010101	AdaBoost	a+p+vPC+sPC	19	60%	2016NH	0.896625			GIAG010101	AdaBoost	a+p+vPC+sPC	19	60%	2016NH	0.820926
GIAG010101	AdaBoost	a+p+vPC+sPC	19	60%	2016SH	0.634767			GIAG010101	AdaBoost	a+p+vPC+sPC	19	60%	2016SH	0.654469
GIAG010101	AdaBoost	a+p+vPC+sPC	19	60%	2017NH	0.702094			GIAG010101	AdaBoost	a+p+vPC+sPC	19	60%	2017NH	0.678201
GIAG010101	AdaBoost	a+p+vPC+sPC	19	60%	2017SH	0.656132			GIAG010101	AdaBoost	a+p+vPC+sPC	19	60%	2017SH	0.677518
GIAG010101	AdaBoost	a+p+vPC+sPC	19	60%	2018NH	0.730631			GIAG010101	AdaBoost	a+p+vPC+sPC	19	60%	2018NH	0.708932
GIAG010101	AdaBoost	a+p+vPC+sPC	19	60%	2018SH	0.640946			GIAG010101	AdaBoost	a+p+vPC+sPC	19	60%	2018SH	0.625492
GIAG010101	AdaBoost	a+p+vPC+sPC	19	60%	2019NH	0.829036			GIAG010101	AdaBoost	a+p+vPC+sPC	19	60%	2019NH	0.826065
GIAG010101	AdaBoost	a+p+vPC+sPC	19	60%	2019SH	0.63323			GIAG010101	AdaBoost	a+p+vPC+sPC	19	60%	2019SH	0.675172
GIAG010101	AdaBoost	a+p+vPC+sPC	19	60%	2020NH	0.625482			GIAG010101	AdaBoost	a+p+vPC+sPC	19	60%	2020NH	0.610718
GIAG010101	AdaBoost	a+p+vPC+sPC	19	60%	2020SH	0.638765			GIAG010101	AdaBoost	a+p+vPC+sPC	19	60%	2020SH	0.656364
GIAG010101	AdaBoost	a+p+vPC+sPC	19	60%	Average	0.726573			GIAG010101	AdaBoost	a+p+vPC+sPC	19	60%	Average	0.721092
GIAG010101	AdaBoost	a+p+vPC+sPC	19	40%	2014NH	0.918456			GIAG010101	AdaBoost	a+p+vPC+sPC	19	40%	2014NH	0.969873
GIAG010101	AdaBoost	a+p+vPC+sPC	19	40%	2014SH	0.862565			GIAG010101	AdaBoost	a+p+vPC+sPC	19	40%	2014SH	0.913984
GIAG010101	AdaBoost	a+p+vPC+sPC	19	40%	2015NH	0.779118			GIAG010101	AdaBoost	a+p+vPC+sPC	19	40%	2015NH	0.763699
GIAG010101	AdaBoost	a+p+vPC+sPC	19	40%	2015SH	0.702695			GIAG010101	AdaBoost	a+p+vPC+sPC	19	40%	2015SH	0.742443
GIAG010101	AdaBoost	a+p+vPC+sPC	19	40%	2016NH	0.905354			GIAG010101	AdaBoost	a+p+vPC+sPC	19	40%	2016NH	0.889176
GIAG010101	AdaBoost	a+p+vPC+sPC	19	40%	2016SH	0.62442			GIAG010101	AdaBoost	a+p+vPC+sPC	19	40%	2016SH	0.710598
GIAG010101	AdaBoost	a+p+vPC+sPC	19	40%	2017NH	0.701326			GIAG010101	AdaBoost	a+p+vPC+sPC	19	40%	2017NH	0.692524
GIAG010101	AdaBoost	a+p+vPC+sPC	19	40%	2017SH	0.688123			GIAG010101	AdaBoost	a+p+vPC+sPC	19	40%	2017SH	0.717693
GIAG010101	AdaBoost	a+p+vPC+sPC	19	40%	2018NH	0.748237			GIAG010101	AdaBoost	a+p+vPC+sPC	19	40%	2018NH	0.763698
GIAG010101	AdaBoost	a+p+vPC+sPC	19	40%	2018SH	0.679056			GIAG010101	AdaBoost	a+p+vPC+sPC	19	40%	2018SH	0.728321
GIAG010101	AdaBoost	a+p+vPC+sPC	19	40%	2019NH	0.892842			GIAG010101	AdaBoost	a+p+vPC+sPC	19	40%	2019NH	0.842579
GIAG010101	AdaBoost	a+p+vPC+sPC	19	40%	2019SH	0.664124			GIAG010101	AdaBoost	a+p+vPC+sPC	19	40%	2019SH	0.700324
GIAG010101	AdaBoost	a+p+vPC+sPC	19	40%	2020NH	0.66323			GIAG010101	AdaBoost	a+p+vPC+sPC	19	40%	2020NH	0.653328
GIAG010101	AdaBoost	a+p+vPC+sPC	19	40%	2020SH	0.655104			GIAG010101	AdaBoost	a+p+vPC+sPC	19	40%	2020SH	0.674393
GIAG010101	AdaBoost	a+p+vPC+sPC	19	40%	Average	0.749736			GIAG010101	AdaBoost	a+p+vPC+sPC	19	40%	Average	0.765498
GIAG010101	AdaBoost	a+p+vPC+sPC	19	20%	2014NH	0.873377			GIAG010101	AdaBoost	a+p+vPC+sPC	19	20%	2014NH	1.07197
GIAG010101	AdaBoost	a+p+vPC+sPC	19	20%	2014SH	0.850402			GIAG010101	AdaBoost	a+p+vPC+sPC	19	20%	2014SH	1.02777
GIAG010101	AdaBoost	a+p+vPC+sPC	19	20%	2015NH	0.859897			GIAG010101	AdaBoost	a+p+vPC+sPC	19	20%	2015NH	0.812576
GIAG010101	AdaBoost	a+p+vPC+sPC	19	20%	2015SH	0.725771			GIAG010101	AdaBoost	a+p+vPC+sPC	19	20%	2015SH	0.746266
GIAG010101	AdaBoost	a+p+vPC+sPC	19	20%	2016NH	0.899091			GIAG010101	AdaBoost	a+p+vPC+sPC	19	20%	2016NH	0.823093
GIAG010101	AdaBoost	a+p+vPC+sPC	19	20%	2016SH	0.727805			GIAG010101	AdaBoost	a+p+vPC+sPC	19	20%	2016SH	0.660313
GIAG010101	AdaBoost	a+p+vPC+sPC	19	20%	2017NH	0.771127			GIAG010101	AdaBoost	a+p+vPC+sPC	19	20%	2017NH	0.756656
GIAG010101	AdaBoost	a+p+vPC+sPC	19	20%	2017SH	0.752231			GIAG010101	AdaBoost	a+p+vPC+sPC	19	20%	2017SH	0.747923
GIAG010101	AdaBoost	a+p+vPC+sPC	19	20%	2018NH	0.800511			GIAG010101	AdaBoost	a+p+vPC+sPC	19	20%	2018NH	0.818454
GIAG010101	AdaBoost	a+p+vPC+sPC	19	20%	2018SH	0.726868			GIAG010101	AdaBoost	a+p+vPC+sPC	19	20%	2018SH	0.84058
GIAG010101	AdaBoost	a+p+vPC+sPC	19	20%	2019NH	0.9959			GIAG010101	AdaBoost	a+p+vPC+sPC	19	20%	2019NH	1.03749
GIAG010101	AdaBoost	a+p+vPC+sPC	19	20%	2019SH	0.684439			GIAG010101	AdaBoost	a+p+vPC+sPC	19	20%	2019SH	0.789156
GIAG010101	AdaBoost	a+p+vPC+sPC	19	20%	2020NH	0.663811			GIAG010101	AdaBoost	a+p+vPC+sPC	19	20%	2020NH	0.71486
GIAG010101	AdaBoost	a+p+vPC+sPC	19	20%	2020SH	0.677356			GIAG010101	AdaBoost	a+p+vPC+sPC	19	20%	2020SH	0.718087
GIAG010101	AdaBoost	a+p+vPC+sPC	19	20%	Average	0.783936			GIAG010101	AdaBoost	a+p+vPC+sPC	19	20%	Average	0.833259
GIAG010101	AdaBoost	a+p+vPC+sPC	20	80%	2014NH	0.817692			GIAG010101	AdaBoost	a+p+vPC+sPC	20	80%	2014NH	0.86549
GIAG010101	AdaBoost	a+p+vPC+sPC	20	80%	2014SH	0.78585			GIAG010101	AdaBoost	a+p+vPC+sPC	20	80%	2014SH	0.779491
GIAG010101	AdaBoost	a+p+vPC+sPC	20	80%	2015NH	0.745686			GIAG010101	AdaBoost	a+p+vPC+sPC	20	80%	2015NH	0.752151
GIAG010101	AdaBoost	a+p+vPC+sPC	20	80%	2015SH	0.68245			GIAG010101	AdaBoost	a+p+vPC+sPC	20	80%	2015SH	0.690576
GIAG010101	AdaBoost	a+p+vPC+sPC	20	80%	2016NH	0.88224			GIAG010101	AdaBoost	a+p+vPC+sPC	20	80%	2016NH	0.860865
GIAG010101	AdaBoost	a+p+vPC+sPC	20	80%	2016SH	0.627084			GIAG010101	AdaBoost	a+p+vPC+sPC	20	80%	2016SH	0.613017
GIAG010101	AdaBoost	a+p+vPC+sPC	20	80%	2017NH	0.684074			GIAG010101	AdaBoost	a+p+vPC+sPC	20	80%	2017NH	0.688501
GIAG010101	AdaBoost	a+p+vPC+sPC	20	80%	2017SH	0.652049			GIAG010101	AdaBoost	a+p+vPC+sPC	20	80%	2017SH	0.65962
GIAG010101	AdaBoost	a+p+vPC+sPC	20	80%	2018NH	0.707593			GIAG010101	AdaBoost	a+p+vPC+sPC	20	80%	2018NH	0.757643
GIAG010101	AdaBoost	a+p+vPC+sPC	20	80%	2018SH	0.59852			GIAG010101	AdaBoost	a+p+vPC+sPC	20	80%	2018SH	0.611285
GIAG010101	AdaBoost	a+p+vPC+sPC	20	80%	2019NH	0.789733			GIAG010101	AdaBoost	a+p+vPC+sPC	20	80%	2019NH	0.824836
GIAG010101	AdaBoost	a+p+vPC+sPC	20	80%	2019SH	0.649179			GIAG010101	AdaBoost	a+p+vPC+sPC	20	80%	2019SH	0.645913
GIAG010101	AdaBoost	a+p+vPC+sPC	20	80%	2020NH	0.596012			GIAG010101	AdaBoost	a+p+vPC+sPC	20	80%	2020NH	0.585608
GIAG010101	AdaBoost	a+p+vPC+sPC	20	80%	2020SH	0.601462			GIAG010101	AdaBoost	a+p+vPC+sPC	20	80%	2020SH	0.62032
GIAG010101	AdaBoost	a+p+vPC+sPC	20	80%	Average	0.70045			GIAG010101	AdaBoost	a+p+vPC+sPC	20	80%	Average	0.709812
GIAG010101	AdaBoost	a+p+vPC+sPC	20	60%	2014NH	0.881542			GIAG010101	AdaBoost	a+p+vPC+sPC	20	60%	2014NH	0.88426
GIAG010101	AdaBoost	a+p+vPC+sPC	20	60%	2014SH	0.783007			GIAG010101	AdaBoost	a+p+vPC+sPC	20	60%	2014SH	0.773294
GIAG010101	AdaBoost	a+p+vPC+sPC	20	60%	2015NH	0.777006			GIAG010101	AdaBoost	a+p+vPC+sPC	20	60%	2015NH	0.780173
GIAG010101	AdaBoost	a+p+vPC+sPC	20	60%	2015SH	0.696913			GIAG010101	AdaBoost	a+p+vPC+sPC	20	60%	2015SH	0.697899
GIAG010101	AdaBoost	a+p+vPC+sPC	20	60%	2016NH	0.885988			GIAG010101	AdaBoost	a+p+vPC+sPC	20	60%	2016NH	0.837789
GIAG010101	AdaBoost	a+p+vPC+sPC	20	60%	2016SH	0.656194			GIAG010101	AdaBoost	a+p+vPC+sPC	20	60%	2016SH	0.632286
GIAG010101	AdaBoost	a+p+vPC+sPC	20	60%	2017NH	0.727805			GIAG010101	AdaBoost	a+p+vPC+sPC	20	60%	2017NH	0.686494
GIAG010101	AdaBoost	a+p+vPC+sPC	20	60%	2017SH	0.674456			GIAG010101	AdaBoost	a+p+vPC+sPC	20	60%	2017SH	0.664347
GIAG010101	AdaBoost	a+p+vPC+sPC	20	60%	2018NH	0.70887			GIAG010101	AdaBoost	a+p+vPC+sPC	20	60%	2018NH	0.787357
GIAG010101	AdaBoost	a+p+vPC+sPC	20	60%	2018SH	0.600805			GIAG010101	AdaBoost	a+p+vPC+sPC	20	60%	2018SH	0.605883
GIAG010101	AdaBoost	a+p+vPC+sPC	20	60%	2019NH	0.91884			GIAG010101	AdaBoost	a+p+vPC+sPC	20	60%	2019NH	0.892565
GIAG010101	AdaBoost	a+p+vPC+sPC	20	60%	2019SH	0.679663			GIAG010101	AdaBoost	a+p+vPC+sPC	20	60%	2019SH	0.68242
GIAG010101	AdaBoost	a+p+vPC+sPC	20	60%	2020NH	0.570683			GIAG010101	AdaBoost	a+p+vPC+sPC	20	60%	2020NH	0.581549
GIAG010101	AdaBoost	a+p+vPC+sPC	20	60%	2020SH	0.609059			GIAG010101	AdaBoost	a+p+vPC+sPC	20	60%	2020SH	0.629106
GIAG010101	AdaBoost	a+p+vPC+sPC	20	60%	Average	0.729253			GIAG010101	AdaBoost	a+p+vPC+sPC	20	60%	Average	0.724183
GIAG010101	AdaBoost	a+p+vPC+sPC	20	40%	2014NH	0.924116			GIAG010101	AdaBoost	a+p+vPC+sPC	20	40%	2014NH	0.813683
GIAG010101	AdaBoost	a+p+vPC+sPC	20	40%	2014SH	0.818191			GIAG010101	AdaBoost	a+p+vPC+sPC	20	40%	2014SH	0.825445
GIAG010101	AdaBoost	a+p+vPC+sPC	20	40%	2015NH	0.776205			GIAG010101	AdaBoost	a+p+vPC+sPC	20	40%	2015NH	0.816339
GIAG010101	AdaBoost	a+p+vPC+sPC	20	40%	2015SH	0.709217			GIAG010101	AdaBoost	a+p+vPC+sPC	20	40%	2015SH	0.711766
GIAG010101	AdaBoost	a+p+vPC+sPC	20	40%	2016NH	0.901636			GIAG010101	AdaBoost	a+p+vPC+sPC	20	40%	2016NH	0.848366
GIAG010101	AdaBoost	a+p+vPC+sPC	20	40%	2016SH	0.676592			GIAG010101	AdaBoost	a+p+vPC+sPC	20	40%	2016SH	0.687432
GIAG010101	AdaBoost	a+p+vPC+sPC	20	40%	2017NH	0.777363			GIAG010101	AdaBoost	a+p+vPC+sPC	20	40%	2017NH	0.687494
GIAG010101	AdaBoost	a+p+vPC+sPC	20	40%	2017SH	0.669434			GIAG010101	AdaBoost	a+p+vPC+sPC	20	40%	2017SH	0.686445
GIAG010101	AdaBoost	a+p+vPC+sPC	20	40%	2018NH	0.777945			GIAG010101	AdaBoost	a+p+vPC+sPC	20	40%	2018NH	0.827296
GIAG010101	AdaBoost	a+p+vPC+sPC	20	40%	2018SH	0.634773			GIAG010101	AdaBoost	a+p+vPC+sPC	20	40%	2018SH	0.711703
GIAG010101	AdaBoost	a+p+vPC+sPC	20	40%	2019NH	0.940334			GIAG010101	AdaBoost	a+p+vPC+sPC	20	40%	2019NH	1.00507
GIAG010101	AdaBoost	a+p+vPC+sPC	20	40%	2019SH	0.671755			GIAG010101	AdaBoost	a+p+vPC+sPC	20	40%	2019SH	0.708542
GIAG010101	AdaBoost	a+p+vPC+sPC	20	40%	2020NH	0.611264			GIAG010101	AdaBoost	a+p+vPC+sPC	20	40%	2020NH	0.623426
GIAG010101	AdaBoost	a+p+vPC+sPC	20	40%	2020SH	0.63748			GIAG010101	AdaBoost	a+p+vPC+sPC	20	40%	2020SH	0.683565
GIAG010101	AdaBoost	a+p+vPC+sPC	20	40%	Average	0.754105			GIAG010101	AdaBoost	a+p+vPC+sPC	20	40%	Average	0.754738
GIAG010101	AdaBoost	a+p+vPC+sPC	20	20%	2014NH	0.987574			GIAG010101	AdaBoost	a+p+vPC+sPC	20	20%	2014NH	0.825615
GIAG010101	AdaBoost	a+p+vPC+sPC	20	20%	2014SH	0.849949			GIAG010101	AdaBoost	a+p+vPC+sPC	20	20%	2014SH	0.868146
GIAG010101	AdaBoost	a+p+vPC+sPC	20	20%	2015NH	0.788744			GIAG010101	AdaBoost	a+p+vPC+sPC	20	20%	2015NH	0.847969
GIAG010101	AdaBoost	a+p+vPC+sPC	20	20%	2015SH	0.759179			GIAG010101	AdaBoost	a+p+vPC+sPC	20	20%	2015SH	0.721942
GIAG010101	AdaBoost	a+p+vPC+sPC	20	20%	2016NH	0.922813			GIAG010101	AdaBoost	a+p+vPC+sPC	20	20%	2016NH	0.882716
GIAG010101	AdaBoost	a+p+vPC+sPC	20	20%	2016SH	0.760517			GIAG010101	AdaBoost	a+p+vPC+sPC	20	20%	2016SH	0.726628
GIAG010101	AdaBoost	a+p+vPC+sPC	20	20%	2017NH	0.851476			GIAG010101	AdaBoost	a+p+vPC+sPC	20	20%	2017NH	0.673173
GIAG010101	AdaBoost	a+p+vPC+sPC	20	20%	2017SH	0.732748			GIAG010101	AdaBoost	a+p+vPC+sPC	20	20%	2017SH	0.740114
GIAG010101	AdaBoost	a+p+vPC+sPC	20	20%	2018NH	0.769451			GIAG010101	AdaBoost	a+p+vPC+sPC	20	20%	2018NH	0.827158
GIAG010101	AdaBoost	a+p+vPC+sPC	20	20%	2018SH	0.692321			GIAG010101	AdaBoost	a+p+vPC+sPC	20	20%	2018SH	0.783556
GIAG010101	AdaBoost	a+p+vPC+sPC	20	20%	2019NH	0.949266			GIAG010101	AdaBoost	a+p+vPC+sPC	20	20%	2019NH	1.02581
GIAG010101	AdaBoost	a+p+vPC+sPC	20	20%	2019SH	0.729061			GIAG010101	AdaBoost	a+p+vPC+sPC	20	20%	2019SH	0.729739
GIAG010101	AdaBoost	a+p+vPC+sPC	20	20%	2020NH	0.67083			GIAG010101	AdaBoost	a+p+vPC+sPC	20	20%	2020NH	0.678927
GIAG010101	AdaBoost	a+p+vPC+sPC	20	20%	2020SH	0.659076			GIAG010101	AdaBoost	a+p+vPC+sPC	20	20%	2020SH	0.76671
GIAG010101	AdaBoost	a+p+vPC+sPC	20	20%	Average	0.799216			GIAG010101	AdaBoost	a+p+vPC+sPC	20	20%	Average	0.785379
GIAG010101	AdaBoost	a+p+vPC+sPC	21	80%	2014NH	0.899446			GIAG010101	AdaBoost	a+p+vPC+sPC	21	80%	2014NH	0.89932
GIAG010101	AdaBoost	a+p+vPC+sPC	21	80%	2014SH	0.793226			GIAG010101	AdaBoost	a+p+vPC+sPC	21	80%	2014SH	0.76479
GIAG010101	AdaBoost	a+p+vPC+sPC	21	80%	2015NH	0.750854			GIAG010101	AdaBoost	a+p+vPC+sPC	21	80%	2015NH	0.771544
GIAG010101	AdaBoost	a+p+vPC+sPC	21	80%	2015SH	0.700421			GIAG010101	AdaBoost	a+p+vPC+sPC	21	80%	2015SH	0.69141
GIAG010101	AdaBoost	a+p+vPC+sPC	21	80%	2016NH	0.86449			GIAG010101	AdaBoost	a+p+vPC+sPC	21	80%	2016NH	0.856803
GIAG010101	AdaBoost	a+p+vPC+sPC	21	80%	2016SH	0.623689			GIAG010101	AdaBoost	a+p+vPC+sPC	21	80%	2016SH	0.623559
GIAG010101	AdaBoost	a+p+vPC+sPC	21	80%	2017NH	0.677949			GIAG010101	AdaBoost	a+p+vPC+sPC	21	80%	2017NH	0.692545
GIAG010101	AdaBoost	a+p+vPC+sPC	21	80%	2017SH	0.663381			GIAG010101	AdaBoost	a+p+vPC+sPC	21	80%	2017SH	0.654688
GIAG010101	AdaBoost	a+p+vPC+sPC	21	80%	2018NH	0.736482			GIAG010101	AdaBoost	a+p+vPC+sPC	21	80%	2018NH	0.775472
GIAG010101	AdaBoost	a+p+vPC+sPC	21	80%	2018SH	0.593427			GIAG010101	AdaBoost	a+p+vPC+sPC	21	80%	2018SH	0.641958
GIAG010101	AdaBoost	a+p+vPC+sPC	21	80%	2019NH	0.856122			GIAG010101	AdaBoost	a+p+vPC+sPC	21	80%	2019NH	0.828802
GIAG010101	AdaBoost	a+p+vPC+sPC	21	80%	2019SH	0.646572			GIAG010101	AdaBoost	a+p+vPC+sPC	21	80%	2019SH	0.65474
GIAG010101	AdaBoost	a+p+vPC+sPC	21	80%	2020NH	0.59326			GIAG010101	AdaBoost	a+p+vPC+sPC	21	80%	2020NH	0.623107
GIAG010101	AdaBoost	a+p+vPC+sPC	21	80%	2020SH	0.63445			GIAG010101	AdaBoost	a+p+vPC+sPC	21	80%	2020SH	0.637987
GIAG010101	AdaBoost	a+p+vPC+sPC	21	80%	Average	0.717386			GIAG010101	AdaBoost	a+p+vPC+sPC	21	80%	Average	0.722277
GIAG010101	AdaBoost	a+p+vPC+sPC	21	60%	2014NH	0.953386			GIAG010101	AdaBoost	a+p+vPC+sPC	21	60%	2014NH	0.899256
GIAG010101	AdaBoost	a+p+vPC+sPC	21	60%	2014SH	0.798679			GIAG010101	AdaBoost	a+p+vPC+sPC	21	60%	2014SH	0.78871
GIAG010101	AdaBoost	a+p+vPC+sPC	21	60%	2015NH	0.756836			GIAG010101	AdaBoost	a+p+vPC+sPC	21	60%	2015NH	0.796213
GIAG010101	AdaBoost	a+p+vPC+sPC	21	60%	2015SH	0.691721			GIAG010101	AdaBoost	a+p+vPC+sPC	21	60%	2015SH	0.731769
GIAG010101	AdaBoost	a+p+vPC+sPC	21	60%	2016NH	0.845376			GIAG010101	AdaBoost	a+p+vPC+sPC	21	60%	2016NH	0.885826
GIAG010101	AdaBoost	a+p+vPC+sPC	21	60%	2016SH	0.651096			GIAG010101	AdaBoost	a+p+vPC+sPC	21	60%	2016SH	0.649127
GIAG010101	AdaBoost	a+p+vPC+sPC	21	60%	2017NH	0.664906			GIAG010101	AdaBoost	a+p+vPC+sPC	21	60%	2017NH	0.735284
GIAG010101	AdaBoost	a+p+vPC+sPC	21	60%	2017SH	0.676298			GIAG010101	AdaBoost	a+p+vPC+sPC	21	60%	2017SH	0.663322
GIAG010101	AdaBoost	a+p+vPC+sPC	21	60%	2018NH	0.759763			GIAG010101	AdaBoost	a+p+vPC+sPC	21	60%	2018NH	0.736167
GIAG010101	AdaBoost	a+p+vPC+sPC	21	60%	2018SH	0.605301			GIAG010101	AdaBoost	a+p+vPC+sPC	21	60%	2018SH	0.625201
GIAG010101	AdaBoost	a+p+vPC+sPC	21	60%	2019NH	0.880927			GIAG010101	AdaBoost	a+p+vPC+sPC	21	60%	2019NH	0.838775
GIAG010101	AdaBoost	a+p+vPC+sPC	21	60%	2019SH	0.653087			GIAG010101	AdaBoost	a+p+vPC+sPC	21	60%	2019SH	0.676425
GIAG010101	AdaBoost	a+p+vPC+sPC	21	60%	2020NH	0.599525			GIAG010101	AdaBoost	a+p+vPC+sPC	21	60%	2020NH	0.6404
GIAG010101	AdaBoost	a+p+vPC+sPC	21	60%	2020SH	0.649226			GIAG010101	AdaBoost	a+p+vPC+sPC	21	60%	2020SH	0.64558
GIAG010101	AdaBoost	a+p+vPC+sPC	21	60%	Average	0.72804			GIAG010101	AdaBoost	a+p+vPC+sPC	21	60%	Average	0.740155
GIAG010101	AdaBoost	a+p+vPC+sPC	21	40%	2014NH	0.922768			GIAG010101	AdaBoost	a+p+vPC+sPC	21	40%	2014NH	0.903754
GIAG010101	AdaBoost	a+p+vPC+sPC	21	40%	2014SH	0.767577			GIAG010101	AdaBoost	a+p+vPC+sPC	21	40%	2014SH	0.839542
GIAG010101	AdaBoost	a+p+vPC+sPC	21	40%	2015NH	0.77551			GIAG010101	AdaBoost	a+p+vPC+sPC	21	40%	2015NH	0.851267
GIAG010101	AdaBoost	a+p+vPC+sPC	21	40%	2015SH	0.725925			GIAG010101	AdaBoost	a+p+vPC+sPC	21	40%	2015SH	0.718718
GIAG010101	AdaBoost	a+p+vPC+sPC	21	40%	2016NH	0.875501			GIAG010101	AdaBoost	a+p+vPC+sPC	21	40%	2016NH	0.922061
GIAG010101	AdaBoost	a+p+vPC+sPC	21	40%	2016SH	0.644495			GIAG010101	AdaBoost	a+p+vPC+sPC	21	40%	2016SH	0.650638
GIAG010101	AdaBoost	a+p+vPC+sPC	21	40%	2017NH	0.726606			GIAG010101	AdaBoost	a+p+vPC+sPC	21	40%	2017NH	0.733606
GIAG010101	AdaBoost	a+p+vPC+sPC	21	40%	2017SH	0.723602			GIAG010101	AdaBoost	a+p+vPC+sPC	21	40%	2017SH	0.70522
GIAG010101	AdaBoost	a+p+vPC+sPC	21	40%	2018NH	0.719597			GIAG010101	AdaBoost	a+p+vPC+sPC	21	40%	2018NH	0.719535
GIAG010101	AdaBoost	a+p+vPC+sPC	21	40%	2018SH	0.641099			GIAG010101	AdaBoost	a+p+vPC+sPC	21	40%	2018SH	0.670889
GIAG010101	AdaBoost	a+p+vPC+sPC	21	40%	2019NH	0.960682			GIAG010101	AdaBoost	a+p+vPC+sPC	21	40%	2019NH	0.877125
GIAG010101	AdaBoost	a+p+vPC+sPC	21	40%	2019SH	0.681599			GIAG010101	AdaBoost	a+p+vPC+sPC	21	40%	2019SH	0.681708
GIAG010101	AdaBoost	a+p+vPC+sPC	21	40%	2020NH	0.611051			GIAG010101	AdaBoost	a+p+vPC+sPC	21	40%	2020NH	0.618581
GIAG010101	AdaBoost	a+p+vPC+sPC	21	40%	2020SH	0.669915			GIAG010101	AdaBoost	a+p+vPC+sPC	21	40%	2020SH	0.64043
GIAG010101	AdaBoost	a+p+vPC+sPC	21	40%	Average	0.749291			GIAG010101	AdaBoost	a+p+vPC+sPC	21	40%	Average	0.754164
GIAG010101	AdaBoost	a+p+vPC+sPC	21	20%	2014NH	0.917015			GIAG010101	AdaBoost	a+p+vPC+sPC	21	20%	2014NH	0.944629
GIAG010101	AdaBoost	a+p+vPC+sPC	21	20%	2014SH	0.783794			GIAG010101	AdaBoost	a+p+vPC+sPC	21	20%	2014SH	0.96504
GIAG010101	AdaBoost	a+p+vPC+sPC	21	20%	2015NH	0.828145			GIAG010101	AdaBoost	a+p+vPC+sPC	21	20%	2015NH	0.879878
GIAG010101	AdaBoost	a+p+vPC+sPC	21	20%	2015SH	0.743052			GIAG010101	AdaBoost	a+p+vPC+sPC	21	20%	2015SH	0.762526
GIAG010101	AdaBoost	a+p+vPC+sPC	21	20%	2016NH	0.905903			GIAG010101	AdaBoost	a+p+vPC+sPC	21	20%	2016NH	0.918542
GIAG010101	AdaBoost	a+p+vPC+sPC	21	20%	2016SH	0.670337			GIAG010101	AdaBoost	a+p+vPC+sPC	21	20%	2016SH	0.658979
GIAG010101	AdaBoost	a+p+vPC+sPC	21	20%	2017NH	0.753706			GIAG010101	AdaBoost	a+p+vPC+sPC	21	20%	2017NH	0.771801
GIAG010101	AdaBoost	a+p+vPC+sPC	21	20%	2017SH	0.787698			GIAG010101	AdaBoost	a+p+vPC+sPC	21	20%	2017SH	0.778794
GIAG010101	AdaBoost	a+p+vPC+sPC	21	20%	2018NH	0.763954			GIAG010101	AdaBoost	a+p+vPC+sPC	21	20%	2018NH	0.799523
GIAG010101	AdaBoost	a+p+vPC+sPC	21	20%	2018SH	0.647792			GIAG010101	AdaBoost	a+p+vPC+sPC	21	20%	2018SH	0.714062
GIAG010101	AdaBoost	a+p+vPC+sPC	21	20%	2019NH	0.973177			GIAG010101	AdaBoost	a+p+vPC+sPC	21	20%	2019NH	0.980724
GIAG010101	AdaBoost	a+p+vPC+sPC	21	20%	2019SH	0.689882			GIAG010101	AdaBoost	a+p+vPC+sPC	21	20%	2019SH	0.707119
GIAG010101	AdaBoost	a+p+vPC+sPC	21	20%	2020NH	0.630297			GIAG010101	AdaBoost	a+p+vPC+sPC	21	20%	2020NH	0.644617
GIAG010101	AdaBoost	a+p+vPC+sPC	21	20%	2020SH	0.643999			GIAG010101	AdaBoost	a+p+vPC+sPC	21	20%	2020SH	0.686681
GIAG010101	AdaBoost	a+p+vPC+sPC	21	20%	Average	0.767552			GIAG010101	AdaBoost	a+p+vPC+sPC	21	20%	Average	0.802361
GIAG010101	AdaBoost	a+p+vPC+sPC	22	80%	2014NH	0.895191			GIAG010101	AdaBoost	a+p+vPC+sPC	22	80%	2014NH	0.842944
GIAG010101	AdaBoost	a+p+vPC+sPC	22	80%	2014SH	0.824237			GIAG010101	AdaBoost	a+p+vPC+sPC	22	80%	2014SH	0.749992
GIAG010101	AdaBoost	a+p+vPC+sPC	22	80%	2015NH	0.746253			GIAG010101	AdaBoost	a+p+vPC+sPC	22	80%	2015NH	0.733858
GIAG010101	AdaBoost	a+p+vPC+sPC	22	80%	2015SH	0.689832			GIAG010101	AdaBoost	a+p+vPC+sPC	22	80%	2015SH	0.688181
GIAG010101	AdaBoost	a+p+vPC+sPC	22	80%	2016NH	0.850313			GIAG010101	AdaBoost	a+p+vPC+sPC	22	80%	2016NH	0.84835
GIAG010101	AdaBoost	a+p+vPC+sPC	22	80%	2016SH	0.611563			GIAG010101	AdaBoost	a+p+vPC+sPC	22	80%	2016SH	0.603305
GIAG010101	AdaBoost	a+p+vPC+sPC	22	80%	2017NH	0.687947			GIAG010101	AdaBoost	a+p+vPC+sPC	22	80%	2017NH	0.673067
GIAG010101	AdaBoost	a+p+vPC+sPC	22	80%	2017SH	0.663617			GIAG010101	AdaBoost	a+p+vPC+sPC	22	80%	2017SH	0.645615
GIAG010101	AdaBoost	a+p+vPC+sPC	22	80%	2018NH	0.755689			GIAG010101	AdaBoost	a+p+vPC+sPC	22	80%	2018NH	0.703873
GIAG010101	AdaBoost	a+p+vPC+sPC	22	80%	2018SH	0.624634			GIAG010101	AdaBoost	a+p+vPC+sPC	22	80%	2018SH	0.654899
GIAG010101	AdaBoost	a+p+vPC+sPC	22	80%	2019NH	0.790804			GIAG010101	AdaBoost	a+p+vPC+sPC	22	80%	2019NH	0.838817
GIAG010101	AdaBoost	a+p+vPC+sPC	22	80%	2019SH	0.63705			GIAG010101	AdaBoost	a+p+vPC+sPC	22	80%	2019SH	0.647407
GIAG010101	AdaBoost	a+p+vPC+sPC	22	80%	2020NH	0.58445			GIAG010101	AdaBoost	a+p+vPC+sPC	22	80%	2020NH	0.602168
GIAG010101	AdaBoost	a+p+vPC+sPC	22	80%	2020SH	0.652598			GIAG010101	AdaBoost	a+p+vPC+sPC	22	80%	2020SH	0.604706
GIAG010101	AdaBoost	a+p+vPC+sPC	22	80%	Average	0.714452			GIAG010101	AdaBoost	a+p+vPC+sPC	22	80%	Average	0.701961
GIAG010101	AdaBoost	a+p+vPC+sPC	22	60%	2014NH	0.901136			GIAG010101	AdaBoost	a+p+vPC+sPC	22	60%	2014NH	0.877816
GIAG010101	AdaBoost	a+p+vPC+sPC	22	60%	2014SH	0.814405			GIAG010101	AdaBoost	a+p+vPC+sPC	22	60%	2014SH	0.763028
GIAG010101	AdaBoost	a+p+vPC+sPC	22	60%	2015NH	0.726296			GIAG010101	AdaBoost	a+p+vPC+sPC	22	60%	2015NH	0.741643
GIAG010101	AdaBoost	a+p+vPC+sPC	22	60%	2015SH	0.696108			GIAG010101	AdaBoost	a+p+vPC+sPC	22	60%	2015SH	0.681469
GIAG010101	AdaBoost	a+p+vPC+sPC	22	60%	2016NH	0.896139			GIAG010101	AdaBoost	a+p+vPC+sPC	22	60%	2016NH	0.889088
GIAG010101	AdaBoost	a+p+vPC+sPC	22	60%	2016SH	0.619434			GIAG010101	AdaBoost	a+p+vPC+sPC	22	60%	2016SH	0.634031
GIAG010101	AdaBoost	a+p+vPC+sPC	22	60%	2017NH	0.693311			GIAG010101	AdaBoost	a+p+vPC+sPC	22	60%	2017NH	0.67877
GIAG010101	AdaBoost	a+p+vPC+sPC	22	60%	2017SH	0.673841			GIAG010101	AdaBoost	a+p+vPC+sPC	22	60%	2017SH	0.658698
GIAG010101	AdaBoost	a+p+vPC+sPC	22	60%	2018NH	0.773931			GIAG010101	AdaBoost	a+p+vPC+sPC	22	60%	2018NH	0.77847
GIAG010101	AdaBoost	a+p+vPC+sPC	22	60%	2018SH	0.627647			GIAG010101	AdaBoost	a+p+vPC+sPC	22	60%	2018SH	0.672256
GIAG010101	AdaBoost	a+p+vPC+sPC	22	60%	2019NH	0.850621			GIAG010101	AdaBoost	a+p+vPC+sPC	22	60%	2019NH	0.921137
GIAG010101	AdaBoost	a+p+vPC+sPC	22	60%	2019SH	0.660616			GIAG010101	AdaBoost	a+p+vPC+sPC	22	60%	2019SH	0.656215
GIAG010101	AdaBoost	a+p+vPC+sPC	22	60%	2020NH	0.593212			GIAG010101	AdaBoost	a+p+vPC+sPC	22	60%	2020NH	0.609186
GIAG010101	AdaBoost	a+p+vPC+sPC	22	60%	2020SH	0.637836			GIAG010101	AdaBoost	a+p+vPC+sPC	22	60%	2020SH	0.588587
GIAG010101	AdaBoost	a+p+vPC+sPC	22	60%	Average	0.723619			GIAG010101	AdaBoost	a+p+vPC+sPC	22	60%	Average	0.720313
GIAG010101	AdaBoost	a+p+vPC+sPC	22	40%	2014NH	0.939907			GIAG010101	AdaBoost	a+p+vPC+sPC	22	40%	2014NH	0.9362
GIAG010101	AdaBoost	a+p+vPC+sPC	22	40%	2014SH	0.803384			GIAG010101	AdaBoost	a+p+vPC+sPC	22	40%	2014SH	0.789679
GIAG010101	AdaBoost	a+p+vPC+sPC	22	40%	2015NH	0.773443			GIAG010101	AdaBoost	a+p+vPC+sPC	22	40%	2015NH	0.746692
GIAG010101	AdaBoost	a+p+vPC+sPC	22	40%	2015SH	0.706074			GIAG010101	AdaBoost	a+p+vPC+sPC	22	40%	2015SH	0.682913
GIAG010101	AdaBoost	a+p+vPC+sPC	22	40%	2016NH	0.893824			GIAG010101	AdaBoost	a+p+vPC+sPC	22	40%	2016NH	0.889946
GIAG010101	AdaBoost	a+p+vPC+sPC	22	40%	2016SH	0.631816			GIAG010101	AdaBoost	a+p+vPC+sPC	22	40%	2016SH	0.614684
GIAG010101	AdaBoost	a+p+vPC+sPC	22	40%	2017NH	0.731454			GIAG010101	AdaBoost	a+p+vPC+sPC	22	40%	2017NH	0.711577
GIAG010101	AdaBoost	a+p+vPC+sPC	22	40%	2017SH	0.707041			GIAG010101	AdaBoost	a+p+vPC+sPC	22	40%	2017SH	0.68215
GIAG010101	AdaBoost	a+p+vPC+sPC	22	40%	2018NH	0.821398			GIAG010101	AdaBoost	a+p+vPC+sPC	22	40%	2018NH	0.802785
GIAG010101	AdaBoost	a+p+vPC+sPC	22	40%	2018SH	0.640142			GIAG010101	AdaBoost	a+p+vPC+sPC	22	40%	2018SH	0.687203
GIAG010101	AdaBoost	a+p+vPC+sPC	22	40%	2019NH	0.938961			GIAG010101	AdaBoost	a+p+vPC+sPC	22	40%	2019NH	0.985248
GIAG010101	AdaBoost	a+p+vPC+sPC	22	40%	2019SH	0.707421			GIAG010101	AdaBoost	a+p+vPC+sPC	22	40%	2019SH	0.655216
GIAG010101	AdaBoost	a+p+vPC+sPC	22	40%	2020NH	0.606146			GIAG010101	AdaBoost	a+p+vPC+sPC	22	40%	2020NH	0.620243
GIAG010101	AdaBoost	a+p+vPC+sPC	22	40%	2020SH	0.645768			GIAG010101	AdaBoost	a+p+vPC+sPC	22	40%	2020SH	0.599459
GIAG010101	AdaBoost	a+p+vPC+sPC	22	40%	Average	0.753547			GIAG010101	AdaBoost	a+p+vPC+sPC	22	40%	Average	0.740925
GIAG010101	AdaBoost	a+p+vPC+sPC	22	20%	2014NH	0.933046			GIAG010101	AdaBoost	a+p+vPC+sPC	22	20%	2014NH	0.98938
GIAG010101	AdaBoost	a+p+vPC+sPC	22	20%	2014SH	0.874801			GIAG010101	AdaBoost	a+p+vPC+sPC	22	20%	2014SH	0.833143
GIAG010101	AdaBoost	a+p+vPC+sPC	22	20%	2015NH	0.880652			GIAG010101	AdaBoost	a+p+vPC+sPC	22	20%	2015NH	0.771917
GIAG010101	AdaBoost	a+p+vPC+sPC	22	20%	2015SH	0.720038			GIAG010101	AdaBoost	a+p+vPC+sPC	22	20%	2015SH	0.716748
GIAG010101	AdaBoost	a+p+vPC+sPC	22	20%	2016NH	0.924886			GIAG010101	AdaBoost	a+p+vPC+sPC	22	20%	2016NH	1.02312
GIAG010101	AdaBoost	a+p+vPC+sPC	22	20%	2016SH	0.650322			GIAG010101	AdaBoost	a+p+vPC+sPC	22	20%	2016SH	0.6964
GIAG010101	AdaBoost	a+p+vPC+sPC	22	20%	2017NH	0.748196			GIAG010101	AdaBoost	a+p+vPC+sPC	22	20%	2017NH	0.882512
GIAG010101	AdaBoost	a+p+vPC+sPC	22	20%	2017SH	0.749534			GIAG010101	AdaBoost	a+p+vPC+sPC	22	20%	2017SH	0.818086
GIAG010101	AdaBoost	a+p+vPC+sPC	22	20%	2018NH	0.830197			GIAG010101	AdaBoost	a+p+vPC+sPC	22	20%	2018NH	0.819952
GIAG010101	AdaBoost	a+p+vPC+sPC	22	20%	2018SH	0.698427			GIAG010101	AdaBoost	a+p+vPC+sPC	22	20%	2018SH	0.704283
GIAG010101	AdaBoost	a+p+vPC+sPC	22	20%	2019NH	0.965183			GIAG010101	AdaBoost	a+p+vPC+sPC	22	20%	2019NH	1.05673
GIAG010101	AdaBoost	a+p+vPC+sPC	22	20%	2019SH	0.692996			GIAG010101	AdaBoost	a+p+vPC+sPC	22	20%	2019SH	0.688119
GIAG010101	AdaBoost	a+p+vPC+sPC	22	20%	2020NH	0.646653			GIAG010101	AdaBoost	a+p+vPC+sPC	22	20%	2020NH	0.704219
GIAG010101	AdaBoost	a+p+vPC+sPC	22	20%	2020SH	0.663748			GIAG010101	AdaBoost	a+p+vPC+sPC	22	20%	2020SH	0.652948
GIAG010101	AdaBoost	a+p+vPC+sPC	22	20%	Average	0.783395			GIAG010101	AdaBoost	a+p+vPC+sPC	22	20%	Average	0.812076
GIAG010101	AdaBoost	a+p+vPC+sPC	23	80%	2014NH	0.827257			GIAG010101	AdaBoost	a+p+vPC+sPC	23	80%	2014NH	0.845278
GIAG010101	AdaBoost	a+p+vPC+sPC	23	80%	2014SH	0.840885			GIAG010101	AdaBoost	a+p+vPC+sPC	23	80%	2014SH	0.794096
GIAG010101	AdaBoost	a+p+vPC+sPC	23	80%	2015NH	0.784275			GIAG010101	AdaBoost	a+p+vPC+sPC	23	80%	2015NH	0.798615
GIAG010101	AdaBoost	a+p+vPC+sPC	23	80%	2015SH	0.700689			GIAG010101	AdaBoost	a+p+vPC+sPC	23	80%	2015SH	0.687621
GIAG010101	AdaBoost	a+p+vPC+sPC	23	80%	2016NH	0.884764			GIAG010101	AdaBoost	a+p+vPC+sPC	23	80%	2016NH	0.84128
GIAG010101	AdaBoost	a+p+vPC+sPC	23	80%	2016SH	0.610628			GIAG010101	AdaBoost	a+p+vPC+sPC	23	80%	2016SH	0.616986
GIAG010101	AdaBoost	a+p+vPC+sPC	23	80%	2017NH	0.704987			GIAG010101	AdaBoost	a+p+vPC+sPC	23	80%	2017NH	0.687268
GIAG010101	AdaBoost	a+p+vPC+sPC	23	80%	2017SH	0.668961			GIAG010101	AdaBoost	a+p+vPC+sPC	23	80%	2017SH	0.658992
GIAG010101	AdaBoost	a+p+vPC+sPC	23	80%	2018NH	0.729123			GIAG010101	AdaBoost	a+p+vPC+sPC	23	80%	2018NH	0.693291
GIAG010101	AdaBoost	a+p+vPC+sPC	23	80%	2018SH	0.603992			GIAG010101	AdaBoost	a+p+vPC+sPC	23	80%	2018SH	0.635032
GIAG010101	AdaBoost	a+p+vPC+sPC	23	80%	2019NH	0.876624			GIAG010101	AdaBoost	a+p+vPC+sPC	23	80%	2019NH	0.80195
GIAG010101	AdaBoost	a+p+vPC+sPC	23	80%	2019SH	0.640592			GIAG010101	AdaBoost	a+p+vPC+sPC	23	80%	2019SH	0.63519
GIAG010101	AdaBoost	a+p+vPC+sPC	23	80%	2020NH	0.599574			GIAG010101	AdaBoost	a+p+vPC+sPC	23	80%	2020NH	0.610392
GIAG010101	AdaBoost	a+p+vPC+sPC	23	80%	2020SH	0.640573			GIAG010101	AdaBoost	a+p+vPC+sPC	23	80%	2020SH	0.639511
GIAG010101	AdaBoost	a+p+vPC+sPC	23	80%	Average	0.723229			GIAG010101	AdaBoost	a+p+vPC+sPC	23	80%	Average	0.712461
GIAG010101	AdaBoost	a+p+vPC+sPC	23	60%	2014NH	0.929055			GIAG010101	AdaBoost	a+p+vPC+sPC	23	60%	2014NH	0.920398
GIAG010101	AdaBoost	a+p+vPC+sPC	23	60%	2014SH	0.841736			GIAG010101	AdaBoost	a+p+vPC+sPC	23	60%	2014SH	0.770306
GIAG010101	AdaBoost	a+p+vPC+sPC	23	60%	2015NH	0.795325			GIAG010101	AdaBoost	a+p+vPC+sPC	23	60%	2015NH	0.768507
GIAG010101	AdaBoost	a+p+vPC+sPC	23	60%	2015SH	0.687954			GIAG010101	AdaBoost	a+p+vPC+sPC	23	60%	2015SH	0.741129
GIAG010101	AdaBoost	a+p+vPC+sPC	23	60%	2016NH	0.905401			GIAG010101	AdaBoost	a+p+vPC+sPC	23	60%	2016NH	0.910721
GIAG010101	AdaBoost	a+p+vPC+sPC	23	60%	2016SH	0.623524			GIAG010101	AdaBoost	a+p+vPC+sPC	23	60%	2016SH	0.631513
GIAG010101	AdaBoost	a+p+vPC+sPC	23	60%	2017NH	0.697806			GIAG010101	AdaBoost	a+p+vPC+sPC	23	60%	2017NH	0.701778
GIAG010101	AdaBoost	a+p+vPC+sPC	23	60%	2017SH	0.685943			GIAG010101	AdaBoost	a+p+vPC+sPC	23	60%	2017SH	0.665419
GIAG010101	AdaBoost	a+p+vPC+sPC	23	60%	2018NH	0.74915			GIAG010101	AdaBoost	a+p+vPC+sPC	23	60%	2018NH	0.716565
GIAG010101	AdaBoost	a+p+vPC+sPC	23	60%	2018SH	0.637465			GIAG010101	AdaBoost	a+p+vPC+sPC	23	60%	2018SH	0.638131
GIAG010101	AdaBoost	a+p+vPC+sPC	23	60%	2019NH	0.938778			GIAG010101	AdaBoost	a+p+vPC+sPC	23	60%	2019NH	0.835271
GIAG010101	AdaBoost	a+p+vPC+sPC	23	60%	2019SH	0.66294			GIAG010101	AdaBoost	a+p+vPC+sPC	23	60%	2019SH	0.659255
GIAG010101	AdaBoost	a+p+vPC+sPC	23	60%	2020NH	0.59646			GIAG010101	AdaBoost	a+p+vPC+sPC	23	60%	2020NH	0.628311
GIAG010101	AdaBoost	a+p+vPC+sPC	23	60%	2020SH	0.649392			GIAG010101	AdaBoost	a+p+vPC+sPC	23	60%	2020SH	0.631746
GIAG010101	AdaBoost	a+p+vPC+sPC	23	60%	Average	0.743991			GIAG010101	AdaBoost	a+p+vPC+sPC	23	60%	Average	0.730668
GIAG010101	AdaBoost	a+p+vPC+sPC	23	40%	2014NH	0.85027			GIAG010101	AdaBoost	a+p+vPC+sPC	23	40%	2014NH	0.890782
GIAG010101	AdaBoost	a+p+vPC+sPC	23	40%	2014SH	0.849244			GIAG010101	AdaBoost	a+p+vPC+sPC	23	40%	2014SH	0.777502
GIAG010101	AdaBoost	a+p+vPC+sPC	23	40%	2015NH	0.810811			GIAG010101	AdaBoost	a+p+vPC+sPC	23	40%	2015NH	0.789
GIAG010101	AdaBoost	a+p+vPC+sPC	23	40%	2015SH	0.736851			GIAG010101	AdaBoost	a+p+vPC+sPC	23	40%	2015SH	0.747547
GIAG010101	AdaBoost	a+p+vPC+sPC	23	40%	2016NH	0.962238			GIAG010101	AdaBoost	a+p+vPC+sPC	23	40%	2016NH	0.932995
GIAG010101	AdaBoost	a+p+vPC+sPC	23	40%	2016SH	0.665337			GIAG010101	AdaBoost	a+p+vPC+sPC	23	40%	2016SH	0.624567
GIAG010101	AdaBoost	a+p+vPC+sPC	23	40%	2017NH	0.718418			GIAG010101	AdaBoost	a+p+vPC+sPC	23	40%	2017NH	0.703954
GIAG010101	AdaBoost	a+p+vPC+sPC	23	40%	2017SH	0.695803			GIAG010101	AdaBoost	a+p+vPC+sPC	23	40%	2017SH	0.671095
GIAG010101	AdaBoost	a+p+vPC+sPC	23	40%	2018NH	0.767043			GIAG010101	AdaBoost	a+p+vPC+sPC	23	40%	2018NH	0.75121
GIAG010101	AdaBoost	a+p+vPC+sPC	23	40%	2018SH	0.628377			GIAG010101	AdaBoost	a+p+vPC+sPC	23	40%	2018SH	0.675174
GIAG010101	AdaBoost	a+p+vPC+sPC	23	40%	2019NH	0.975932			GIAG010101	AdaBoost	a+p+vPC+sPC	23	40%	2019NH	0.95941
GIAG010101	AdaBoost	a+p+vPC+sPC	23	40%	2019SH	0.671459			GIAG010101	AdaBoost	a+p+vPC+sPC	23	40%	2019SH	0.667189
GIAG010101	AdaBoost	a+p+vPC+sPC	23	40%	2020NH	0.595347			GIAG010101	AdaBoost	a+p+vPC+sPC	23	40%	2020NH	0.640079
GIAG010101	AdaBoost	a+p+vPC+sPC	23	40%	2020SH	0.652064			GIAG010101	AdaBoost	a+p+vPC+sPC	23	40%	2020SH	0.625081
GIAG010101	AdaBoost	a+p+vPC+sPC	23	40%	Average	0.75234			GIAG010101	AdaBoost	a+p+vPC+sPC	23	40%	Average	0.745398
GIAG010101	AdaBoost	a+p+vPC+sPC	23	20%	2014NH	0.827111			GIAG010101	AdaBoost	a+p+vPC+sPC	23	20%	2014NH	0.920065
GIAG010101	AdaBoost	a+p+vPC+sPC	23	20%	2014SH	0.874538			GIAG010101	AdaBoost	a+p+vPC+sPC	23	20%	2014SH	0.871582
GIAG010101	AdaBoost	a+p+vPC+sPC	23	20%	2015NH	0.863558			GIAG010101	AdaBoost	a+p+vPC+sPC	23	20%	2015NH	0.774378
GIAG010101	AdaBoost	a+p+vPC+sPC	23	20%	2015SH	0.78269			GIAG010101	AdaBoost	a+p+vPC+sPC	23	20%	2015SH	0.765915
GIAG010101	AdaBoost	a+p+vPC+sPC	23	20%	2016NH	1.00071			GIAG010101	AdaBoost	a+p+vPC+sPC	23	20%	2016NH	0.914706
GIAG010101	AdaBoost	a+p+vPC+sPC	23	20%	2016SH	0.682091			GIAG010101	AdaBoost	a+p+vPC+sPC	23	20%	2016SH	0.739594
GIAG010101	AdaBoost	a+p+vPC+sPC	23	20%	2017NH	0.790905			GIAG010101	AdaBoost	a+p+vPC+sPC	23	20%	2017NH	0.797568
GIAG010101	AdaBoost	a+p+vPC+sPC	23	20%	2017SH	0.767861			GIAG010101	AdaBoost	a+p+vPC+sPC	23	20%	2018NH	0.816115
GIAG010101	AdaBoost	a+p+vPC+sPC	23	20%	2018NH	0.749898			GIAG010101	AdaBoost	a+p+vPC+sPC	23	20%	2017SH	0.693675
GIAG010101	AdaBoost	a+p+vPC+sPC	23	20%	2018SH	0.672316			GIAG010101	AdaBoost	a+p+vPC+sPC	23	20%	2018SH	0.753548
GIAG010101	AdaBoost	a+p+vPC+sPC	23	20%	2019NH	1.04828			GIAG010101	AdaBoost	a+p+vPC+sPC	23	20%	2019NH	1.10427
GIAG010101	AdaBoost	a+p+vPC+sPC	23	20%	2019SH	0.697508			GIAG010101	AdaBoost	a+p+vPC+sPC	23	20%	2019SH	0.718085
GIAG010101	AdaBoost	a+p+vPC+sPC	23	20%	2020NH	0.619063			GIAG010101	AdaBoost	a+p+vPC+sPC	23	20%	2020NH	0.695676
GIAG010101	AdaBoost	a+p+vPC+sPC	23	20%	2020SH	0.694458			GIAG010101	AdaBoost	a+p+vPC+sPC	23	20%	2020SH	0.720979
GIAG010101	AdaBoost	a+p+vPC+sPC	23	20%	Average	0.789281			GIAG010101	AdaBoost	a+p+vPC+sPC	23	20%	Average	0.806324
GIAG010101	AdaBoost	a+p+vPC+sPC	24	80%	2014NH	0.87078			GIAG010101	AdaBoost	a+p+vPC+sPC	24	80%	2014NH	0.885541
GIAG010101	AdaBoost	a+p+vPC+sPC	24	80%	2014SH	0.79737			GIAG010101	AdaBoost	a+p+vPC+sPC	24	80%	2014SH	0.78976
GIAG010101	AdaBoost	a+p+vPC+sPC	24	80%	2015NH	0.738728			GIAG010101	AdaBoost	a+p+vPC+sPC	24	80%	2015NH	0.762197
GIAG010101	AdaBoost	a+p+vPC+sPC	24	80%	2015SH	0.69581			GIAG010101	AdaBoost	a+p+vPC+sPC	24	80%	2015SH	0.6875
GIAG010101	AdaBoost	a+p+vPC+sPC	24	80%	2016NH	0.844312			GIAG010101	AdaBoost	a+p+vPC+sPC	24	80%	2016NH	0.877455
GIAG010101	AdaBoost	a+p+vPC+sPC	24	80%	2016SH	0.619554			GIAG010101	AdaBoost	a+p+vPC+sPC	24	80%	2016SH	0.605748
GIAG010101	AdaBoost	a+p+vPC+sPC	24	80%	2017NH	0.690807			GIAG010101	AdaBoost	a+p+vPC+sPC	24	80%	2017NH	0.669473
GIAG010101	AdaBoost	a+p+vPC+sPC	24	80%	2017SH	0.641622			GIAG010101	AdaBoost	a+p+vPC+sPC	24	80%	2017SH	0.648342
GIAG010101	AdaBoost	a+p+vPC+sPC	24	80%	2018NH	0.729792			GIAG010101	AdaBoost	a+p+vPC+sPC	24	80%	2018NH	0.697771
GIAG010101	AdaBoost	a+p+vPC+sPC	24	80%	2018SH	0.641401			GIAG010101	AdaBoost	a+p+vPC+sPC	24	80%	2018SH	0.638611
GIAG010101	AdaBoost	a+p+vPC+sPC	24	80%	2019NH	0.842002			GIAG010101	AdaBoost	a+p+vPC+sPC	24	80%	2019NH	0.806185
GIAG010101	AdaBoost	a+p+vPC+sPC	24	80%	2019SH	0.653378			GIAG010101	AdaBoost	a+p+vPC+sPC	24	80%	2019SH	0.653147
GIAG010101	AdaBoost	a+p+vPC+sPC	24	80%	2020NH	0.575991			GIAG010101	AdaBoost	a+p+vPC+sPC	24	80%	2020NH	0.569317
GIAG010101	AdaBoost	a+p+vPC+sPC	24	80%	2020SH	0.615844			GIAG010101	AdaBoost	a+p+vPC+sPC	24	80%	2020SH	0.621585
GIAG010101	AdaBoost	a+p+vPC+sPC	24	80%	Average	0.710922			GIAG010101	AdaBoost	a+p+vPC+sPC	24	80%	Average	0.707812
GIAG010101	AdaBoost	a+p+vPC+sPC	24	60%	2014NH	0.873892			GIAG010101	AdaBoost	a+p+vPC+sPC	24	60%	2014NH	0.846449
GIAG010101	AdaBoost	a+p+vPC+sPC	24	60%	2014SH	0.801652			GIAG010101	AdaBoost	a+p+vPC+sPC	24	60%	2014SH	0.767089
GIAG010101	AdaBoost	a+p+vPC+sPC	24	60%	2015NH	0.78283			GIAG010101	AdaBoost	a+p+vPC+sPC	24	60%	2015NH	0.768705
GIAG010101	AdaBoost	a+p+vPC+sPC	24	60%	2015SH	0.715959			GIAG010101	AdaBoost	a+p+vPC+sPC	24	60%	2015SH	0.70035
GIAG010101	AdaBoost	a+p+vPC+sPC	24	60%	2016NH	0.870196			GIAG010101	AdaBoost	a+p+vPC+sPC	24	60%	2016NH	0.875219
GIAG010101	AdaBoost	a+p+vPC+sPC	24	60%	2016SH	0.623868			GIAG010101	AdaBoost	a+p+vPC+sPC	24	60%	2016SH	0.61955
GIAG010101	AdaBoost	a+p+vPC+sPC	24	60%	2017NH	0.711457			GIAG010101	AdaBoost	a+p+vPC+sPC	24	60%	2017NH	0.681345
GIAG010101	AdaBoost	a+p+vPC+sPC	24	60%	2017SH	0.668157			GIAG010101	AdaBoost	a+p+vPC+sPC	24	60%	2017SH	0.676399
GIAG010101	AdaBoost	a+p+vPC+sPC	24	60%	2018NH	0.696186			GIAG010101	AdaBoost	a+p+vPC+sPC	24	60%	2018NH	0.736908
GIAG010101	AdaBoost	a+p+vPC+sPC	24	60%	2018SH	0.645449			GIAG010101	AdaBoost	a+p+vPC+sPC	24	60%	2018SH	0.629492
GIAG010101	AdaBoost	a+p+vPC+sPC	24	60%	2019NH	0.858673			GIAG010101	AdaBoost	a+p+vPC+sPC	24	60%	2019NH	0.804691
GIAG010101	AdaBoost	a+p+vPC+sPC	24	60%	2019SH	0.66008			GIAG010101	AdaBoost	a+p+vPC+sPC	24	60%	2019SH	0.660176
GIAG010101	AdaBoost	a+p+vPC+sPC	24	60%	2020NH	0.611806			GIAG010101	AdaBoost	a+p+vPC+sPC	24	60%	2020NH	0.578568
GIAG010101	AdaBoost	a+p+vPC+sPC	24	60%	2020SH	0.660011			GIAG010101	AdaBoost	a+p+vPC+sPC	24	60%	2020SH	0.640866
GIAG010101	AdaBoost	a+p+vPC+sPC	24	60%	Average	0.730123			GIAG010101	AdaBoost	a+p+vPC+sPC	24	60%	Average	0.710849
GIAG010101	AdaBoost	a+p+vPC+sPC	24	40%	2014NH	0.921176			GIAG010101	AdaBoost	a+p+vPC+sPC	24	40%	2014NH	0.850282
GIAG010101	AdaBoost	a+p+vPC+sPC	24	40%	2014SH	0.845301			GIAG010101	AdaBoost	a+p+vPC+sPC	24	40%	2014SH	0.77432
GIAG010101	AdaBoost	a+p+vPC+sPC	24	40%	2015NH	0.801427			GIAG010101	AdaBoost	a+p+vPC+sPC	24	40%	2015NH	0.755075
GIAG010101	AdaBoost	a+p+vPC+sPC	24	40%	2015SH	0.737836			GIAG010101	AdaBoost	a+p+vPC+sPC	24	40%	2015SH	0.694246
GIAG010101	AdaBoost	a+p+vPC+sPC	24	40%	2016NH	0.903959			GIAG010101	AdaBoost	a+p+vPC+sPC	24	40%	2016NH	0.887614
GIAG010101	AdaBoost	a+p+vPC+sPC	24	40%	2016SH	0.664268			GIAG010101	AdaBoost	a+p+vPC+sPC	24	40%	2016SH	0.655428
GIAG010101	AdaBoost	a+p+vPC+sPC	24	40%	2017NH	0.766263			GIAG010101	AdaBoost	a+p+vPC+sPC	24	40%	2017NH	0.720423
GIAG010101	AdaBoost	a+p+vPC+sPC	24	40%	2017SH	0.691148			GIAG010101	AdaBoost	a+p+vPC+sPC	24	40%	2017SH	0.729898
GIAG010101	AdaBoost	a+p+vPC+sPC	24	40%	2018NH	0.727071			GIAG010101	AdaBoost	a+p+vPC+sPC	24	40%	2018NH	0.841818
GIAG010101	AdaBoost	a+p+vPC+sPC	24	40%	2018SH	0.629652			GIAG010101	AdaBoost	a+p+vPC+sPC	24	40%	2018SH	0.606791
GIAG010101	AdaBoost	a+p+vPC+sPC	24	40%	2019NH	0.886732			GIAG010101	AdaBoost	a+p+vPC+sPC	24	40%	2019NH	0.824903
GIAG010101	AdaBoost	a+p+vPC+sPC	24	40%	2019SH	0.676598			GIAG010101	AdaBoost	a+p+vPC+sPC	24	40%	2019SH	0.678325
GIAG010101	AdaBoost	a+p+vPC+sPC	24	40%	2020NH	0.607589			GIAG010101	AdaBoost	a+p+vPC+sPC	24	40%	2020NH	0.576874
GIAG010101	AdaBoost	a+p+vPC+sPC	24	40%	2020SH	0.654409			GIAG010101	AdaBoost	a+p+vPC+sPC	24	40%	2020SH	0.647794
GIAG010101	AdaBoost	a+p+vPC+sPC	24	40%	Average	0.754907			GIAG010101	AdaBoost	a+p+vPC+sPC	24	40%	Average	0.72539
GIAG010101	AdaBoost	a+p+vPC+sPC	24	20%	2014NH	0.902419			GIAG010101	AdaBoost	a+p+vPC+sPC	24	20%	2014NH	0.848008
GIAG010101	AdaBoost	a+p+vPC+sPC	24	20%	2014SH	0.837252			GIAG010101	AdaBoost	a+p+vPC+sPC	24	20%	2014SH	0.890977
GIAG010101	AdaBoost	a+p+vPC+sPC	24	20%	2015NH	0.931916			GIAG010101	AdaBoost	a+p+vPC+sPC	24	20%	2015NH	0.866698
GIAG010101	AdaBoost	a+p+vPC+sPC	24	20%	2015SH	0.746492			GIAG010101	AdaBoost	a+p+vPC+sPC	24	20%	2015SH	0.72738
GIAG010101	AdaBoost	a+p+vPC+sPC	24	20%	2016NH	0.929952			GIAG010101	AdaBoost	a+p+vPC+sPC	24	20%	2016NH	0.901974
GIAG010101	AdaBoost	a+p+vPC+sPC	24	20%	2016SH	0.673557			GIAG010101	AdaBoost	a+p+vPC+sPC	24	20%	2016SH	0.697133
GIAG010101	AdaBoost	a+p+vPC+sPC	24	20%	2017NH	0.792775			GIAG010101	AdaBoost	a+p+vPC+sPC	24	20%	2017NH	0.762821
GIAG010101	AdaBoost	a+p+vPC+sPC	24	20%	2017SH	0.731232			GIAG010101	AdaBoost	a+p+vPC+sPC	24	20%	2017SH	0.730537
GIAG010101	AdaBoost	a+p+vPC+sPC	24	20%	2018NH	0.8143			GIAG010101	AdaBoost	a+p+vPC+sPC	24	20%	2018NH	0.875074
GIAG010101	AdaBoost	a+p+vPC+sPC	24	20%	2018SH	0.686256			GIAG010101	AdaBoost	a+p+vPC+sPC	24	20%	2018SH	0.70386
GIAG010101	AdaBoost	a+p+vPC+sPC	24	20%	2019NH	0.889881			GIAG010101	AdaBoost	a+p+vPC+sPC	24	20%	2019NH	0.937344
GIAG010101	AdaBoost	a+p+vPC+sPC	24	20%	2019SH	0.706593			GIAG010101	AdaBoost	a+p+vPC+sPC	24	20%	2019SH	0.757519
GIAG010101	AdaBoost	a+p+vPC+sPC	24	20%	2020NH	0.685709			GIAG010101	AdaBoost	a+p+vPC+sPC	24	20%	2020NH	0.686746
GIAG010101	AdaBoost	a+p+vPC+sPC	24	20%	2020SH	0.704937			GIAG010101	AdaBoost	a+p+vPC+sPC	24	20%	2020SH	0.656654
GIAG010101	AdaBoost	a+p+vPC+sPC	24	20%	Average	0.791132			GIAG010101	AdaBoost	a+p+vPC+sPC	24	20%	Average	0.787105
GIAG010101	AdaBoost	a+p+vPC+sPC	25	80%	2014NH	0.859875			GIAG010101	AdaBoost	a+p+vPC+sPC	25	80%	2014NH	0.875181
GIAG010101	AdaBoost	a+p+vPC+sPC	25	80%	2014SH	0.780871			GIAG010101	AdaBoost	a+p+vPC+sPC	25	80%	2014SH	0.758413
GIAG010101	AdaBoost	a+p+vPC+sPC	25	80%	2015NH	0.73789			GIAG010101	AdaBoost	a+p+vPC+sPC	25	80%	2015NH	0.759415
GIAG010101	AdaBoost	a+p+vPC+sPC	25	80%	2015SH	0.694697			GIAG010101	AdaBoost	a+p+vPC+sPC	25	80%	2015SH	0.685623
GIAG010101	AdaBoost	a+p+vPC+sPC	25	80%	2016NH	0.866943			GIAG010101	AdaBoost	a+p+vPC+sPC	25	80%	2016NH	0.839027
GIAG010101	AdaBoost	a+p+vPC+sPC	25	80%	2016SH	0.623866			GIAG010101	AdaBoost	a+p+vPC+sPC	25	80%	2016SH	0.613593
GIAG010101	AdaBoost	a+p+vPC+sPC	25	80%	2017NH	0.683784			GIAG010101	AdaBoost	a+p+vPC+sPC	25	80%	2017NH	0.676433
GIAG010101	AdaBoost	a+p+vPC+sPC	25	80%	2017SH	0.669039			GIAG010101	AdaBoost	a+p+vPC+sPC	25	80%	2017SH	0.646433
GIAG010101	AdaBoost	a+p+vPC+sPC	25	80%	2018NH	0.714142			GIAG010101	AdaBoost	a+p+vPC+sPC	25	80%	2018NH	0.747537
GIAG010101	AdaBoost	a+p+vPC+sPC	25	80%	2018SH	0.644605			GIAG010101	AdaBoost	a+p+vPC+sPC	25	80%	2018SH	0.619976
GIAG010101	AdaBoost	a+p+vPC+sPC	25	80%	2019NH	0.799462			GIAG010101	AdaBoost	a+p+vPC+sPC	25	80%	2019NH	0.801877
GIAG010101	AdaBoost	a+p+vPC+sPC	25	80%	2019SH	0.637463			GIAG010101	AdaBoost	a+p+vPC+sPC	25	80%	2019SH	0.656139
GIAG010101	AdaBoost	a+p+vPC+sPC	25	80%	2020NH	0.607283			GIAG010101	AdaBoost	a+p+vPC+sPC	25	80%	2020NH	0.625223
GIAG010101	AdaBoost	a+p+vPC+sPC	25	80%	2020SH	0.597916			GIAG010101	AdaBoost	a+p+vPC+sPC	25	80%	2020SH	0.617199
GIAG010101	AdaBoost	a+p+vPC+sPC	25	80%	Average	0.706397			GIAG010101	AdaBoost	a+p+vPC+sPC	25	80%	Average	0.709645
GIAG010101	AdaBoost	a+p+vPC+sPC	25	60%	2014NH	0.813496			GIAG010101	AdaBoost	a+p+vPC+sPC	25	60%	2014NH	0.913129
GIAG010101	AdaBoost	a+p+vPC+sPC	25	60%	2014SH	0.778578			GIAG010101	AdaBoost	a+p+vPC+sPC	25	60%	2014SH	0.773382
GIAG010101	AdaBoost	a+p+vPC+sPC	25	60%	2015NH	0.763933			GIAG010101	AdaBoost	a+p+vPC+sPC	25	60%	2015NH	0.754613
GIAG010101	AdaBoost	a+p+vPC+sPC	25	60%	2015SH	0.724853			GIAG010101	AdaBoost	a+p+vPC+sPC	25	60%	2015SH	0.685448
GIAG010101	AdaBoost	a+p+vPC+sPC	25	60%	2016NH	0.86937			GIAG010101	AdaBoost	a+p+vPC+sPC	25	60%	2016NH	0.837251
GIAG010101	AdaBoost	a+p+vPC+sPC	25	60%	2016SH	0.622875			GIAG010101	AdaBoost	a+p+vPC+sPC	25	60%	2016SH	0.622326
GIAG010101	AdaBoost	a+p+vPC+sPC	25	60%	2017NH	0.670562			GIAG010101	AdaBoost	a+p+vPC+sPC	25	60%	2017NH	0.705283
GIAG010101	AdaBoost	a+p+vPC+sPC	25	60%	2017SH	0.672463			GIAG010101	AdaBoost	a+p+vPC+sPC	25	60%	2017SH	0.647797
GIAG010101	AdaBoost	a+p+vPC+sPC	25	60%	2018NH	0.714196			GIAG010101	AdaBoost	a+p+vPC+sPC	25	60%	2018NH	0.751826
GIAG010101	AdaBoost	a+p+vPC+sPC	25	60%	2018SH	0.636898			GIAG010101	AdaBoost	a+p+vPC+sPC	25	60%	2018SH	0.595766
GIAG010101	AdaBoost	a+p+vPC+sPC	25	60%	2019NH	0.829329			GIAG010101	AdaBoost	a+p+vPC+sPC	25	60%	2019NH	0.834131
GIAG010101	AdaBoost	a+p+vPC+sPC	25	60%	2019SH	0.651874			GIAG010101	AdaBoost	a+p+vPC+sPC	25	60%	2019SH	0.65993
GIAG010101	AdaBoost	a+p+vPC+sPC	25	60%	2020NH	0.632019			GIAG010101	AdaBoost	a+p+vPC+sPC	25	60%	2020NH	0.623022
GIAG010101	AdaBoost	a+p+vPC+sPC	25	60%	2020SH	0.642006			GIAG010101	AdaBoost	a+p+vPC+sPC	25	60%	2020SH	0.609908
GIAG010101	AdaBoost	a+p+vPC+sPC	25	60%	Average	0.714352			GIAG010101	AdaBoost	a+p+vPC+sPC	25	60%	Average	0.71914
GIAG010101	AdaBoost	a+p+vPC+sPC	25	40%	2014NH	0.918189			GIAG010101	AdaBoost	a+p+vPC+sPC	25	40%	2014NH	0.929077
GIAG010101	AdaBoost	a+p+vPC+sPC	25	40%	2014SH	0.827996			GIAG010101	AdaBoost	a+p+vPC+sPC	25	40%	2014SH	0.763917
GIAG010101	AdaBoost	a+p+vPC+sPC	25	40%	2015NH	0.795244			GIAG010101	AdaBoost	a+p+vPC+sPC	25	40%	2015NH	0.769954
GIAG010101	AdaBoost	a+p+vPC+sPC	25	40%	2015SH	0.755631			GIAG010101	AdaBoost	a+p+vPC+sPC	25	40%	2015SH	0.716065
GIAG010101	AdaBoost	a+p+vPC+sPC	25	40%	2016NH	0.894265			GIAG010101	AdaBoost	a+p+vPC+sPC	25	40%	2016NH	0.868934
GIAG010101	AdaBoost	a+p+vPC+sPC	25	40%	2016SH	0.632819			GIAG010101	AdaBoost	a+p+vPC+sPC	25	40%	2016SH	0.693198
GIAG010101	AdaBoost	a+p+vPC+sPC	25	40%	2017NH	0.703346			GIAG010101	AdaBoost	a+p+vPC+sPC	25	40%	2017NH	0.733267
GIAG010101	AdaBoost	a+p+vPC+sPC	25	40%	2017SH	0.715152			GIAG010101	AdaBoost	a+p+vPC+sPC	25	40%	2017SH	0.686354
GIAG010101	AdaBoost	a+p+vPC+sPC	25	40%	2018NH	0.712614			GIAG010101	AdaBoost	a+p+vPC+sPC	25	40%	2018NH	0.730102
GIAG010101	AdaBoost	a+p+vPC+sPC	25	40%	2018SH	0.707329			GIAG010101	AdaBoost	a+p+vPC+sPC	25	40%	2018SH	0.667822
GIAG010101	AdaBoost	a+p+vPC+sPC	25	40%	2019NH	0.845197			GIAG010101	AdaBoost	a+p+vPC+sPC	25	40%	2019NH	0.848508
GIAG010101	AdaBoost	a+p+vPC+sPC	25	40%	2019SH	0.686542			GIAG010101	AdaBoost	a+p+vPC+sPC	25	40%	2019SH	0.681531
GIAG010101	AdaBoost	a+p+vPC+sPC	25	40%	2020NH	0.591668			GIAG010101	AdaBoost	a+p+vPC+sPC	25	40%	2020NH	0.632614
GIAG010101	AdaBoost	a+p+vPC+sPC	25	40%	2020SH	0.66716			GIAG010101	AdaBoost	a+p+vPC+sPC	25	40%	2020SH	0.657872
GIAG010101	AdaBoost	a+p+vPC+sPC	25	40%	Average	0.745407			GIAG010101	AdaBoost	a+p+vPC+sPC	25	40%	Average	0.742715
GIAG010101	AdaBoost	a+p+vPC+sPC	25	20%	2014NH	0.966026			GIAG010101	AdaBoost	a+p+vPC+sPC	25	20%	2014NH	0.954606
GIAG010101	AdaBoost	a+p+vPC+sPC	25	20%	2014SH	0.863754			GIAG010101	AdaBoost	a+p+vPC+sPC	25	20%	2014SH	0.824319
GIAG010101	AdaBoost	a+p+vPC+sPC	25	20%	2015NH	0.792364			GIAG010101	AdaBoost	a+p+vPC+sPC	25	20%	2015NH	0.798958
GIAG010101	AdaBoost	a+p+vPC+sPC	25	20%	2015SH	0.767949			GIAG010101	AdaBoost	a+p+vPC+sPC	25	20%	2015SH	0.74538
GIAG010101	AdaBoost	a+p+vPC+sPC	25	20%	2016NH	0.913371			GIAG010101	AdaBoost	a+p+vPC+sPC	25	20%	2016NH	0.879925
GIAG010101	AdaBoost	a+p+vPC+sPC	25	20%	2016SH	0.651252			GIAG010101	AdaBoost	a+p+vPC+sPC	25	20%	2016SH	0.708931
GIAG010101	AdaBoost	a+p+vPC+sPC	25	20%	2017NH	0.688167			GIAG010101	AdaBoost	a+p+vPC+sPC	25	20%	2017NH	0.771993
GIAG010101	AdaBoost	a+p+vPC+sPC	25	20%	2017SH	0.743606			GIAG010101	AdaBoost	a+p+vPC+sPC	25	20%	2017SH	0.689066
GIAG010101	AdaBoost	a+p+vPC+sPC	25	20%	2018NH	0.749561			GIAG010101	AdaBoost	a+p+vPC+sPC	25	20%	2018NH	0.759213
GIAG010101	AdaBoost	a+p+vPC+sPC	25	20%	2018SH	0.711731			GIAG010101	AdaBoost	a+p+vPC+sPC	25	20%	2018SH	0.788104
GIAG010101	AdaBoost	a+p+vPC+sPC	25	20%	2019NH	0.927184			GIAG010101	AdaBoost	a+p+vPC+sPC	25	20%	2019SH	0.70568
GIAG010101	AdaBoost	a+p+vPC+sPC	25	20%	2019SH	0.747072			GIAG010101	AdaBoost	a+p+vPC+sPC	25	20%	2019NH	0.958371
GIAG010101	AdaBoost	a+p+vPC+sPC	25	20%	2020NH	0.631786			GIAG010101	AdaBoost	a+p+vPC+sPC	25	20%	2020NH	0.719727
GIAG010101	AdaBoost	a+p+vPC+sPC	25	20%	2020SH	0.71574			GIAG010101	AdaBoost	a+p+vPC+sPC	25	20%	2020SH	0.708905
GIAG010101	AdaBoost	a+p+vPC+sPC	25	20%	Average	0.776463			GIAG010101	AdaBoost	a+p+vPC+sPC	25	20%	Average	0.789292
GIAG010101	AdaBoost	a+p+vPC+sPC	26	80%	2014NH	0.879763			GIAG010101	AdaBoost	a+p+vPC+sPC	26	80%	2014NH	0.923609
GIAG010101	AdaBoost	a+p+vPC+sPC	26	80%	2014SH	0.804207			GIAG010101	AdaBoost	a+p+vPC+sPC	26	80%	2014SH	0.764173
GIAG010101	AdaBoost	a+p+vPC+sPC	26	80%	2015NH	0.746229			GIAG010101	AdaBoost	a+p+vPC+sPC	26	80%	2015NH	0.730886
GIAG010101	AdaBoost	a+p+vPC+sPC	26	80%	2015SH	0.691949			GIAG010101	AdaBoost	a+p+vPC+sPC	26	80%	2015SH	0.6918
GIAG010101	AdaBoost	a+p+vPC+sPC	26	80%	2016NH	0.850124			GIAG010101	AdaBoost	a+p+vPC+sPC	26	80%	2016NH	0.872878
GIAG010101	AdaBoost	a+p+vPC+sPC	26	80%	2016SH	0.600688			GIAG010101	AdaBoost	a+p+vPC+sPC	26	80%	2016SH	0.614786
GIAG010101	AdaBoost	a+p+vPC+sPC	26	80%	2017NH	0.712699			GIAG010101	AdaBoost	a+p+vPC+sPC	26	80%	2017NH	0.696791
GIAG010101	AdaBoost	a+p+vPC+sPC	26	80%	2017SH	0.662988			GIAG010101	AdaBoost	a+p+vPC+sPC	26	80%	2017SH	0.661656
GIAG010101	AdaBoost	a+p+vPC+sPC	26	80%	2018NH	0.725953			GIAG010101	AdaBoost	a+p+vPC+sPC	26	80%	2018NH	0.676924
GIAG010101	AdaBoost	a+p+vPC+sPC	26	80%	2018SH	0.63875			GIAG010101	AdaBoost	a+p+vPC+sPC	26	80%	2018SH	0.629514
GIAG010101	AdaBoost	a+p+vPC+sPC	26	80%	2019NH	0.837137			GIAG010101	AdaBoost	a+p+vPC+sPC	26	80%	2019NH	0.84656
GIAG010101	AdaBoost	a+p+vPC+sPC	26	80%	2019SH	0.661488			GIAG010101	AdaBoost	a+p+vPC+sPC	26	80%	2019SH	0.663853
GIAG010101	AdaBoost	a+p+vPC+sPC	26	80%	2020NH	0.604861			GIAG010101	AdaBoost	a+p+vPC+sPC	26	80%	2020NH	0.635414
GIAG010101	AdaBoost	a+p+vPC+sPC	26	80%	2020SH	0.620251			GIAG010101	AdaBoost	a+p+vPC+sPC	26	80%	2020SH	0.627677
GIAG010101	AdaBoost	a+p+vPC+sPC	26	80%	Average	0.719392			GIAG010101	AdaBoost	a+p+vPC+sPC	26	80%	Average	0.721647
GIAG010101	AdaBoost	a+p+vPC+sPC	26	60%	2014NH	0.87378			GIAG010101	AdaBoost	a+p+vPC+sPC	26	60%	2014NH	0.950091
GIAG010101	AdaBoost	a+p+vPC+sPC	26	60%	2014SH	0.824303			GIAG010101	AdaBoost	a+p+vPC+sPC	26	60%	2014SH	0.768037
GIAG010101	AdaBoost	a+p+vPC+sPC	26	60%	2015NH	0.770709			GIAG010101	AdaBoost	a+p+vPC+sPC	26	60%	2015NH	0.726281
GIAG010101	AdaBoost	a+p+vPC+sPC	26	60%	2015SH	0.708272			GIAG010101	AdaBoost	a+p+vPC+sPC	26	60%	2015SH	0.724833
GIAG010101	AdaBoost	a+p+vPC+sPC	26	60%	2016NH	0.86726			GIAG010101	AdaBoost	a+p+vPC+sPC	26	60%	2016NH	0.832477
GIAG010101	AdaBoost	a+p+vPC+sPC	26	60%	2016SH	0.635823			GIAG010101	AdaBoost	a+p+vPC+sPC	26	60%	2016SH	0.615407
GIAG010101	AdaBoost	a+p+vPC+sPC	26	60%	2017NH	0.723244			GIAG010101	AdaBoost	a+p+vPC+sPC	26	60%	2017NH	0.710851
GIAG010101	AdaBoost	a+p+vPC+sPC	26	60%	2017SH	0.676065			GIAG010101	AdaBoost	a+p+vPC+sPC	26	60%	2017SH	0.697205
GIAG010101	AdaBoost	a+p+vPC+sPC	26	60%	2018NH	0.733794			GIAG010101	AdaBoost	a+p+vPC+sPC	26	60%	2018NH	0.675195
GIAG010101	AdaBoost	a+p+vPC+sPC	26	60%	2018SH	0.60846			GIAG010101	AdaBoost	a+p+vPC+sPC	26	60%	2018SH	0.647243
GIAG010101	AdaBoost	a+p+vPC+sPC	26	60%	2019NH	0.808916			GIAG010101	AdaBoost	a+p+vPC+sPC	26	60%	2019NH	0.956126
GIAG010101	AdaBoost	a+p+vPC+sPC	26	60%	2019SH	0.657553			GIAG010101	AdaBoost	a+p+vPC+sPC	26	60%	2019SH	0.654708
GIAG010101	AdaBoost	a+p+vPC+sPC	26	60%	2020NH	0.606418			GIAG010101	AdaBoost	a+p+vPC+sPC	26	60%	2020NH	0.655702
GIAG010101	AdaBoost	a+p+vPC+sPC	26	60%	2020SH	0.616079			GIAG010101	AdaBoost	a+p+vPC+sPC	26	60%	2020SH	0.603107
GIAG010101	AdaBoost	a+p+vPC+sPC	26	60%	Average	0.723858			GIAG010101	AdaBoost	a+p+vPC+sPC	26	60%	Average	0.73634
GIAG010101	AdaBoost	a+p+vPC+sPC	26	40%	2014NH	0.893275			GIAG010101	AdaBoost	a+p+vPC+sPC	26	40%	2014NH	0.918567
GIAG010101	AdaBoost	a+p+vPC+sPC	26	40%	2014SH	0.858676			GIAG010101	AdaBoost	a+p+vPC+sPC	26	40%	2014SH	0.810071
GIAG010101	AdaBoost	a+p+vPC+sPC	26	40%	2015NH	0.758518			GIAG010101	AdaBoost	a+p+vPC+sPC	26	40%	2015NH	0.7581
GIAG010101	AdaBoost	a+p+vPC+sPC	26	40%	2015SH	0.731617			GIAG010101	AdaBoost	a+p+vPC+sPC	26	40%	2015SH	0.702319
GIAG010101	AdaBoost	a+p+vPC+sPC	26	40%	2016NH	0.868305			GIAG010101	AdaBoost	a+p+vPC+sPC	26	40%	2016NH	0.834428
GIAG010101	AdaBoost	a+p+vPC+sPC	26	40%	2016SH	0.647742			GIAG010101	AdaBoost	a+p+vPC+sPC	26	40%	2016SH	0.660962
GIAG010101	AdaBoost	a+p+vPC+sPC	26	40%	2017NH	0.753362			GIAG010101	AdaBoost	a+p+vPC+sPC	26	40%	2017NH	0.725997
GIAG010101	AdaBoost	a+p+vPC+sPC	26	40%	2017SH	0.713781			GIAG010101	AdaBoost	a+p+vPC+sPC	26	40%	2017SH	0.713548
GIAG010101	AdaBoost	a+p+vPC+sPC	26	40%	2018NH	0.725413			GIAG010101	AdaBoost	a+p+vPC+sPC	26	40%	2018NH	0.752702
GIAG010101	AdaBoost	a+p+vPC+sPC	26	40%	2018SH	0.62854			GIAG010101	AdaBoost	a+p+vPC+sPC	26	40%	2018SH	0.656943
GIAG010101	AdaBoost	a+p+vPC+sPC	26	40%	2019NH	0.857333			GIAG010101	AdaBoost	a+p+vPC+sPC	26	40%	2019NH	0.963167
GIAG010101	AdaBoost	a+p+vPC+sPC	26	40%	2019SH	0.686062			GIAG010101	AdaBoost	a+p+vPC+sPC	26	40%	2019SH	0.723618
GIAG010101	AdaBoost	a+p+vPC+sPC	26	40%	2020NH	0.639375			GIAG010101	AdaBoost	a+p+vPC+sPC	26	40%	2020NH	0.713257
GIAG010101	AdaBoost	a+p+vPC+sPC	26	40%	2020SH	0.643736			GIAG010101	AdaBoost	a+p+vPC+sPC	26	40%	2020SH	0.681624
GIAG010101	AdaBoost	a+p+vPC+sPC	26	40%	Average	0.747556			GIAG010101	AdaBoost	a+p+vPC+sPC	26	40%	Average	0.76522
GIAG010101	AdaBoost	a+p+vPC+sPC	26	20%	2014NH	0.86126			GIAG010101	AdaBoost	a+p+vPC+sPC	26	20%	2014NH	1.04303
GIAG010101	AdaBoost	a+p+vPC+sPC	26	20%	2014SH	0.80007			GIAG010101	AdaBoost	a+p+vPC+sPC	26	20%	2014SH	0.91101
GIAG010101	AdaBoost	a+p+vPC+sPC	26	20%	2015NH	0.771887			GIAG010101	AdaBoost	a+p+vPC+sPC	26	20%	2015NH	0.913259
GIAG010101	AdaBoost	a+p+vPC+sPC	26	20%	2015SH	0.755277			GIAG010101	AdaBoost	a+p+vPC+sPC	26	20%	2015SH	0.753916
GIAG010101	AdaBoost	a+p+vPC+sPC	26	20%	2016NH	0.856777			GIAG010101	AdaBoost	a+p+vPC+sPC	26	20%	2016NH	0.954325
GIAG010101	AdaBoost	a+p+vPC+sPC	26	20%	2016SH	0.662294			GIAG010101	AdaBoost	a+p+vPC+sPC	26	20%	2016SH	0.688953
GIAG010101	AdaBoost	a+p+vPC+sPC	26	20%	2017NH	0.807636			GIAG010101	AdaBoost	a+p+vPC+sPC	26	20%	2017NH	0.747999
GIAG010101	AdaBoost	a+p+vPC+sPC	26	20%	2017SH	0.769467			GIAG010101	AdaBoost	a+p+vPC+sPC	26	20%	2017SH	0.727439
GIAG010101	AdaBoost	a+p+vPC+sPC	26	20%	2018NH	0.792533			GIAG010101	AdaBoost	a+p+vPC+sPC	26	20%	2018NH	0.719866
GIAG010101	AdaBoost	a+p+vPC+sPC	26	20%	2018SH	0.681472			GIAG010101	AdaBoost	a+p+vPC+sPC	26	20%	2019SH	0.749336
GIAG010101	AdaBoost	a+p+vPC+sPC	26	20%	2019NH	0.943622			GIAG010101	AdaBoost	a+p+vPC+sPC	26	20%	2019NH	1.03248
GIAG010101	AdaBoost	a+p+vPC+sPC	26	20%	2019SH	0.754808			GIAG010101	AdaBoost	a+p+vPC+sPC	26	20%	2018SH	0.737937
GIAG010101	AdaBoost	a+p+vPC+sPC	26	20%	2020NH	0.639632			GIAG010101	AdaBoost	a+p+vPC+sPC	26	20%	2020NH	0.74237
GIAG010101	AdaBoost	a+p+vPC+sPC	26	20%	2020SH	0.67997			GIAG010101	AdaBoost	a+p+vPC+sPC	26	20%	2020SH	0.680595
GIAG010101	AdaBoost	a+p+vPC+sPC	26	20%	Average	0.772705			GIAG010101	AdaBoost	a+p+vPC+sPC	26	20%	Average	0.824029
GIAG010101	AdaBoost	a+p+vPC+sPC	27	80%	2014NH	0.875484			GIAG010101	AdaBoost	a+p+vPC+sPC	27	80%	2014NH	0.867229
GIAG010101	AdaBoost	a+p+vPC+sPC	27	80%	2014SH	0.795994			GIAG010101	AdaBoost	a+p+vPC+sPC	27	80%	2014SH	0.797844
GIAG010101	AdaBoost	a+p+vPC+sPC	27	80%	2015NH	0.743463			GIAG010101	AdaBoost	a+p+vPC+sPC	27	80%	2015NH	0.744859
GIAG010101	AdaBoost	a+p+vPC+sPC	27	80%	2015SH	0.700041			GIAG010101	AdaBoost	a+p+vPC+sPC	27	80%	2015SH	0.689548
GIAG010101	AdaBoost	a+p+vPC+sPC	27	80%	2016NH	0.863455			GIAG010101	AdaBoost	a+p+vPC+sPC	27	80%	2016NH	0.847756
GIAG010101	AdaBoost	a+p+vPC+sPC	27	80%	2016SH	0.639362			GIAG010101	AdaBoost	a+p+vPC+sPC	27	80%	2016SH	0.635943
GIAG010101	AdaBoost	a+p+vPC+sPC	27	80%	2017NH	0.674221			GIAG010101	AdaBoost	a+p+vPC+sPC	27	80%	2017NH	0.696112
GIAG010101	AdaBoost	a+p+vPC+sPC	27	80%	2017SH	0.665297			GIAG010101	AdaBoost	a+p+vPC+sPC	27	80%	2017SH	0.67809
GIAG010101	AdaBoost	a+p+vPC+sPC	27	80%	2018NH	0.765689			GIAG010101	AdaBoost	a+p+vPC+sPC	27	80%	2018NH	0.71669
GIAG010101	AdaBoost	a+p+vPC+sPC	27	80%	2018SH	0.628944			GIAG010101	AdaBoost	a+p+vPC+sPC	27	80%	2018SH	0.62248
GIAG010101	AdaBoost	a+p+vPC+sPC	27	80%	2019NH	0.859426			GIAG010101	AdaBoost	a+p+vPC+sPC	27	80%	2019NH	0.833544
GIAG010101	AdaBoost	a+p+vPC+sPC	27	80%	2019SH	0.648584			GIAG010101	AdaBoost	a+p+vPC+sPC	27	80%	2019SH	0.653053
GIAG010101	AdaBoost	a+p+vPC+sPC	27	80%	2020NH	0.622			GIAG010101	AdaBoost	a+p+vPC+sPC	27	80%	2020NH	0.60566
GIAG010101	AdaBoost	a+p+vPC+sPC	27	80%	2020SH	0.628615			GIAG010101	AdaBoost	a+p+vPC+sPC	27	80%	2020SH	0.633108
GIAG010101	AdaBoost	a+p+vPC+sPC	27	80%	Average	0.719887			GIAG010101	AdaBoost	a+p+vPC+sPC	27	80%	Average	0.716737
GIAG010101	AdaBoost	a+p+vPC+sPC	27	60%	2014NH	0.860843			GIAG010101	AdaBoost	a+p+vPC+sPC	27	60%	2014NH	0.85897
GIAG010101	AdaBoost	a+p+vPC+sPC	27	60%	2014SH	0.799412			GIAG010101	AdaBoost	a+p+vPC+sPC	27	60%	2014SH	0.820854
GIAG010101	AdaBoost	a+p+vPC+sPC	27	60%	2015NH	0.772771			GIAG010101	AdaBoost	a+p+vPC+sPC	27	60%	2015NH	0.753569
GIAG010101	AdaBoost	a+p+vPC+sPC	27	60%	2015SH	0.682899			GIAG010101	AdaBoost	a+p+vPC+sPC	27	60%	2015SH	0.697181
GIAG010101	AdaBoost	a+p+vPC+sPC	27	60%	2016NH	0.832831			GIAG010101	AdaBoost	a+p+vPC+sPC	27	60%	2016NH	0.823659
GIAG010101	AdaBoost	a+p+vPC+sPC	27	60%	2016SH	0.621379			GIAG010101	AdaBoost	a+p+vPC+sPC	27	60%	2016SH	0.626259
GIAG010101	AdaBoost	a+p+vPC+sPC	27	60%	2017NH	0.731958			GIAG010101	AdaBoost	a+p+vPC+sPC	27	60%	2017NH	0.715644
GIAG010101	AdaBoost	a+p+vPC+sPC	27	60%	2017SH	0.68227			GIAG010101	AdaBoost	a+p+vPC+sPC	27	60%	2017SH	0.676811
GIAG010101	AdaBoost	a+p+vPC+sPC	27	60%	2018NH	0.748304			GIAG010101	AdaBoost	a+p+vPC+sPC	27	60%	2018NH	0.76779
GIAG010101	AdaBoost	a+p+vPC+sPC	27	60%	2018SH	0.635872			GIAG010101	AdaBoost	a+p+vPC+sPC	27	60%	2018SH	0.639155
GIAG010101	AdaBoost	a+p+vPC+sPC	27	60%	2019NH	0.871583			GIAG010101	AdaBoost	a+p+vPC+sPC	27	60%	2019NH	0.890956
GIAG010101	AdaBoost	a+p+vPC+sPC	27	60%	2019SH	0.672984			GIAG010101	AdaBoost	a+p+vPC+sPC	27	60%	2019SH	0.666499
GIAG010101	AdaBoost	a+p+vPC+sPC	27	60%	2020NH	0.638392			GIAG010101	AdaBoost	a+p+vPC+sPC	27	60%	2020NH	0.601376
GIAG010101	AdaBoost	a+p+vPC+sPC	27	60%	2020SH	0.603705			GIAG010101	AdaBoost	a+p+vPC+sPC	27	60%	2020SH	0.660506
GIAG010101	AdaBoost	a+p+vPC+sPC	27	60%	Average	0.729045			GIAG010101	AdaBoost	a+p+vPC+sPC	27	60%	Average	0.729649
GIAG010101	AdaBoost	a+p+vPC+sPC	27	40%	2014NH	0.869584			GIAG010101	AdaBoost	a+p+vPC+sPC	27	40%	2014NH	0.827286
GIAG010101	AdaBoost	a+p+vPC+sPC	27	40%	2014SH	0.796647			GIAG010101	AdaBoost	a+p+vPC+sPC	27	40%	2014SH	0.832731
GIAG010101	AdaBoost	a+p+vPC+sPC	27	40%	2015NH	0.816063			GIAG010101	AdaBoost	a+p+vPC+sPC	27	40%	2015NH	0.805637
GIAG010101	AdaBoost	a+p+vPC+sPC	27	40%	2015SH	0.709947			GIAG010101	AdaBoost	a+p+vPC+sPC	27	40%	2015SH	0.732169
GIAG010101	AdaBoost	a+p+vPC+sPC	27	40%	2016NH	0.870224			GIAG010101	AdaBoost	a+p+vPC+sPC	27	40%	2016NH	0.823068
GIAG010101	AdaBoost	a+p+vPC+sPC	27	40%	2016SH	0.639422			GIAG010101	AdaBoost	a+p+vPC+sPC	27	40%	2016SH	0.623167
GIAG010101	AdaBoost	a+p+vPC+sPC	27	40%	2017NH	0.760829			GIAG010101	AdaBoost	a+p+vPC+sPC	27	40%	2017NH	0.709154
GIAG010101	AdaBoost	a+p+vPC+sPC	27	40%	2017SH	0.711499			GIAG010101	AdaBoost	a+p+vPC+sPC	27	40%	2017SH	0.672927
GIAG010101	AdaBoost	a+p+vPC+sPC	27	40%	2018NH	0.748337			GIAG010101	AdaBoost	a+p+vPC+sPC	27	40%	2018NH	0.78408
GIAG010101	AdaBoost	a+p+vPC+sPC	27	40%	2018SH	0.691109			GIAG010101	AdaBoost	a+p+vPC+sPC	27	40%	2018SH	0.674649
GIAG010101	AdaBoost	a+p+vPC+sPC	27	40%	2019NH	0.96503			GIAG010101	AdaBoost	a+p+vPC+sPC	27	40%	2019NH	0.872151
GIAG010101	AdaBoost	a+p+vPC+sPC	27	40%	2019SH	0.675201			GIAG010101	AdaBoost	a+p+vPC+sPC	27	40%	2019SH	0.667888
GIAG010101	AdaBoost	a+p+vPC+sPC	27	40%	2020NH	0.64018			GIAG010101	AdaBoost	a+p+vPC+sPC	27	40%	2020NH	0.598565
GIAG010101	AdaBoost	a+p+vPC+sPC	27	40%	2020SH	0.611835			GIAG010101	AdaBoost	a+p+vPC+sPC	27	40%	2020SH	0.67388
GIAG010101	AdaBoost	a+p+vPC+sPC	27	40%	Average	0.75267			GIAG010101	AdaBoost	a+p+vPC+sPC	27	40%	Average	0.734363
GIAG010101	AdaBoost	a+p+vPC+sPC	27	20%	2014NH	0.941387			GIAG010101	AdaBoost	a+p+vPC+sPC	27	20%	2014NH	0.844531
GIAG010101	AdaBoost	a+p+vPC+sPC	27	20%	2014SH	0.839802			GIAG010101	AdaBoost	a+p+vPC+sPC	27	20%	2014SH	0.943324
GIAG010101	AdaBoost	a+p+vPC+sPC	27	20%	2015NH	0.866042			GIAG010101	AdaBoost	a+p+vPC+sPC	27	20%	2015NH	0.800236
GIAG010101	AdaBoost	a+p+vPC+sPC	27	20%	2015SH	0.755617			GIAG010101	AdaBoost	a+p+vPC+sPC	27	20%	2015SH	0.779242
GIAG010101	AdaBoost	a+p+vPC+sPC	27	20%	2016NH	0.914678			GIAG010101	AdaBoost	a+p+vPC+sPC	27	20%	2016NH	0.878178
GIAG010101	AdaBoost	a+p+vPC+sPC	27	20%	2016SH	0.661034			GIAG010101	AdaBoost	a+p+vPC+sPC	27	20%	2016SH	0.665778
GIAG010101	AdaBoost	a+p+vPC+sPC	27	20%	2017NH	0.765643			GIAG010101	AdaBoost	a+p+vPC+sPC	27	20%	2017NH	0.698593
GIAG010101	AdaBoost	a+p+vPC+sPC	27	20%	2017SH	0.741772			GIAG010101	AdaBoost	a+p+vPC+sPC	27	20%	2017SH	0.694532
GIAG010101	AdaBoost	a+p+vPC+sPC	27	20%	2018NH	0.781496			GIAG010101	AdaBoost	a+p+vPC+sPC	27	20%	2018NH	0.781162
GIAG010101	AdaBoost	a+p+vPC+sPC	27	20%	2018SH	0.710198			GIAG010101	AdaBoost	a+p+vPC+sPC	27	20%	2018SH	0.720819
GIAG010101	AdaBoost	a+p+vPC+sPC	27	20%	2019NH	0.975138			GIAG010101	AdaBoost	a+p+vPC+sPC	27	20%	2019NH	0.973963
GIAG010101	AdaBoost	a+p+vPC+sPC	27	20%	2019SH	0.702897			GIAG010101	AdaBoost	a+p+vPC+sPC	27	20%	2019SH	0.706884
GIAG010101	AdaBoost	a+p+vPC+sPC	27	20%	2020NH	0.63259			GIAG010101	AdaBoost	a+p+vPC+sPC	27	20%	2020NH	0.637206
GIAG010101	AdaBoost	a+p+vPC+sPC	27	20%	2020SH	0.667393			GIAG010101	AdaBoost	a+p+vPC+sPC	27	20%	2020SH	0.664317
GIAG010101	AdaBoost	a+p+vPC+sPC	27	20%	Average	0.783772			GIAG010101	AdaBoost	a+p+vPC+sPC	27	20%	Average	0.767538
GIAG010101	AdaBoost	a+p+vPC+sPC	28	80%	2014NH	0.86356			GIAG010101	AdaBoost	a+p+vPC+sPC	28	80%	2014NH	0.8661
GIAG010101	AdaBoost	a+p+vPC+sPC	28	80%	2014SH	0.780859			GIAG010101	AdaBoost	a+p+vPC+sPC	28	80%	2014SH	0.773818
GIAG010101	AdaBoost	a+p+vPC+sPC	28	80%	2015NH	0.728851			GIAG010101	AdaBoost	a+p+vPC+sPC	28	80%	2015NH	0.768479
GIAG010101	AdaBoost	a+p+vPC+sPC	28	80%	2015SH	0.69616			GIAG010101	AdaBoost	a+p+vPC+sPC	28	80%	2015SH	0.682056
GIAG010101	AdaBoost	a+p+vPC+sPC	28	80%	2016NH	0.833823			GIAG010101	AdaBoost	a+p+vPC+sPC	28	80%	2016NH	0.881902
GIAG010101	AdaBoost	a+p+vPC+sPC	28	80%	2016SH	0.645923			GIAG010101	AdaBoost	a+p+vPC+sPC	28	80%	2016SH	0.628017
GIAG010101	AdaBoost	a+p+vPC+sPC	28	80%	2017NH	0.702031			GIAG010101	AdaBoost	a+p+vPC+sPC	28	80%	2017NH	0.688227
GIAG010101	AdaBoost	a+p+vPC+sPC	28	80%	2017SH	0.658539			GIAG010101	AdaBoost	a+p+vPC+sPC	28	80%	2017SH	0.666377
GIAG010101	AdaBoost	a+p+vPC+sPC	28	80%	2018NH	0.762604			GIAG010101	AdaBoost	a+p+vPC+sPC	28	80%	2018NH	0.723026
GIAG010101	AdaBoost	a+p+vPC+sPC	28	80%	2018SH	0.646551			GIAG010101	AdaBoost	a+p+vPC+sPC	28	80%	2018SH	0.615989
GIAG010101	AdaBoost	a+p+vPC+sPC	28	80%	2019NH	0.827475			GIAG010101	AdaBoost	a+p+vPC+sPC	28	80%	2019NH	0.794858
GIAG010101	AdaBoost	a+p+vPC+sPC	28	80%	2019SH	0.626722			GIAG010101	AdaBoost	a+p+vPC+sPC	28	80%	2019SH	0.652525
GIAG010101	AdaBoost	a+p+vPC+sPC	28	80%	2020NH	0.597294			GIAG010101	AdaBoost	a+p+vPC+sPC	28	80%	2020NH	0.608288
GIAG010101	AdaBoost	a+p+vPC+sPC	28	80%	2020SH	0.615347			GIAG010101	AdaBoost	a+p+vPC+sPC	28	80%	2020SH	0.619702
GIAG010101	AdaBoost	a+p+vPC+sPC	28	80%	Average	0.710178			GIAG010101	AdaBoost	a+p+vPC+sPC	28	80%	Average	0.711913
GIAG010101	AdaBoost	a+p+vPC+sPC	28	60%	2014NH	0.864931			GIAG010101	AdaBoost	a+p+vPC+sPC	28	60%	2014NH	0.881397
GIAG010101	AdaBoost	a+p+vPC+sPC	28	60%	2014SH	0.785346			GIAG010101	AdaBoost	a+p+vPC+sPC	28	60%	2014SH	0.796243
GIAG010101	AdaBoost	a+p+vPC+sPC	28	60%	2015NH	0.764466			GIAG010101	AdaBoost	a+p+vPC+sPC	28	60%	2015NH	0.742898
GIAG010101	AdaBoost	a+p+vPC+sPC	28	60%	2015SH	0.70295			GIAG010101	AdaBoost	a+p+vPC+sPC	28	60%	2015SH	0.720895
GIAG010101	AdaBoost	a+p+vPC+sPC	28	60%	2016NH	0.836757			GIAG010101	AdaBoost	a+p+vPC+sPC	28	60%	2016NH	0.865799
GIAG010101	AdaBoost	a+p+vPC+sPC	28	60%	2016SH	0.649148			GIAG010101	AdaBoost	a+p+vPC+sPC	28	60%	2016SH	0.650352
GIAG010101	AdaBoost	a+p+vPC+sPC	28	60%	2017NH	0.680255			GIAG010101	AdaBoost	a+p+vPC+sPC	28	60%	2017NH	0.701867
GIAG010101	AdaBoost	a+p+vPC+sPC	28	60%	2017SH	0.672044			GIAG010101	AdaBoost	a+p+vPC+sPC	28	60%	2017SH	0.709563
GIAG010101	AdaBoost	a+p+vPC+sPC	28	60%	2018NH	0.706165			GIAG010101	AdaBoost	a+p+vPC+sPC	28	60%	2018NH	0.715928
GIAG010101	AdaBoost	a+p+vPC+sPC	28	60%	2018SH	0.654101			GIAG010101	AdaBoost	a+p+vPC+sPC	28	60%	2018SH	0.633317
GIAG010101	AdaBoost	a+p+vPC+sPC	28	60%	2019NH	0.820828			GIAG010101	AdaBoost	a+p+vPC+sPC	28	60%	2019NH	0.80007
GIAG010101	AdaBoost	a+p+vPC+sPC	28	60%	2019SH	0.651408			GIAG010101	AdaBoost	a+p+vPC+sPC	28	60%	2019SH	0.643651
GIAG010101	AdaBoost	a+p+vPC+sPC	28	60%	2020NH	0.621566			GIAG010101	AdaBoost	a+p+vPC+sPC	28	60%	2020NH	0.60542
GIAG010101	AdaBoost	a+p+vPC+sPC	28	60%	2020SH	0.636474			GIAG010101	AdaBoost	a+p+vPC+sPC	28	60%	2020SH	0.650085
GIAG010101	AdaBoost	a+p+vPC+sPC	28	60%	Average	0.717613			GIAG010101	AdaBoost	a+p+vPC+sPC	28	60%	Average	0.721224
GIAG010101	AdaBoost	a+p+vPC+sPC	28	40%	2014NH	0.881501			GIAG010101	AdaBoost	a+p+vPC+sPC	28	40%	2014NH	1.041
GIAG010101	AdaBoost	a+p+vPC+sPC	28	40%	2014SH	0.796364			GIAG010101	AdaBoost	a+p+vPC+sPC	28	40%	2014SH	0.762125
GIAG010101	AdaBoost	a+p+vPC+sPC	28	40%	2015NH	0.773098			GIAG010101	AdaBoost	a+p+vPC+sPC	28	40%	2015NH	0.794232
GIAG010101	AdaBoost	a+p+vPC+sPC	28	40%	2015SH	0.727918			GIAG010101	AdaBoost	a+p+vPC+sPC	28	40%	2015SH	0.72132
GIAG010101	AdaBoost	a+p+vPC+sPC	28	40%	2016NH	0.854721			GIAG010101	AdaBoost	a+p+vPC+sPC	28	40%	2016NH	0.950891
GIAG010101	AdaBoost	a+p+vPC+sPC	28	40%	2016SH	0.653611			GIAG010101	AdaBoost	a+p+vPC+sPC	28	40%	2016SH	0.681115
GIAG010101	AdaBoost	a+p+vPC+sPC	28	40%	2017NH	0.727919			GIAG010101	AdaBoost	a+p+vPC+sPC	28	40%	2017NH	0.731694
GIAG010101	AdaBoost	a+p+vPC+sPC	28	40%	2017SH	0.686891			GIAG010101	AdaBoost	a+p+vPC+sPC	28	40%	2017SH	0.747511
GIAG010101	AdaBoost	a+p+vPC+sPC	28	40%	2018NH	0.761349			GIAG010101	AdaBoost	a+p+vPC+sPC	28	40%	2018NH	0.762321
GIAG010101	AdaBoost	a+p+vPC+sPC	28	40%	2018SH	0.68136			GIAG010101	AdaBoost	a+p+vPC+sPC	28	40%	2018SH	0.687555
GIAG010101	AdaBoost	a+p+vPC+sPC	28	40%	2019NH	0.954071			GIAG010101	AdaBoost	a+p+vPC+sPC	28	40%	2019NH	0.852078
GIAG010101	AdaBoost	a+p+vPC+sPC	28	40%	2019SH	0.681741			GIAG010101	AdaBoost	a+p+vPC+sPC	28	40%	2019SH	0.654705
GIAG010101	AdaBoost	a+p+vPC+sPC	28	40%	2020NH	0.666948			GIAG010101	AdaBoost	a+p+vPC+sPC	28	40%	2020NH	0.606763
GIAG010101	AdaBoost	a+p+vPC+sPC	28	40%	2020SH	0.624202			GIAG010101	AdaBoost	a+p+vPC+sPC	28	40%	2020SH	0.642417
GIAG010101	AdaBoost	a+p+vPC+sPC	28	40%	Average	0.749452			GIAG010101	AdaBoost	a+p+vPC+sPC	28	40%	Average	0.756359
GIAG010101	AdaBoost	a+p+vPC+sPC	28	20%	2014NH	0.905956			GIAG010101	AdaBoost	a+p+vPC+sPC	28	20%	2014NH	1.0252
GIAG010101	AdaBoost	a+p+vPC+sPC	28	20%	2014SH	0.792748			GIAG010101	AdaBoost	a+p+vPC+sPC	28	20%	2014SH	0.79692
GIAG010101	AdaBoost	a+p+vPC+sPC	28	20%	2015NH	0.82316			GIAG010101	AdaBoost	a+p+vPC+sPC	28	20%	2015NH	0.771539
GIAG010101	AdaBoost	a+p+vPC+sPC	28	20%	2015SH	0.740865			GIAG010101	AdaBoost	a+p+vPC+sPC	28	20%	2015SH	0.727796
GIAG010101	AdaBoost	a+p+vPC+sPC	28	20%	2016NH	0.837718			GIAG010101	AdaBoost	a+p+vPC+sPC	28	20%	2016NH	0.965139
GIAG010101	AdaBoost	a+p+vPC+sPC	28	20%	2016SH	0.637767			GIAG010101	AdaBoost	a+p+vPC+sPC	28	20%	2016SH	0.724532
GIAG010101	AdaBoost	a+p+vPC+sPC	28	20%	2017NH	0.718598			GIAG010101	AdaBoost	a+p+vPC+sPC	28	20%	2017NH	0.792879
GIAG010101	AdaBoost	a+p+vPC+sPC	28	20%	2017SH	0.764577			GIAG010101	AdaBoost	a+p+vPC+sPC	28	20%	2017SH	0.764324
GIAG010101	AdaBoost	a+p+vPC+sPC	28	20%	2018NH	0.778911			GIAG010101	AdaBoost	a+p+vPC+sPC	28	20%	2018NH	0.752652
GIAG010101	AdaBoost	a+p+vPC+sPC	28	20%	2018SH	0.701951			GIAG010101	AdaBoost	a+p+vPC+sPC	28	20%	2018SH	0.693606
GIAG010101	AdaBoost	a+p+vPC+sPC	28	20%	2019NH	1.10166			GIAG010101	AdaBoost	a+p+vPC+sPC	28	20%	2019NH	1.15349
GIAG010101	AdaBoost	a+p+vPC+sPC	28	20%	2019SH	0.705333			GIAG010101	AdaBoost	a+p+vPC+sPC	28	20%	2019SH	0.676574
GIAG010101	AdaBoost	a+p+vPC+sPC	28	20%	2020NH	0.733069			GIAG010101	AdaBoost	a+p+vPC+sPC	28	20%	2020NH	0.685831
GIAG010101	AdaBoost	a+p+vPC+sPC	28	20%	2020SH	0.664252			GIAG010101	AdaBoost	a+p+vPC+sPC	28	20%	2020SH	0.656954
GIAG010101	AdaBoost	a+p+vPC+sPC	28	20%	Average	0.783707			GIAG010101	AdaBoost	a+p+vPC+sPC	28	20%	Average	0.801793
GIAG010101	AdaBoost	a+p+vPC+sPC	29	80%	2014NH	0.915355			GIAG010101	AdaBoost	a+p+vPC+sPC	29	80%	2014NH	0.878053
GIAG010101	AdaBoost	a+p+vPC+sPC	29	80%	2014SH	0.780487			GIAG010101	AdaBoost	a+p+vPC+sPC	29	80%	2014SH	0.824302
GIAG010101	AdaBoost	a+p+vPC+sPC	29	80%	2015NH	0.761649			GIAG010101	AdaBoost	a+p+vPC+sPC	29	80%	2015NH	0.760505
GIAG010101	AdaBoost	a+p+vPC+sPC	29	80%	2015SH	0.687916			GIAG010101	AdaBoost	a+p+vPC+sPC	29	80%	2015SH	0.690678
GIAG010101	AdaBoost	a+p+vPC+sPC	29	80%	2016NH	0.854055			GIAG010101	AdaBoost	a+p+vPC+sPC	29	80%	2016NH	0.888497
GIAG010101	AdaBoost	a+p+vPC+sPC	29	80%	2016SH	0.63429			GIAG010101	AdaBoost	a+p+vPC+sPC	29	80%	2016SH	0.599618
GIAG010101	AdaBoost	a+p+vPC+sPC	29	80%	2017NH	0.696908			GIAG010101	AdaBoost	a+p+vPC+sPC	29	80%	2017NH	0.696154
GIAG010101	AdaBoost	a+p+vPC+sPC	29	80%	2017SH	0.653009			GIAG010101	AdaBoost	a+p+vPC+sPC	29	80%	2017SH	0.642265
GIAG010101	AdaBoost	a+p+vPC+sPC	29	80%	2018NH	0.698915			GIAG010101	AdaBoost	a+p+vPC+sPC	29	80%	2018NH	0.701871
GIAG010101	AdaBoost	a+p+vPC+sPC	29	80%	2018SH	0.598268			GIAG010101	AdaBoost	a+p+vPC+sPC	29	80%	2018SH	0.612458
GIAG010101	AdaBoost	a+p+vPC+sPC	29	80%	2019NH	0.848329			GIAG010101	AdaBoost	a+p+vPC+sPC	29	80%	2019NH	0.799556
GIAG010101	AdaBoost	a+p+vPC+sPC	29	80%	2019SH	0.648261			GIAG010101	AdaBoost	a+p+vPC+sPC	29	80%	2019SH	0.652845
GIAG010101	AdaBoost	a+p+vPC+sPC	29	80%	2020NH	0.619029			GIAG010101	AdaBoost	a+p+vPC+sPC	29	80%	2020NH	0.602242
GIAG010101	AdaBoost	a+p+vPC+sPC	29	80%	2020SH	0.621948			GIAG010101	AdaBoost	a+p+vPC+sPC	29	80%	2020SH	0.64461
GIAG010101	AdaBoost	a+p+vPC+sPC	29	80%	Average	0.720201			GIAG010101	AdaBoost	a+p+vPC+sPC	29	80%	Average	0.716657
GIAG010101	AdaBoost	a+p+vPC+sPC	29	60%	2014NH	0.850629			GIAG010101	AdaBoost	a+p+vPC+sPC	29	60%	2014NH	0.919205
GIAG010101	AdaBoost	a+p+vPC+sPC	29	60%	2014SH	0.854806			GIAG010101	AdaBoost	a+p+vPC+sPC	29	60%	2014SH	0.814907
GIAG010101	AdaBoost	a+p+vPC+sPC	29	60%	2015NH	0.763994			GIAG010101	AdaBoost	a+p+vPC+sPC	29	60%	2015NH	0.777061
GIAG010101	AdaBoost	a+p+vPC+sPC	29	60%	2015SH	0.689885			GIAG010101	AdaBoost	a+p+vPC+sPC	29	60%	2015SH	0.667534
GIAG010101	AdaBoost	a+p+vPC+sPC	29	60%	2016NH	0.833402			GIAG010101	AdaBoost	a+p+vPC+sPC	29	60%	2016NH	0.869011
GIAG010101	AdaBoost	a+p+vPC+sPC	29	60%	2016SH	0.637541			GIAG010101	AdaBoost	a+p+vPC+sPC	29	60%	2016SH	0.615835
GIAG010101	AdaBoost	a+p+vPC+sPC	29	60%	2017NH	0.698686			GIAG010101	AdaBoost	a+p+vPC+sPC	29	60%	2017NH	0.699851
GIAG010101	AdaBoost	a+p+vPC+sPC	29	60%	2017SH	0.660589			GIAG010101	AdaBoost	a+p+vPC+sPC	29	60%	2017SH	0.666353
GIAG010101	AdaBoost	a+p+vPC+sPC	29	60%	2018NH	0.709351			GIAG010101	AdaBoost	a+p+vPC+sPC	29	60%	2018NH	0.720505
GIAG010101	AdaBoost	a+p+vPC+sPC	29	60%	2018SH	0.633697			GIAG010101	AdaBoost	a+p+vPC+sPC	29	60%	2018SH	0.650204
GIAG010101	AdaBoost	a+p+vPC+sPC	29	60%	2019NH	0.861239			GIAG010101	AdaBoost	a+p+vPC+sPC	29	60%	2019NH	0.824653
GIAG010101	AdaBoost	a+p+vPC+sPC	29	60%	2019SH	0.64283			GIAG010101	AdaBoost	a+p+vPC+sPC	29	60%	2019SH	0.649031
GIAG010101	AdaBoost	a+p+vPC+sPC	29	60%	2020NH	0.603395			GIAG010101	AdaBoost	a+p+vPC+sPC	29	60%	2020NH	0.597889
GIAG010101	AdaBoost	a+p+vPC+sPC	29	60%	2020SH	0.629814			GIAG010101	AdaBoost	a+p+vPC+sPC	29	60%	2020SH	0.659433
GIAG010101	AdaBoost	a+p+vPC+sPC	29	60%	Average	0.721081			GIAG010101	AdaBoost	a+p+vPC+sPC	29	60%	Average	0.725716
GIAG010101	AdaBoost	a+p+vPC+sPC	29	40%	2014NH	0.855943			GIAG010101	AdaBoost	a+p+vPC+sPC	29	40%	2014NH	0.861677
GIAG010101	AdaBoost	a+p+vPC+sPC	29	40%	2014SH	0.842886			GIAG010101	AdaBoost	a+p+vPC+sPC	29	40%	2014SH	0.892506
GIAG010101	AdaBoost	a+p+vPC+sPC	29	40%	2015NH	0.836656			GIAG010101	AdaBoost	a+p+vPC+sPC	29	40%	2015NH	0.861128
GIAG010101	AdaBoost	a+p+vPC+sPC	29	40%	2015SH	0.691675			GIAG010101	AdaBoost	a+p+vPC+sPC	29	40%	2015SH	0.698728
GIAG010101	AdaBoost	a+p+vPC+sPC	29	40%	2016NH	0.897096			GIAG010101	AdaBoost	a+p+vPC+sPC	29	40%	2016NH	0.90996
GIAG010101	AdaBoost	a+p+vPC+sPC	29	40%	2016SH	0.64112			GIAG010101	AdaBoost	a+p+vPC+sPC	29	40%	2016SH	0.639267
GIAG010101	AdaBoost	a+p+vPC+sPC	29	40%	2017NH	0.732929			GIAG010101	AdaBoost	a+p+vPC+sPC	29	40%	2017NH	0.688841
GIAG010101	AdaBoost	a+p+vPC+sPC	29	40%	2017SH	0.724232			GIAG010101	AdaBoost	a+p+vPC+sPC	29	40%	2017SH	0.683692
GIAG010101	AdaBoost	a+p+vPC+sPC	29	40%	2018NH	0.704585			GIAG010101	AdaBoost	a+p+vPC+sPC	29	40%	2018NH	0.749316
GIAG010101	AdaBoost	a+p+vPC+sPC	29	40%	2018SH	0.647507			GIAG010101	AdaBoost	a+p+vPC+sPC	29	40%	2018SH	0.64388
GIAG010101	AdaBoost	a+p+vPC+sPC	29	40%	2019NH	0.869865			GIAG010101	AdaBoost	a+p+vPC+sPC	29	40%	2019NH	0.903753
GIAG010101	AdaBoost	a+p+vPC+sPC	29	40%	2019SH	0.658568			GIAG010101	AdaBoost	a+p+vPC+sPC	29	40%	2019SH	0.669308
GIAG010101	AdaBoost	a+p+vPC+sPC	29	40%	2020NH	0.643709			GIAG010101	AdaBoost	a+p+vPC+sPC	29	40%	2020NH	0.678197
GIAG010101	AdaBoost	a+p+vPC+sPC	29	40%	2020SH	0.630721			GIAG010101	AdaBoost	a+p+vPC+sPC	29	40%	2020SH	0.7172
GIAG010101	AdaBoost	a+p+vPC+sPC	29	40%	Average	0.74398			GIAG010101	AdaBoost	a+p+vPC+sPC	29	40%	Average	0.759683
GIAG010101	AdaBoost	a+p+vPC+sPC	29	20%	2014NH	0.818162			GIAG010101	AdaBoost	a+p+vPC+sPC	29	20%	2014NH	0.891269
GIAG010101	AdaBoost	a+p+vPC+sPC	29	20%	2014SH	0.921294			GIAG010101	AdaBoost	a+p+vPC+sPC	29	20%	2014SH	0.876743
GIAG010101	AdaBoost	a+p+vPC+sPC	29	20%	2015NH	0.860026			GIAG010101	AdaBoost	a+p+vPC+sPC	29	20%	2015NH	0.884287
GIAG010101	AdaBoost	a+p+vPC+sPC	29	20%	2015SH	0.704294			GIAG010101	AdaBoost	a+p+vPC+sPC	29	20%	2015SH	0.691571
GIAG010101	AdaBoost	a+p+vPC+sPC	29	20%	2016NH	0.928561			GIAG010101	AdaBoost	a+p+vPC+sPC	29	20%	2016NH	0.85255
GIAG010101	AdaBoost	a+p+vPC+sPC	29	20%	2016SH	0.67711			GIAG010101	AdaBoost	a+p+vPC+sPC	29	20%	2016SH	0.66733
GIAG010101	AdaBoost	a+p+vPC+sPC	29	20%	2017NH	0.819517			GIAG010101	AdaBoost	a+p+vPC+sPC	29	20%	2017NH	0.812849
GIAG010101	AdaBoost	a+p+vPC+sPC	29	20%	2017SH	0.786607			GIAG010101	AdaBoost	a+p+vPC+sPC	29	20%	2017SH	0.753896
GIAG010101	AdaBoost	a+p+vPC+sPC	29	20%	2018NH	0.750384			GIAG010101	AdaBoost	a+p+vPC+sPC	29	20%	2018NH	0.839216
GIAG010101	AdaBoost	a+p+vPC+sPC	29	20%	2018SH	0.676655			GIAG010101	AdaBoost	a+p+vPC+sPC	29	20%	2018SH	0.753517
GIAG010101	AdaBoost	a+p+vPC+sPC	29	20%	2019NH	0.893045			GIAG010101	AdaBoost	a+p+vPC+sPC	29	20%	2019NH	0.999304
GIAG010101	AdaBoost	a+p+vPC+sPC	29	20%	2019SH	0.708883			GIAG010101	AdaBoost	a+p+vPC+sPC	29	20%	2019SH	0.735171
GIAG010101	AdaBoost	a+p+vPC+sPC	29	20%	2020NH	0.649831			GIAG010101	AdaBoost	a+p+vPC+sPC	29	20%	2020NH	0.650547
GIAG010101	AdaBoost	a+p+vPC+sPC	29	20%	2020SH	0.676735			GIAG010101	AdaBoost	a+p+vPC+sPC	29	20%	2020SH	0.753009
GIAG010101	AdaBoost	a+p+vPC+sPC	29	20%	Average	0.779063			GIAG010101	AdaBoost	a+p+vPC+sPC	29	20%	Average	0.800935
GIAG010101	AdaBoost	a+p+vPC+sPC	30	80%	2014NH	0.800104			GIAG010101	AdaBoost	a+p+vPC+sPC	30	80%	2014NH	0.87375
GIAG010101	AdaBoost	a+p+vPC+sPC	30	80%	2014SH	0.790052			GIAG010101	AdaBoost	a+p+vPC+sPC	30	80%	2014SH	0.774651
GIAG010101	AdaBoost	a+p+vPC+sPC	30	80%	2015NH	0.756067			GIAG010101	AdaBoost	a+p+vPC+sPC	30	80%	2015NH	0.783524
GIAG010101	AdaBoost	a+p+vPC+sPC	30	80%	2015SH	0.665266			GIAG010101	AdaBoost	a+p+vPC+sPC	30	80%	2015SH	0.68689
GIAG010101	AdaBoost	a+p+vPC+sPC	30	80%	2016NH	0.843835			GIAG010101	AdaBoost	a+p+vPC+sPC	30	80%	2016NH	0.861412
GIAG010101	AdaBoost	a+p+vPC+sPC	30	80%	2016SH	0.600297			GIAG010101	AdaBoost	a+p+vPC+sPC	30	80%	2016SH	0.629346
GIAG010101	AdaBoost	a+p+vPC+sPC	30	80%	2017NH	0.709196			GIAG010101	AdaBoost	a+p+vPC+sPC	30	80%	2017NH	0.693896
GIAG010101	AdaBoost	a+p+vPC+sPC	30	80%	2017SH	0.654183			GIAG010101	AdaBoost	a+p+vPC+sPC	30	80%	2017SH	0.680303
GIAG010101	AdaBoost	a+p+vPC+sPC	30	80%	2018NH	0.706748			GIAG010101	AdaBoost	a+p+vPC+sPC	30	80%	2018NH	0.714667
GIAG010101	AdaBoost	a+p+vPC+sPC	30	80%	2018SH	0.650892			GIAG010101	AdaBoost	a+p+vPC+sPC	30	80%	2018SH	0.644105
GIAG010101	AdaBoost	a+p+vPC+sPC	30	80%	2019NH	0.847927			GIAG010101	AdaBoost	a+p+vPC+sPC	30	80%	2019NH	0.801813
GIAG010101	AdaBoost	a+p+vPC+sPC	30	80%	2019SH	0.638954			GIAG010101	AdaBoost	a+p+vPC+sPC	30	80%	2019SH	0.649929
GIAG010101	AdaBoost	a+p+vPC+sPC	30	80%	2020NH	0.608451			GIAG010101	AdaBoost	a+p+vPC+sPC	30	80%	2020NH	0.555468
GIAG010101	AdaBoost	a+p+vPC+sPC	30	80%	2020SH	0.631071			GIAG010101	AdaBoost	a+p+vPC+sPC	30	80%	2020SH	0.630827
GIAG010101	AdaBoost	a+p+vPC+sPC	30	80%	Average	0.708536			GIAG010101	AdaBoost	a+p+vPC+sPC	30	80%	Average	0.711532
GIAG010101	AdaBoost	a+p+vPC+sPC	30	60%	2014NH	0.816436			GIAG010101	AdaBoost	a+p+vPC+sPC	30	60%	2014NH	0.918103
GIAG010101	AdaBoost	a+p+vPC+sPC	30	60%	2014SH	0.801629			GIAG010101	AdaBoost	a+p+vPC+sPC	30	60%	2014SH	0.782816
GIAG010101	AdaBoost	a+p+vPC+sPC	30	60%	2015NH	0.79582			GIAG010101	AdaBoost	a+p+vPC+sPC	30	60%	2015NH	0.77346
GIAG010101	AdaBoost	a+p+vPC+sPC	30	60%	2015SH	0.674431			GIAG010101	AdaBoost	a+p+vPC+sPC	30	60%	2015SH	0.698589
GIAG010101	AdaBoost	a+p+vPC+sPC	30	60%	2016NH	0.842667			GIAG010101	AdaBoost	a+p+vPC+sPC	30	60%	2016NH	0.840728
GIAG010101	AdaBoost	a+p+vPC+sPC	30	60%	2016SH	0.609965			GIAG010101	AdaBoost	a+p+vPC+sPC	30	60%	2016SH	0.627339
GIAG010101	AdaBoost	a+p+vPC+sPC	30	60%	2017NH	0.709402			GIAG010101	AdaBoost	a+p+vPC+sPC	30	60%	2017NH	0.705602
GIAG010101	AdaBoost	a+p+vPC+sPC	30	60%	2017SH	0.680951			GIAG010101	AdaBoost	a+p+vPC+sPC	30	60%	2017SH	0.684012
GIAG010101	AdaBoost	a+p+vPC+sPC	30	60%	2018NH	0.713532			GIAG010101	AdaBoost	a+p+vPC+sPC	30	60%	2018NH	0.742748
GIAG010101	AdaBoost	a+p+vPC+sPC	30	60%	2018SH	0.611473			GIAG010101	AdaBoost	a+p+vPC+sPC	30	60%	2018SH	0.64199
GIAG010101	AdaBoost	a+p+vPC+sPC	30	60%	2019NH	0.879653			GIAG010101	AdaBoost	a+p+vPC+sPC	30	60%	2019NH	0.793253
GIAG010101	AdaBoost	a+p+vPC+sPC	30	60%	2019SH	0.653483			GIAG010101	AdaBoost	a+p+vPC+sPC	30	60%	2019SH	0.676469
GIAG010101	AdaBoost	a+p+vPC+sPC	30	60%	2020NH	0.634008			GIAG010101	AdaBoost	a+p+vPC+sPC	30	60%	2020NH	0.610715
GIAG010101	AdaBoost	a+p+vPC+sPC	30	60%	2020SH	0.648793			GIAG010101	AdaBoost	a+p+vPC+sPC	30	60%	2020SH	0.637982
GIAG010101	AdaBoost	a+p+vPC+sPC	30	60%	Average	0.723733			GIAG010101	AdaBoost	a+p+vPC+sPC	30	60%	Average	0.725885
GIAG010101	AdaBoost	a+p+vPC+sPC	30	40%	2014NH	0.862246			GIAG010101	AdaBoost	a+p+vPC+sPC	30	40%	2014NH	1.00021
GIAG010101	AdaBoost	a+p+vPC+sPC	30	40%	2014SH	0.809211			GIAG010101	AdaBoost	a+p+vPC+sPC	30	40%	2014SH	0.781033
GIAG010101	AdaBoost	a+p+vPC+sPC	30	40%	2015NH	0.786686			GIAG010101	AdaBoost	a+p+vPC+sPC	30	40%	2015NH	0.774621
GIAG010101	AdaBoost	a+p+vPC+sPC	30	40%	2015SH	0.71871			GIAG010101	AdaBoost	a+p+vPC+sPC	30	40%	2015SH	0.716064
GIAG010101	AdaBoost	a+p+vPC+sPC	30	40%	2016NH	0.876988			GIAG010101	AdaBoost	a+p+vPC+sPC	30	40%	2016NH	0.831334
GIAG010101	AdaBoost	a+p+vPC+sPC	30	40%	2016SH	0.640768			GIAG010101	AdaBoost	a+p+vPC+sPC	30	40%	2016SH	0.624282
GIAG010101	AdaBoost	a+p+vPC+sPC	30	40%	2017NH	0.746872			GIAG010101	AdaBoost	a+p+vPC+sPC	30	40%	2017NH	0.751118
GIAG010101	AdaBoost	a+p+vPC+sPC	30	40%	2017SH	0.71164			GIAG010101	AdaBoost	a+p+vPC+sPC	30	40%	2017SH	0.710233
GIAG010101	AdaBoost	a+p+vPC+sPC	30	40%	2018NH	0.755258			GIAG010101	AdaBoost	a+p+vPC+sPC	30	40%	2018NH	0.76103
GIAG010101	AdaBoost	a+p+vPC+sPC	30	40%	2018SH	0.66307			GIAG010101	AdaBoost	a+p+vPC+sPC	30	40%	2018SH	0.632315
GIAG010101	AdaBoost	a+p+vPC+sPC	30	40%	2019NH	0.887			GIAG010101	AdaBoost	a+p+vPC+sPC	30	40%	2019NH	0.790476
GIAG010101	AdaBoost	a+p+vPC+sPC	30	40%	2019SH	0.696164			GIAG010101	AdaBoost	a+p+vPC+sPC	30	40%	2019SH	0.767848
GIAG010101	AdaBoost	a+p+vPC+sPC	30	40%	2020NH	0.635535			GIAG010101	AdaBoost	a+p+vPC+sPC	30	40%	2020NH	0.618034
GIAG010101	AdaBoost	a+p+vPC+sPC	30	40%	2020SH	0.659576			GIAG010101	AdaBoost	a+p+vPC+sPC	30	40%	2020SH	0.649408
GIAG010101	AdaBoost	a+p+vPC+sPC	30	40%	Average	0.748088			GIAG010101	AdaBoost	a+p+vPC+sPC	30	40%	Average	0.752125
GIAG010101	AdaBoost	a+p+vPC+sPC	30	20%	2014NH	0.935895			GIAG010101	AdaBoost	a+p+vPC+sPC	30	20%	2014NH	0.981069
GIAG010101	AdaBoost	a+p+vPC+sPC	30	20%	2014SH	0.791387			GIAG010101	AdaBoost	a+p+vPC+sPC	30	20%	2014SH	0.900677
GIAG010101	AdaBoost	a+p+vPC+sPC	30	20%	2015NH	0.816033			GIAG010101	AdaBoost	a+p+vPC+sPC	30	20%	2015NH	0.890488
GIAG010101	AdaBoost	a+p+vPC+sPC	30	20%	2015SH	0.712241			GIAG010101	AdaBoost	a+p+vPC+sPC	30	20%	2015SH	0.750613
GIAG010101	AdaBoost	a+p+vPC+sPC	30	20%	2016NH	0.884352			GIAG010101	AdaBoost	a+p+vPC+sPC	30	20%	2016NH	0.830408
GIAG010101	AdaBoost	a+p+vPC+sPC	30	20%	2016SH	0.672708			GIAG010101	AdaBoost	a+p+vPC+sPC	30	20%	2016SH	0.650278
GIAG010101	AdaBoost	a+p+vPC+sPC	30	20%	2017NH	0.758946			GIAG010101	AdaBoost	a+p+vPC+sPC	30	20%	2017NH	0.786694
GIAG010101	AdaBoost	a+p+vPC+sPC	30	20%	2017SH	0.731472			GIAG010101	AdaBoost	a+p+vPC+sPC	30	20%	2017SH	0.741355
GIAG010101	AdaBoost	a+p+vPC+sPC	30	20%	2018NH	0.772442			GIAG010101	AdaBoost	a+p+vPC+sPC	30	20%	2018NH	0.761813
GIAG010101	AdaBoost	a+p+vPC+sPC	30	20%	2018SH	0.71208			GIAG010101	AdaBoost	a+p+vPC+sPC	30	20%	2018SH	0.674241
GIAG010101	AdaBoost	a+p+vPC+sPC	30	20%	2019NH	1.02109			GIAG010101	AdaBoost	a+p+vPC+sPC	30	20%	2019NH	0.833009
GIAG010101	AdaBoost	a+p+vPC+sPC	30	20%	2019SH	0.733613			GIAG010101	AdaBoost	a+p+vPC+sPC	30	20%	2019SH	0.806215
GIAG010101	AdaBoost	a+p+vPC+sPC	30	20%	2020NH	0.617072			GIAG010101	AdaBoost	a+p+vPC+sPC	30	20%	2020NH	0.708486
GIAG010101	AdaBoost	a+p+vPC+sPC	30	20%	2020SH	0.691784			GIAG010101	AdaBoost	a+p+vPC+sPC	30	20%	2020SH	0.672329
GIAG010101	AdaBoost	a+p+vPC+sPC	30	20%	Average	0.777566			GIAG010101	AdaBoost	a+p+vPC+sPC	30	20%	Average	0.798845
GIAG010101	AdaBoost	a+p+vPC+sPC	31	80%	2014NH	0.848622			GIAG010101	AdaBoost	a+p+vPC+sPC	31	80%	2014NH	0.91872
GIAG010101	AdaBoost	a+p+vPC+sPC	31	80%	2014SH	0.787177			GIAG010101	AdaBoost	a+p+vPC+sPC	31	80%	2014SH	0.774078
GIAG010101	AdaBoost	a+p+vPC+sPC	31	80%	2015NH	0.755228			GIAG010101	AdaBoost	a+p+vPC+sPC	31	80%	2015NH	0.744645
GIAG010101	AdaBoost	a+p+vPC+sPC	31	80%	2015SH	0.674352			GIAG010101	AdaBoost	a+p+vPC+sPC	31	80%	2015SH	0.670571
GIAG010101	AdaBoost	a+p+vPC+sPC	31	80%	2016NH	0.862935			GIAG010101	AdaBoost	a+p+vPC+sPC	31	80%	2016NH	0.865843
GIAG010101	AdaBoost	a+p+vPC+sPC	31	80%	2016SH	0.641397			GIAG010101	AdaBoost	a+p+vPC+sPC	31	80%	2016SH	0.616955
GIAG010101	AdaBoost	a+p+vPC+sPC	31	80%	2017NH	0.696796			GIAG010101	AdaBoost	a+p+vPC+sPC	31	80%	2017NH	0.717617
GIAG010101	AdaBoost	a+p+vPC+sPC	31	80%	2017SH	0.663769			GIAG010101	AdaBoost	a+p+vPC+sPC	31	80%	2017SH	0.658987
GIAG010101	AdaBoost	a+p+vPC+sPC	31	80%	2018NH	0.717749			GIAG010101	AdaBoost	a+p+vPC+sPC	31	80%	2018NH	0.771769
GIAG010101	AdaBoost	a+p+vPC+sPC	31	80%	2018SH	0.651216			GIAG010101	AdaBoost	a+p+vPC+sPC	31	80%	2018SH	0.647532
GIAG010101	AdaBoost	a+p+vPC+sPC	31	80%	2019NH	0.887279			GIAG010101	AdaBoost	a+p+vPC+sPC	31	80%	2019NH	0.817531
GIAG010101	AdaBoost	a+p+vPC+sPC	31	80%	2019SH	0.642477			GIAG010101	AdaBoost	a+p+vPC+sPC	31	80%	2019SH	0.659201
GIAG010101	AdaBoost	a+p+vPC+sPC	31	80%	2020NH	0.586937			GIAG010101	AdaBoost	a+p+vPC+sPC	31	80%	2020NH	0.611698
GIAG010101	AdaBoost	a+p+vPC+sPC	31	80%	2020SH	0.637486			GIAG010101	AdaBoost	a+p+vPC+sPC	31	80%	2020SH	0.624721
GIAG010101	AdaBoost	a+p+vPC+sPC	31	80%	Average	0.717005			GIAG010101	AdaBoost	a+p+vPC+sPC	31	80%	Average	0.72183
GIAG010101	AdaBoost	a+p+vPC+sPC	31	60%	2014NH	0.863369			GIAG010101	AdaBoost	a+p+vPC+sPC	31	60%	2014NH	0.912976
GIAG010101	AdaBoost	a+p+vPC+sPC	31	60%	2014SH	0.803835			GIAG010101	AdaBoost	a+p+vPC+sPC	31	60%	2014SH	0.794142
GIAG010101	AdaBoost	a+p+vPC+sPC	31	60%	2015NH	0.752956			GIAG010101	AdaBoost	a+p+vPC+sPC	31	60%	2015NH	0.734622
GIAG010101	AdaBoost	a+p+vPC+sPC	31	60%	2015SH	0.688176			GIAG010101	AdaBoost	a+p+vPC+sPC	31	60%	2015SH	0.691744
GIAG010101	AdaBoost	a+p+vPC+sPC	31	60%	2016NH	0.821484			GIAG010101	AdaBoost	a+p+vPC+sPC	31	60%	2016NH	0.82631
GIAG010101	AdaBoost	a+p+vPC+sPC	31	60%	2016SH	0.637069			GIAG010101	AdaBoost	a+p+vPC+sPC	31	60%	2016SH	0.618552
GIAG010101	AdaBoost	a+p+vPC+sPC	31	60%	2017NH	0.707411			GIAG010101	AdaBoost	a+p+vPC+sPC	31	60%	2017NH	0.692188
GIAG010101	AdaBoost	a+p+vPC+sPC	31	60%	2017SH	0.670624			GIAG010101	AdaBoost	a+p+vPC+sPC	31	60%	2017SH	0.637285
GIAG010101	AdaBoost	a+p+vPC+sPC	31	60%	2018NH	0.732915			GIAG010101	AdaBoost	a+p+vPC+sPC	31	60%	2018NH	0.772578
GIAG010101	AdaBoost	a+p+vPC+sPC	31	60%	2018SH	0.643705			GIAG010101	AdaBoost	a+p+vPC+sPC	31	60%	2018SH	0.617298
GIAG010101	AdaBoost	a+p+vPC+sPC	31	60%	2019NH	0.865121			GIAG010101	AdaBoost	a+p+vPC+sPC	31	60%	2019NH	0.843811
GIAG010101	AdaBoost	a+p+vPC+sPC	31	60%	2019SH	0.655774			GIAG010101	AdaBoost	a+p+vPC+sPC	31	60%	2019SH	0.690776
GIAG010101	AdaBoost	a+p+vPC+sPC	31	60%	2020NH	0.598441			GIAG010101	AdaBoost	a+p+vPC+sPC	31	60%	2020NH	0.617552
GIAG010101	AdaBoost	a+p+vPC+sPC	31	60%	2020SH	0.635063			GIAG010101	AdaBoost	a+p+vPC+sPC	31	60%	2020SH	0.642259
GIAG010101	AdaBoost	a+p+vPC+sPC	31	60%	Average	0.720899			GIAG010101	AdaBoost	a+p+vPC+sPC	31	60%	Average	0.724092
GIAG010101	AdaBoost	a+p+vPC+sPC	31	40%	2014NH	0.94914			GIAG010101	AdaBoost	a+p+vPC+sPC	31	40%	2014NH	0.92368
GIAG010101	AdaBoost	a+p+vPC+sPC	31	40%	2014SH	0.852592			GIAG010101	AdaBoost	a+p+vPC+sPC	31	40%	2014SH	0.798085
GIAG010101	AdaBoost	a+p+vPC+sPC	31	40%	2015NH	0.747087			GIAG010101	AdaBoost	a+p+vPC+sPC	31	40%	2015NH	0.774431
GIAG010101	AdaBoost	a+p+vPC+sPC	31	40%	2015SH	0.711829			GIAG010101	AdaBoost	a+p+vPC+sPC	31	40%	2015SH	0.727518
GIAG010101	AdaBoost	a+p+vPC+sPC	31	40%	2016NH	0.87731			GIAG010101	AdaBoost	a+p+vPC+sPC	31	40%	2016NH	0.833974
GIAG010101	AdaBoost	a+p+vPC+sPC	31	40%	2016SH	0.656425			GIAG010101	AdaBoost	a+p+vPC+sPC	31	40%	2016SH	0.660751
GIAG010101	AdaBoost	a+p+vPC+sPC	31	40%	2017NH	0.723904			GIAG010101	AdaBoost	a+p+vPC+sPC	31	40%	2017NH	0.728543
GIAG010101	AdaBoost	a+p+vPC+sPC	31	40%	2017SH	0.715962			GIAG010101	AdaBoost	a+p+vPC+sPC	31	40%	2017SH	0.662104
GIAG010101	AdaBoost	a+p+vPC+sPC	31	40%	2018NH	0.800946			GIAG010101	AdaBoost	a+p+vPC+sPC	31	40%	2018NH	0.778891
GIAG010101	AdaBoost	a+p+vPC+sPC	31	40%	2018SH	0.657172			GIAG010101	AdaBoost	a+p+vPC+sPC	31	40%	2018SH	0.649203
GIAG010101	AdaBoost	a+p+vPC+sPC	31	40%	2019NH	0.890678			GIAG010101	AdaBoost	a+p+vPC+sPC	31	40%	2019NH	0.901071
GIAG010101	AdaBoost	a+p+vPC+sPC	31	40%	2019SH	0.66968			GIAG010101	AdaBoost	a+p+vPC+sPC	31	40%	2019SH	0.69958
GIAG010101	AdaBoost	a+p+vPC+sPC	31	40%	2020NH	0.621952			GIAG010101	AdaBoost	a+p+vPC+sPC	31	40%	2020NH	0.633667
GIAG010101	AdaBoost	a+p+vPC+sPC	31	40%	2020SH	0.675558			GIAG010101	AdaBoost	a+p+vPC+sPC	31	40%	2020SH	0.63505
GIAG010101	AdaBoost	a+p+vPC+sPC	31	40%	Average	0.752366			GIAG010101	AdaBoost	a+p+vPC+sPC	31	40%	Average	0.746529
GIAG010101	AdaBoost	a+p+vPC+sPC	31	20%	2014NH	0.950967			GIAG010101	AdaBoost	a+p+vPC+sPC	31	20%	2014NH	1.01533
GIAG010101	AdaBoost	a+p+vPC+sPC	31	20%	2014SH	0.890359			GIAG010101	AdaBoost	a+p+vPC+sPC	31	20%	2014SH	1.002
GIAG010101	AdaBoost	a+p+vPC+sPC	31	20%	2015NH	0.818985			GIAG010101	AdaBoost	a+p+vPC+sPC	31	20%	2015NH	0.783399
GIAG010101	AdaBoost	a+p+vPC+sPC	31	20%	2015SH	0.737913			GIAG010101	AdaBoost	a+p+vPC+sPC	31	20%	2015SH	0.797267
GIAG010101	AdaBoost	a+p+vPC+sPC	31	20%	2016NH	0.973246			GIAG010101	AdaBoost	a+p+vPC+sPC	31	20%	2016NH	0.908584
GIAG010101	AdaBoost	a+p+vPC+sPC	31	20%	2016SH	0.640189			GIAG010101	AdaBoost	a+p+vPC+sPC	31	20%	2016SH	0.680918
GIAG010101	AdaBoost	a+p+vPC+sPC	31	20%	2017NH	0.85431			GIAG010101	AdaBoost	a+p+vPC+sPC	31	20%	2017NH	0.889194
GIAG010101	AdaBoost	a+p+vPC+sPC	31	20%	2017SH	0.73968			GIAG010101	AdaBoost	a+p+vPC+sPC	31	20%	2017SH	0.76663
GIAG010101	AdaBoost	a+p+vPC+sPC	31	20%	2018NH	0.837251			GIAG010101	AdaBoost	a+p+vPC+sPC	31	20%	2018NH	0.79094
GIAG010101	AdaBoost	a+p+vPC+sPC	31	20%	2018SH	0.788243			GIAG010101	AdaBoost	a+p+vPC+sPC	31	20%	2018SH	0.792931
GIAG010101	AdaBoost	a+p+vPC+sPC	31	20%	2019NH	1.02715			GIAG010101	AdaBoost	a+p+vPC+sPC	31	20%	2019NH	1.04167
GIAG010101	AdaBoost	a+p+vPC+sPC	31	20%	2019SH	0.692185			GIAG010101	AdaBoost	a+p+vPC+sPC	31	20%	2019SH	0.740961
GIAG010101	AdaBoost	a+p+vPC+sPC	31	20%	2020NH	0.730678			GIAG010101	AdaBoost	a+p+vPC+sPC	31	20%	2020NH	0.632286
GIAG010101	AdaBoost	a+p+vPC+sPC	31	20%	2020SH	0.679309			GIAG010101	AdaBoost	a+p+vPC+sPC	31	20%	2020SH	0.676633
GIAG010101	AdaBoost	a+p+vPC+sPC	31	20%	Average	0.813235			GIAG010101	AdaBoost	a+p+vPC+sPC	31	20%	Average	0.827912
GIAG010101	AdaBoost	a+p+vPC+sPC	32	80%	2014NH	0.828646			GIAG010101	AdaBoost	a+p+vPC+sPC	32	80%	2014NH	0.797939
GIAG010101	AdaBoost	a+p+vPC+sPC	32	80%	2014SH	0.792159			GIAG010101	AdaBoost	a+p+vPC+sPC	32	80%	2014SH	0.773679
GIAG010101	AdaBoost	a+p+vPC+sPC	32	80%	2015NH	0.768882			GIAG010101	AdaBoost	a+p+vPC+sPC	32	80%	2015NH	0.749161
GIAG010101	AdaBoost	a+p+vPC+sPC	32	80%	2015SH	0.680886			GIAG010101	AdaBoost	a+p+vPC+sPC	32	80%	2015SH	0.683127
GIAG010101	AdaBoost	a+p+vPC+sPC	32	80%	2016NH	0.866501			GIAG010101	AdaBoost	a+p+vPC+sPC	32	80%	2016NH	0.867221
GIAG010101	AdaBoost	a+p+vPC+sPC	32	80%	2016SH	0.63106			GIAG010101	AdaBoost	a+p+vPC+sPC	32	80%	2016SH	0.612414
GIAG010101	AdaBoost	a+p+vPC+sPC	32	80%	2017NH	0.710334			GIAG010101	AdaBoost	a+p+vPC+sPC	32	80%	2017NH	0.683944
GIAG010101	AdaBoost	a+p+vPC+sPC	32	80%	2017SH	0.66137			GIAG010101	AdaBoost	a+p+vPC+sPC	32	80%	2017SH	0.648631
GIAG010101	AdaBoost	a+p+vPC+sPC	32	80%	2018NH	0.701958			GIAG010101	AdaBoost	a+p+vPC+sPC	32	80%	2018NH	0.762378
GIAG010101	AdaBoost	a+p+vPC+sPC	32	80%	2018SH	0.615355			GIAG010101	AdaBoost	a+p+vPC+sPC	32	80%	2018SH	0.625426
GIAG010101	AdaBoost	a+p+vPC+sPC	32	80%	2019NH	0.788298			GIAG010101	AdaBoost	a+p+vPC+sPC	32	80%	2019NH	0.814936
GIAG010101	AdaBoost	a+p+vPC+sPC	32	80%	2019SH	0.663615			GIAG010101	AdaBoost	a+p+vPC+sPC	32	80%	2019SH	0.646567
GIAG010101	AdaBoost	a+p+vPC+sPC	32	80%	2020NH	0.59219			GIAG010101	AdaBoost	a+p+vPC+sPC	32	80%	2020NH	0.596133
GIAG010101	AdaBoost	a+p+vPC+sPC	32	80%	2020SH	0.605109			GIAG010101	AdaBoost	a+p+vPC+sPC	32	80%	2020SH	0.63641
GIAG010101	AdaBoost	a+p+vPC+sPC	32	80%	Average	0.708838			GIAG010101	AdaBoost	a+p+vPC+sPC	32	80%	Average	0.703646
GIAG010101	AdaBoost	a+p+vPC+sPC	32	60%	2014NH	0.848209			GIAG010101	AdaBoost	a+p+vPC+sPC	32	60%	2014NH	0.853183
GIAG010101	AdaBoost	a+p+vPC+sPC	32	60%	2014SH	0.79079			GIAG010101	AdaBoost	a+p+vPC+sPC	32	60%	2014SH	0.763802
GIAG010101	AdaBoost	a+p+vPC+sPC	32	60%	2015NH	0.772544			GIAG010101	AdaBoost	a+p+vPC+sPC	32	60%	2015NH	0.708253
GIAG010101	AdaBoost	a+p+vPC+sPC	32	60%	2015SH	0.689719			GIAG010101	AdaBoost	a+p+vPC+sPC	32	60%	2015SH	0.723142
GIAG010101	AdaBoost	a+p+vPC+sPC	32	60%	2016NH	0.90863			GIAG010101	AdaBoost	a+p+vPC+sPC	32	60%	2016NH	0.884565
GIAG010101	AdaBoost	a+p+vPC+sPC	32	60%	2016SH	0.656565			GIAG010101	AdaBoost	a+p+vPC+sPC	32	60%	2016SH	0.60725
GIAG010101	AdaBoost	a+p+vPC+sPC	32	60%	2017NH	0.730826			GIAG010101	AdaBoost	a+p+vPC+sPC	32	60%	2017NH	0.674168
GIAG010101	AdaBoost	a+p+vPC+sPC	32	60%	2017SH	0.665788			GIAG010101	AdaBoost	a+p+vPC+sPC	32	60%	2017SH	0.640657
GIAG010101	AdaBoost	a+p+vPC+sPC	32	60%	2018NH	0.686532			GIAG010101	AdaBoost	a+p+vPC+sPC	32	60%	2018NH	0.750249
GIAG010101	AdaBoost	a+p+vPC+sPC	32	60%	2018SH	0.652892			GIAG010101	AdaBoost	a+p+vPC+sPC	32	60%	2018SH	0.629858
GIAG010101	AdaBoost	a+p+vPC+sPC	32	60%	2019NH	0.806472			GIAG010101	AdaBoost	a+p+vPC+sPC	32	60%	2019NH	0.855076
GIAG010101	AdaBoost	a+p+vPC+sPC	32	60%	2019SH	0.675578			GIAG010101	AdaBoost	a+p+vPC+sPC	32	60%	2019SH	0.644778
GIAG010101	AdaBoost	a+p+vPC+sPC	32	60%	2020NH	0.603951			GIAG010101	AdaBoost	a+p+vPC+sPC	32	60%	2020NH	0.576844
GIAG010101	AdaBoost	a+p+vPC+sPC	32	60%	2020SH	0.605146			GIAG010101	AdaBoost	a+p+vPC+sPC	32	60%	2020SH	0.642582
GIAG010101	AdaBoost	a+p+vPC+sPC	32	60%	Average	0.721557			GIAG010101	AdaBoost	a+p+vPC+sPC	32	60%	Average	0.707106
GIAG010101	AdaBoost	a+p+vPC+sPC	32	40%	2014NH	0.847941			GIAG010101	AdaBoost	a+p+vPC+sPC	32	40%	2014NH	0.826216
GIAG010101	AdaBoost	a+p+vPC+sPC	32	40%	2014SH	0.828474			GIAG010101	AdaBoost	a+p+vPC+sPC	32	40%	2014SH	0.852675
GIAG010101	AdaBoost	a+p+vPC+sPC	32	40%	2015NH	0.778234			GIAG010101	AdaBoost	a+p+vPC+sPC	32	40%	2015NH	0.774853
GIAG010101	AdaBoost	a+p+vPC+sPC	32	40%	2015SH	0.718376			GIAG010101	AdaBoost	a+p+vPC+sPC	32	40%	2015SH	0.710893
GIAG010101	AdaBoost	a+p+vPC+sPC	32	40%	2016NH	0.843023			GIAG010101	AdaBoost	a+p+vPC+sPC	32	40%	2016NH	0.91418
GIAG010101	AdaBoost	a+p+vPC+sPC	32	40%	2016SH	0.66786			GIAG010101	AdaBoost	a+p+vPC+sPC	32	40%	2016SH	0.615597
GIAG010101	AdaBoost	a+p+vPC+sPC	32	40%	2017NH	0.717837			GIAG010101	AdaBoost	a+p+vPC+sPC	32	40%	2017NH	0.685386
GIAG010101	AdaBoost	a+p+vPC+sPC	32	40%	2017SH	0.690221			GIAG010101	AdaBoost	a+p+vPC+sPC	32	40%	2017SH	0.702571
GIAG010101	AdaBoost	a+p+vPC+sPC	32	40%	2018NH	0.748203			GIAG010101	AdaBoost	a+p+vPC+sPC	32	40%	2018NH	0.765285
GIAG010101	AdaBoost	a+p+vPC+sPC	32	40%	2018SH	0.685705			GIAG010101	AdaBoost	a+p+vPC+sPC	32	40%	2018SH	0.68316
GIAG010101	AdaBoost	a+p+vPC+sPC	32	40%	2019NH	0.798133			GIAG010101	AdaBoost	a+p+vPC+sPC	32	40%	2019NH	1.08856
GIAG010101	AdaBoost	a+p+vPC+sPC	32	40%	2019SH	0.69672			GIAG010101	AdaBoost	a+p+vPC+sPC	32	40%	2019SH	0.665901
GIAG010101	AdaBoost	a+p+vPC+sPC	32	40%	2020NH	0.616831			GIAG010101	AdaBoost	a+p+vPC+sPC	32	40%	2020NH	0.613765
GIAG010101	AdaBoost	a+p+vPC+sPC	32	40%	2020SH	0.655468			GIAG010101	AdaBoost	a+p+vPC+sPC	32	40%	2020SH	0.661853
GIAG010101	AdaBoost	a+p+vPC+sPC	32	40%	Average	0.734119			GIAG010101	AdaBoost	a+p+vPC+sPC	32	40%	Average	0.75104
GIAG010101	AdaBoost	a+p+vPC+sPC	32	20%	2014NH	0.884016			GIAG010101	AdaBoost	a+p+vPC+sPC	32	20%	2014NH	0.908058
GIAG010101	AdaBoost	a+p+vPC+sPC	32	20%	2014SH	0.830657			GIAG010101	AdaBoost	a+p+vPC+sPC	32	20%	2014SH	1.00432
GIAG010101	AdaBoost	a+p+vPC+sPC	32	20%	2015NH	0.804034			GIAG010101	AdaBoost	a+p+vPC+sPC	32	20%	2015NH	0.930471
GIAG010101	AdaBoost	a+p+vPC+sPC	32	20%	2015SH	0.724447			GIAG010101	AdaBoost	a+p+vPC+sPC	32	20%	2015SH	0.712079
GIAG010101	AdaBoost	a+p+vPC+sPC	32	20%	2016NH	0.946272			GIAG010101	AdaBoost	a+p+vPC+sPC	32	20%	2016NH	0.890944
GIAG010101	AdaBoost	a+p+vPC+sPC	32	20%	2016SH	0.667338			GIAG010101	AdaBoost	a+p+vPC+sPC	32	20%	2016SH	0.650164
GIAG010101	AdaBoost	a+p+vPC+sPC	32	20%	2017NH	0.759161			GIAG010101	AdaBoost	a+p+vPC+sPC	32	20%	2017NH	0.765636
GIAG010101	AdaBoost	a+p+vPC+sPC	32	20%	2017SH	0.740638			GIAG010101	AdaBoost	a+p+vPC+sPC	32	20%	2017SH	0.798165
GIAG010101	AdaBoost	a+p+vPC+sPC	32	20%	2018NH	0.804487			GIAG010101	AdaBoost	a+p+vPC+sPC	32	20%	2018NH	0.811016
GIAG010101	AdaBoost	a+p+vPC+sPC	32	20%	2018SH	0.680947			GIAG010101	AdaBoost	a+p+vPC+sPC	32	20%	2018SH	0.665421
GIAG010101	AdaBoost	a+p+vPC+sPC	32	20%	2019NH	0.875848			GIAG010101	AdaBoost	a+p+vPC+sPC	32	20%	2019NH	1.09668
GIAG010101	AdaBoost	a+p+vPC+sPC	32	20%	2019SH	0.701142			GIAG010101	AdaBoost	a+p+vPC+sPC	32	20%	2019SH	0.703118
GIAG010101	AdaBoost	a+p+vPC+sPC	32	20%	2020NH	0.67036			GIAG010101	AdaBoost	a+p+vPC+sPC	32	20%	2020NH	0.596617
GIAG010101	AdaBoost	a+p+vPC+sPC	32	20%	2020SH	0.653843			GIAG010101	AdaBoost	a+p+vPC+sPC	32	20%	2020SH	0.668382
GIAG010101	AdaBoost	a+p+vPC+sPC	32	20%	Average	0.765066			GIAG010101	AdaBoost	a+p+vPC+sPC	32	20%	Average	0.803354
GIAG010101	AdaBoost	a+p+vPC+sPC	33	80%	2014NH	0.906448			GIAG010101	AdaBoost	a+p+vPC+sPC	33	80%	2014NH	0.868683
GIAG010101	AdaBoost	a+p+vPC+sPC	33	80%	2014SH	0.794097			GIAG010101	AdaBoost	a+p+vPC+sPC	33	80%	2014SH	0.780429
GIAG010101	AdaBoost	a+p+vPC+sPC	33	80%	2015NH	0.737641			GIAG010101	AdaBoost	a+p+vPC+sPC	33	80%	2015NH	0.754903
GIAG010101	AdaBoost	a+p+vPC+sPC	33	80%	2015SH	0.677475			GIAG010101	AdaBoost	a+p+vPC+sPC	33	80%	2015SH	0.677803
GIAG010101	AdaBoost	a+p+vPC+sPC	33	80%	2016NH	0.851441			GIAG010101	AdaBoost	a+p+vPC+sPC	33	80%	2016NH	0.885558
GIAG010101	AdaBoost	a+p+vPC+sPC	33	80%	2016SH	0.615927			GIAG010101	AdaBoost	a+p+vPC+sPC	33	80%	2016SH	0.624882
GIAG010101	AdaBoost	a+p+vPC+sPC	33	80%	2017NH	0.68365			GIAG010101	AdaBoost	a+p+vPC+sPC	33	80%	2017NH	0.667889
GIAG010101	AdaBoost	a+p+vPC+sPC	33	80%	2017SH	0.658548			GIAG010101	AdaBoost	a+p+vPC+sPC	33	80%	2017SH	0.65176
GIAG010101	AdaBoost	a+p+vPC+sPC	33	80%	2018NH	0.722961			GIAG010101	AdaBoost	a+p+vPC+sPC	33	80%	2018NH	0.736135
GIAG010101	AdaBoost	a+p+vPC+sPC	33	80%	2018SH	0.620377			GIAG010101	AdaBoost	a+p+vPC+sPC	33	80%	2018SH	0.612001
GIAG010101	AdaBoost	a+p+vPC+sPC	33	80%	2019NH	0.792736			GIAG010101	AdaBoost	a+p+vPC+sPC	33	80%	2019NH	0.853754
GIAG010101	AdaBoost	a+p+vPC+sPC	33	80%	2019SH	0.633606			GIAG010101	AdaBoost	a+p+vPC+sPC	33	80%	2019SH	0.648485
GIAG010101	AdaBoost	a+p+vPC+sPC	33	80%	2020NH	0.603768			GIAG010101	AdaBoost	a+p+vPC+sPC	33	80%	2020NH	0.61664
GIAG010101	AdaBoost	a+p+vPC+sPC	33	80%	2020SH	0.615633			GIAG010101	AdaBoost	a+p+vPC+sPC	33	80%	2020SH	0.620522
GIAG010101	AdaBoost	a+p+vPC+sPC	33	80%	Average	0.708866			GIAG010101	AdaBoost	a+p+vPC+sPC	33	80%	Average	0.713502
GIAG010101	AdaBoost	a+p+vPC+sPC	33	60%	2014NH	0.831792			GIAG010101	AdaBoost	a+p+vPC+sPC	33	60%	2014NH	0.853192
GIAG010101	AdaBoost	a+p+vPC+sPC	33	60%	2014SH	0.791971			GIAG010101	AdaBoost	a+p+vPC+sPC	33	60%	2014SH	0.792703
GIAG010101	AdaBoost	a+p+vPC+sPC	33	60%	2015NH	0.76578			GIAG010101	AdaBoost	a+p+vPC+sPC	33	60%	2015NH	0.823632
[truncated: 1,002 more rows]

## Sheet: Supp. Fig. 5
Supp. Fig. 5a										Supp. Fig. 5b
mut_mat	model	metadata	season	Accuracy	Sensitivity	Specificity	MCC			mut_mat	model	metadata	season	Accuracy	Sensitivity	Specificity	MCC
GIAG010101	AdaBoost	a+p+vPC+sPC	2014NH	0.816219	0.66817	0.984615	0.677452			GIAG010101	AdaBoost	a+p+vPC+sPC	2014NH	0.816219	0.66817	0.984615	0.677452
GIAG010101	AdaBoost	a+p+vPC+sPC	2014SH	0.903188	0.89739	0.914237	0.793637			GIAG010101	AdaBoost	a+p+vPC+sPC	2014SH	0.861865	0.923492	0.744425	0.688354
GIAG010101	AdaBoost	a+p+vPC+sPC	2015NH	0.854684	0.824141	0.907459	0.709529			GIAG010101	AdaBoost	a+p+vPC+sPC	2015NH	0.853165	0.833599	0.887344	0.700912
GIAG010101	AdaBoost	a+p+vPC+sPC	2015SH	0.875672	0.896325	0.84658	0.743718			GIAG010101	AdaBoost	a+p+vPC+sPC	2015SH	0.868764	0.898196	0.825427	0.726655
GIAG010101	AdaBoost	a+p+vPC+sPC	2016NH	0.851013	0.85249	0.84858	0.690503			GIAG010101	AdaBoost	a+p+vPC+sPC	2016NH	0.845054	0.830601	0.872414	0.679185
GIAG010101	AdaBoost	a+p+vPC+sPC	2016SH	0.875688	0.86629	0.888889	0.748504			GIAG010101	AdaBoost	a+p+vPC+sPC	2016SH	0.893289	0.863555	0.940341	0.787498
GIAG010101	AdaBoost	a+p+vPC+sPC	2017NH	0.866096	0.892019	0.830241	0.72442			GIAG010101	AdaBoost	a+p+vPC+sPC	2017NH	0.866485	0.891043	0.832246	0.72498
GIAG010101	AdaBoost	a+p+vPC+sPC	2017SH	0.865932	0.874085	0.852217	0.717903			GIAG010101	AdaBoost	a+p+vPC+sPC	2017SH	0.862259	0.893119	0.810345	0.704893
GIAG010101	AdaBoost	a+p+vPC+sPC	2018NH	0.800664	0.789474	0.81982	0.592932			GIAG010101	AdaBoost	a+p+vPC+sPC	2018NH	0.800664	0.789474	0.81982	0.592932
GIAG010101	AdaBoost	a+p+vPC+sPC	2018SH	0.806744	0.863296	0.679325	0.544561			GIAG010101	AdaBoost	a+p+vPC+sPC	2018SH	0.806744	0.863296	0.679325	0.544561
GIAG010101	AdaBoost	a+p+vPC+sPC	2019NH	0.826659	0.872783	0.694013	0.556378			GIAG010101	AdaBoost	a+p+vPC+sPC	2019NH	0.827231	0.872783	0.696231	0.558191
GIAG010101	AdaBoost	a+p+vPC+sPC	2019SH	0.849676	0.921546	0.647446	0.596837			GIAG010101	AdaBoost	a+p+vPC+sPC	2019SH	0.847948	0.903396	0.691928	0.602546
GIAG010101	AdaBoost	a+p+vPC+sPC	2020NH	0.844673	0.934177	0.62844	0.60784			GIAG010101	AdaBoost	a+p+vPC+sPC	2020NH	0.78872	0.813924	0.727829	0.518684
GIAG010101	AdaBoost	a+p+vPC+sPC	2020SH	0.837746	0.919492	0.67563	0.625694			GIAG010101	AdaBoost	a+p+vPC+sPC	2020SH	0.774085	0.736441	0.848739	0.554287
GIAG010101	AdaBoost	a+p+vPC+sPC	Average	0.850322	0.870783	0.813079	0.676968			GIAG010101	AdaBoost	a+p+vPC+sPC	Average	0.835943	0.842853	0.82317	0.651471

## Sheet: Supp. Fig. 6
Supp. Fig. 6
mut_mat	model	metadata	season	MAE
GIAG010101	AdaBoost	a+p+vPC+sPC	2014NH	0.858266
GIAG010101	AdaBoost	a+p+vPC+sPC	2014SH	0.75794
GIAG010101	AdaBoost	a+p+vPC+sPC	2015NH	0.746508
GIAG010101	AdaBoost	a+p+vPC+sPC	2015SH	0.67871
GIAG010101	AdaBoost	a+p+vPC+sPC	2016NH	0.833834
GIAG010101	AdaBoost	a+p+vPC+sPC	2016SH	0.61458
GIAG010101	AdaBoost	a+p+vPC+sPC	2017NH	0.68211
GIAG010101	AdaBoost	a+p+vPC+sPC	2017SH	0.646521
GIAG010101	AdaBoost	a+p+vPC+sPC	2018NH	0.695398
GIAG010101	AdaBoost	a+p+vPC+sPC	2018SH	0.619975
GIAG010101	AdaBoost	a+p+vPC+sPC	2019NH	0.809014
GIAG010101	AdaBoost	a+p+vPC+sPC	2019SH	0.627176
GIAG010101	AdaBoost	a+p+vPC+sPC	2020NH	0.606839
GIAG010101	AdaBoost	a+p+vPC+sPC	2020SH	0.62879
GIAG010101	AdaBoost	a+p+vPC+sPC	Average	0.702077
AZAE970101	RF	a+p+vPC+sPC	2014NH	0.874771
AZAE970101	RF	a+p+vPC+sPC	2014SH	0.803856
AZAE970101	RF	a+p+vPC+sPC	2015NH	0.773619
AZAE970101	RF	a+p+vPC+sPC	2015SH	0.718125
AZAE970101	RF	a+p+vPC+sPC	2016NH	0.955369
AZAE970101	RF	a+p+vPC+sPC	2016SH	0.66194
AZAE970101	RF	a+p+vPC+sPC	2017NH	0.743248
AZAE970101	RF	a+p+vPC+sPC	2017SH	0.690723
AZAE970101	RF	a+p+vPC+sPC	2018NH	0.728835
AZAE970101	RF	a+p+vPC+sPC	2018SH	0.635754
AZAE970101	RF	a+p+vPC+sPC	2019NH	0.810197
AZAE970101	RF	a+p+vPC+sPC	2019SH	0.677962
AZAE970101	RF	a+p+vPC+sPC	2020NH	0.63367
AZAE970101	RF	a+p+vPC+sPC	2020SH	0.630171
AZAE970101	RF	a+p+vPC+sPC	Average	0.737757
binary	NextFlu	a+p	2014NH	0.883939
binary	NextFlu	a+p	2014SH	0.812138
binary	NextFlu	a+p	2015NH	0.902298
binary	NextFlu	a+p	2015SH	0.850035
binary	NextFlu	a+p	2016NH	0.90508
binary	NextFlu	a+p	2016SH	0.764969
binary	NextFlu	a+p	2017NH	0.812972
binary	NextFlu	a+p	2017SH	0.816114
binary	NextFlu	a+p	2018NH	0.781377
binary	NextFlu	a+p	2018SH	0.801264
binary	NextFlu	a+p	2019NH	0.899626
binary	NextFlu	a+p	2019SH	0.813779
binary	NextFlu	a+p	2020NH	0.701306
binary	NextFlu	a+p	2020SH	0.730677
binary	NextFlu	a+p	Average	0.819272
binary	AdaBoost (NextFlu-matched-params)	a+p	2014NH	0.864456
binary	AdaBoost (NextFlu-matched-params)	a+p	2014SH	0.726225
binary	AdaBoost (NextFlu-matched-params)	a+p	2015NH	0.773181
binary	AdaBoost (NextFlu-matched-params)	a+p	2015SH	0.716764
binary	AdaBoost (NextFlu-matched-params)	a+p	2016NH	0.890402
binary	AdaBoost (NextFlu-matched-params)	a+p	2016SH	0.63578
binary	AdaBoost (NextFlu-matched-params)	a+p	2017NH	0.715012
binary	AdaBoost (NextFlu-matched-params)	a+p	2017SH	0.651603
binary	AdaBoost (NextFlu-matched-params)	a+p	2018NH	0.759572
binary	AdaBoost (NextFlu-matched-params)	a+p	2018SH	0.642489
binary	AdaBoost (NextFlu-matched-params)	a+p	2019NH	0.89637
binary	AdaBoost (NextFlu-matched-params)	a+p	2019SH	0.655131
binary	AdaBoost (NextFlu-matched-params)	a+p	2020NH	0.626332
binary	AdaBoost (NextFlu-matched-params)	a+p	2020SH	0.620877
binary	AdaBoost (NextFlu-matched-params)	a+p	Average	0.725866
GIAG010101	XGBoost	a+p+vPC+sPC	2014NH	0.821696
GIAG010101	XGBoost	a+p+vPC+sPC	2014SH	0.786537
GIAG010101	XGBoost	a+p+vPC+sPC	2015NH	0.759812
GIAG010101	XGBoost	a+p+vPC+sPC	2015SH	0.693977
GIAG010101	XGBoost	a+p+vPC+sPC	2016NH	0.793437
GIAG010101	XGBoost	a+p+vPC+sPC	2016SH	0.629985
GIAG010101	XGBoost	a+p+vPC+sPC	2017NH	0.709454
GIAG010101	XGBoost	a+p+vPC+sPC	2017SH	0.685428
GIAG010101	XGBoost	a+p+vPC+sPC	2018NH	0.67826
GIAG010101	XGBoost	a+p+vPC+sPC	2018SH	0.626874
GIAG010101	XGBoost	a+p+vPC+sPC	2019NH	0.81193
GIAG010101	XGBoost	a+p+vPC+sPC	2019SH	0.666997
GIAG010101	XGBoost	a+p+vPC+sPC	2020NH	0.630837
GIAG010101	XGBoost	a+p+vPC+sPC	2020SH	0.703275
GIAG010101	XGBoost	a+p+vPC+sPC	Average	0.719845
WEIL970102	MLP	a+p+vPC+sPC	2014NH	0.935534
WEIL970102	MLP	a+p+vPC+sPC	2014SH	1.00777
WEIL970102	MLP	a+p+vPC+sPC	2015NH	0.946296
WEIL970102	MLP	a+p+vPC+sPC	2015SH	1.00111
WEIL970102	MLP	a+p+vPC+sPC	2016NH	1.20844
WEIL970102	MLP	a+p+vPC+sPC	2016SH	1.06767
WEIL970102	MLP	a+p+vPC+sPC	2017NH	1.02291
WEIL970102	MLP	a+p+vPC+sPC	2017SH	0.993833
WEIL970102	MLP	a+p+vPC+sPC	2018NH	0.955012
WEIL970102	MLP	a+p+vPC+sPC	2018SH	1.11557
WEIL970102	MLP	a+p+vPC+sPC	2019NH	1.29594
WEIL970102	MLP	a+p+vPC+sPC	2019SH	1.07485
WEIL970102	MLP	a+p+vPC+sPC	2020NH	0.682353
WEIL970102	MLP	a+p+vPC+sPC	2020SH	0.769631
WEIL970102	MLP	a+p+vPC+sPC	Average	0.98616
MUET010101	ResNet	a+p+vPC+sPC	2014NH	0.98404
MUET010101	ResNet	a+p+vPC+sPC	2014SH	1.21983
MUET010101	ResNet	a+p+vPC+sPC	2015NH	1.05285
MUET010101	ResNet	a+p+vPC+sPC	2015SH	1.02376
MUET010101	ResNet	a+p+vPC+sPC	2016NH	1.34763
MUET010101	ResNet	a+p+vPC+sPC	2016SH	1.03134
MUET010101	ResNet	a+p+vPC+sPC	2017NH	0.883285
MUET010101	ResNet	a+p+vPC+sPC	2017SH	0.792556
MUET010101	ResNet	a+p+vPC+sPC	2018NH	0.794602
MUET010101	ResNet	a+p+vPC+sPC	2018SH	0.863611
MUET010101	ResNet	a+p+vPC+sPC	2019NH	1.22239
MUET010101	ResNet	a+p+vPC+sPC	2019SH	0.779149
MUET010101	ResNet	a+p+vPC+sPC	2020NH	0.785255
MUET010101	ResNet	a+p+vPC+sPC	2020SH	0.866638
MUET010101	ResNet	a+p+vPC+sPC	Average	0.963531

## Sheet: Supp. Fig. 7
Supp. Fig. 7
mut_mat	model	metadata	run	circ_train	season	MAE
GIAG010101	AdaBoost	a+p+vPC+sPC	0	10%	2014NH	0.721073
GIAG010101	AdaBoost	a+p+vPC+sPC	0	10%	2014SH	0.676367
GIAG010101	AdaBoost	a+p+vPC+sPC	0	10%	2015NH	0.696616
GIAG010101	AdaBoost	a+p+vPC+sPC	0	10%	2015SH	0.666966
GIAG010101	AdaBoost	a+p+vPC+sPC	0	10%	2016NH	0.708196
GIAG010101	AdaBoost	a+p+vPC+sPC	0	10%	2016SH	0.616365
GIAG010101	AdaBoost	a+p+vPC+sPC	0	10%	2017NH	0.623746
GIAG010101	AdaBoost	a+p+vPC+sPC	0	10%	2017SH	0.657957
GIAG010101	AdaBoost	a+p+vPC+sPC	0	10%	2018NH	0.690191
GIAG010101	AdaBoost	a+p+vPC+sPC	0	10%	2018SH	0.584134
GIAG010101	AdaBoost	a+p+vPC+sPC	0	10%	2019NH	0.658356
GIAG010101	AdaBoost	a+p+vPC+sPC	0	10%	2019SH	0.62408
GIAG010101	AdaBoost	a+p+vPC+sPC	0	10%	2020NH	0.553283
GIAG010101	AdaBoost	a+p+vPC+sPC	0	10%	2020SH	0.595794
GIAG010101	AdaBoost	a+p+vPC+sPC	0	10%	Average	0.644722
GIAG010101	AdaBoost	a+p+vPC+sPC	0	20%	2014NH	0.70207
GIAG010101	AdaBoost	a+p+vPC+sPC	0	20%	2014SH	0.644478
GIAG010101	AdaBoost	a+p+vPC+sPC	0	20%	2015NH	0.640953
GIAG010101	AdaBoost	a+p+vPC+sPC	0	20%	2015SH	0.642641
GIAG010101	AdaBoost	a+p+vPC+sPC	0	20%	2016NH	0.646121
GIAG010101	AdaBoost	a+p+vPC+sPC	0	20%	2016SH	0.598668
GIAG010101	AdaBoost	a+p+vPC+sPC	0	20%	2017NH	0.599446
GIAG010101	AdaBoost	a+p+vPC+sPC	0	20%	2017SH	0.665017
GIAG010101	AdaBoost	a+p+vPC+sPC	0	20%	2018NH	0.61683
GIAG010101	AdaBoost	a+p+vPC+sPC	0	20%	2018SH	0.561503
GIAG010101	AdaBoost	a+p+vPC+sPC	0	20%	2019NH	0.630772
GIAG010101	AdaBoost	a+p+vPC+sPC	0	20%	2019SH	0.612593
GIAG010101	AdaBoost	a+p+vPC+sPC	0	20%	2020NH	0.501235
GIAG010101	AdaBoost	a+p+vPC+sPC	0	20%	2020SH	0.576599
GIAG010101	AdaBoost	a+p+vPC+sPC	0	20%	Average	0.615321
GIAG010101	AdaBoost	a+p+vPC+sPC	0	30%	2014NH	0.697271
GIAG010101	AdaBoost	a+p+vPC+sPC	0	30%	2014SH	0.638739
GIAG010101	AdaBoost	a+p+vPC+sPC	0	30%	2015NH	0.611109
GIAG010101	AdaBoost	a+p+vPC+sPC	0	30%	2015SH	0.641528
GIAG010101	AdaBoost	a+p+vPC+sPC	0	30%	2016NH	0.615863
GIAG010101	AdaBoost	a+p+vPC+sPC	0	30%	2016SH	0.59171
GIAG010101	AdaBoost	a+p+vPC+sPC	0	30%	2017NH	0.619645
GIAG010101	AdaBoost	a+p+vPC+sPC	0	30%	2017SH	0.653272
GIAG010101	AdaBoost	a+p+vPC+sPC	0	30%	2018NH	0.622792
GIAG010101	AdaBoost	a+p+vPC+sPC	0	30%	2018SH	0.562958
GIAG010101	AdaBoost	a+p+vPC+sPC	0	30%	2019NH	0.62968
GIAG010101	AdaBoost	a+p+vPC+sPC	0	30%	2019SH	0.609513
GIAG010101	AdaBoost	a+p+vPC+sPC	0	30%	2020NH	0.476034
GIAG010101	AdaBoost	a+p+vPC+sPC	0	30%	2020SH	0.567242
GIAG010101	AdaBoost	a+p+vPC+sPC	0	30%	Average	0.608767
GIAG010101	AdaBoost	a+p+vPC+sPC	0	40%	2014NH	0.60002
GIAG010101	AdaBoost	a+p+vPC+sPC	0	40%	2014SH	0.634589
GIAG010101	AdaBoost	a+p+vPC+sPC	0	40%	2015NH	0.606618
GIAG010101	AdaBoost	a+p+vPC+sPC	0	40%	2015SH	0.628361
GIAG010101	AdaBoost	a+p+vPC+sPC	0	40%	2016NH	0.603544
GIAG010101	AdaBoost	a+p+vPC+sPC	0	40%	2016SH	0.563978
GIAG010101	AdaBoost	a+p+vPC+sPC	0	40%	2017NH	0.592115
GIAG010101	AdaBoost	a+p+vPC+sPC	0	40%	2017SH	0.63551
GIAG010101	AdaBoost	a+p+vPC+sPC	0	40%	2018NH	0.620738
GIAG010101	AdaBoost	a+p+vPC+sPC	0	40%	2018SH	0.588546
GIAG010101	AdaBoost	a+p+vPC+sPC	0	40%	2019NH	0.632098
GIAG010101	AdaBoost	a+p+vPC+sPC	0	40%	2019SH	0.594453
GIAG010101	AdaBoost	a+p+vPC+sPC	0	40%	2020NH	0.489481
GIAG010101	AdaBoost	a+p+vPC+sPC	0	40%	2020SH	0.567026
GIAG010101	AdaBoost	a+p+vPC+sPC	0	40%	Average	0.593463
GIAG010101	AdaBoost	a+p+vPC+sPC	0	50%	2014NH	0.595552
GIAG010101	AdaBoost	a+p+vPC+sPC	0	50%	2014SH	0.611197
GIAG010101	AdaBoost	a+p+vPC+sPC	0	50%	2015NH	0.602894
GIAG010101	AdaBoost	a+p+vPC+sPC	0	50%	2015SH	0.567679
GIAG010101	AdaBoost	a+p+vPC+sPC	0	50%	2016NH	0.602874
GIAG010101	AdaBoost	a+p+vPC+sPC	0	50%	2016SH	0.582961
GIAG010101	AdaBoost	a+p+vPC+sPC	0	50%	2017NH	0.574657
GIAG010101	AdaBoost	a+p+vPC+sPC	0	50%	2017SH	0.626647
GIAG010101	AdaBoost	a+p+vPC+sPC	0	50%	2018NH	0.641634
GIAG010101	AdaBoost	a+p+vPC+sPC	0	50%	2018SH	0.579265
GIAG010101	AdaBoost	a+p+vPC+sPC	0	50%	2019NH	0.633917
GIAG010101	AdaBoost	a+p+vPC+sPC	0	50%	2019SH	0.615639
GIAG010101	AdaBoost	a+p+vPC+sPC	0	50%	2020NH	0.486877
GIAG010101	AdaBoost	a+p+vPC+sPC	0	50%	2020SH	0.562011
GIAG010101	AdaBoost	a+p+vPC+sPC	0	50%	Average	0.587356
GIAG010101	AdaBoost	a+p+vPC+sPC	1	10%	2014NH	0.729443
GIAG010101	AdaBoost	a+p+vPC+sPC	1	10%	2014SH	0.661
GIAG010101	AdaBoost	a+p+vPC+sPC	1	10%	2015NH	0.646897
GIAG010101	AdaBoost	a+p+vPC+sPC	1	10%	2015SH	0.636695
GIAG010101	AdaBoost	a+p+vPC+sPC	1	10%	2016NH	0.746824
GIAG010101	AdaBoost	a+p+vPC+sPC	1	10%	2016SH	0.578569
GIAG010101	AdaBoost	a+p+vPC+sPC	1	10%	2017NH	0.648918
GIAG010101	AdaBoost	a+p+vPC+sPC	1	10%	2017SH	0.662258
GIAG010101	AdaBoost	a+p+vPC+sPC	1	10%	2018NH	0.722008
GIAG010101	AdaBoost	a+p+vPC+sPC	1	10%	2018SH	0.636179
GIAG010101	AdaBoost	a+p+vPC+sPC	1	10%	2019NH	0.653045
GIAG010101	AdaBoost	a+p+vPC+sPC	1	10%	2019SH	0.621871
GIAG010101	AdaBoost	a+p+vPC+sPC	1	10%	2020NH	0.555782
GIAG010101	AdaBoost	a+p+vPC+sPC	1	10%	2020SH	0.62796
GIAG010101	AdaBoost	a+p+vPC+sPC	1	10%	Average	0.646034
GIAG010101	AdaBoost	a+p+vPC+sPC	1	20%	2014NH	0.721585
GIAG010101	AdaBoost	a+p+vPC+sPC	1	20%	2014SH	0.62601
GIAG010101	AdaBoost	a+p+vPC+sPC	1	20%	2015NH	0.643333
GIAG010101	AdaBoost	a+p+vPC+sPC	1	20%	2015SH	0.602036
GIAG010101	AdaBoost	a+p+vPC+sPC	1	20%	2016NH	0.635283
GIAG010101	AdaBoost	a+p+vPC+sPC	1	20%	2016SH	0.579965
GIAG010101	AdaBoost	a+p+vPC+sPC	1	20%	2017NH	0.597624
GIAG010101	AdaBoost	a+p+vPC+sPC	1	20%	2017SH	0.654856
GIAG010101	AdaBoost	a+p+vPC+sPC	1	20%	2018NH	0.712099
GIAG010101	AdaBoost	a+p+vPC+sPC	1	20%	2018SH	0.651834
GIAG010101	AdaBoost	a+p+vPC+sPC	1	20%	2019NH	0.62302
GIAG010101	AdaBoost	a+p+vPC+sPC	1	20%	2019SH	0.589702
GIAG010101	AdaBoost	a+p+vPC+sPC	1	20%	2020NH	0.501023
GIAG010101	AdaBoost	a+p+vPC+sPC	1	20%	2020SH	0.625655
GIAG010101	AdaBoost	a+p+vPC+sPC	1	20%	Average	0.618465
GIAG010101	AdaBoost	a+p+vPC+sPC	1	30%	2014NH	0.70592
GIAG010101	AdaBoost	a+p+vPC+sPC	1	30%	2014SH	0.614241
GIAG010101	AdaBoost	a+p+vPC+sPC	1	30%	2015NH	0.579798
GIAG010101	AdaBoost	a+p+vPC+sPC	1	30%	2015SH	0.60923
GIAG010101	AdaBoost	a+p+vPC+sPC	1	30%	2016NH	0.628587
GIAG010101	AdaBoost	a+p+vPC+sPC	1	30%	2016SH	0.570164
GIAG010101	AdaBoost	a+p+vPC+sPC	1	30%	2017NH	0.583094
GIAG010101	AdaBoost	a+p+vPC+sPC	1	30%	2017SH	0.650614
GIAG010101	AdaBoost	a+p+vPC+sPC	1	30%	2018NH	0.709232
GIAG010101	AdaBoost	a+p+vPC+sPC	1	30%	2018SH	0.678898
GIAG010101	AdaBoost	a+p+vPC+sPC	1	30%	2019NH	0.596464
GIAG010101	AdaBoost	a+p+vPC+sPC	1	30%	2019SH	0.580857
GIAG010101	AdaBoost	a+p+vPC+sPC	1	30%	2020NH	0.502463
GIAG010101	AdaBoost	a+p+vPC+sPC	1	30%	2020SH	0.641937
GIAG010101	AdaBoost	a+p+vPC+sPC	1	30%	Average	0.607599
GIAG010101	AdaBoost	a+p+vPC+sPC	1	40%	2014NH	0.686608
GIAG010101	AdaBoost	a+p+vPC+sPC	1	40%	2014SH	0.584249
GIAG010101	AdaBoost	a+p+vPC+sPC	1	40%	2015NH	0.582833
GIAG010101	AdaBoost	a+p+vPC+sPC	1	40%	2015SH	0.588826
GIAG010101	AdaBoost	a+p+vPC+sPC	1	40%	2016NH	0.600645
GIAG010101	AdaBoost	a+p+vPC+sPC	1	40%	2016SH	0.520372
GIAG010101	AdaBoost	a+p+vPC+sPC	1	40%	2017NH	0.572239
GIAG010101	AdaBoost	a+p+vPC+sPC	1	40%	2017SH	0.638609
GIAG010101	AdaBoost	a+p+vPC+sPC	1	40%	2018NH	0.702033
GIAG010101	AdaBoost	a+p+vPC+sPC	1	40%	2018SH	0.621899
GIAG010101	AdaBoost	a+p+vPC+sPC	1	40%	2019NH	0.599705
GIAG010101	AdaBoost	a+p+vPC+sPC	1	40%	2019SH	0.594804
GIAG010101	AdaBoost	a+p+vPC+sPC	1	40%	2020NH	0.480556
GIAG010101	AdaBoost	a+p+vPC+sPC	1	40%	2020SH	0.560491
GIAG010101	AdaBoost	a+p+vPC+sPC	1	40%	Average	0.588225
GIAG010101	AdaBoost	a+p+vPC+sPC	1	50%	2014NH	0.612872
GIAG010101	AdaBoost	a+p+vPC+sPC	1	50%	2014SH	0.602658
GIAG010101	AdaBoost	a+p+vPC+sPC	1	50%	2015NH	0.568518
GIAG010101	AdaBoost	a+p+vPC+sPC	1	50%	2015SH	0.606613
GIAG010101	AdaBoost	a+p+vPC+sPC	1	50%	2016NH	0.574497
GIAG010101	AdaBoost	a+p+vPC+sPC	1	50%	2016SH	0.497409
GIAG010101	AdaBoost	a+p+vPC+sPC	1	50%	2017NH	0.567308
GIAG010101	AdaBoost	a+p+vPC+sPC	1	50%	2017SH	0.6401
GIAG010101	AdaBoost	a+p+vPC+sPC	1	50%	2018NH	0.711237
GIAG010101	AdaBoost	a+p+vPC+sPC	1	50%	2018SH	0.623486
GIAG010101	AdaBoost	a+p+vPC+sPC	1	50%	2019NH	0.599068
GIAG010101	AdaBoost	a+p+vPC+sPC	1	50%	2019SH	0.575062
GIAG010101	AdaBoost	a+p+vPC+sPC	1	50%	2020NH	0.458727
GIAG010101	AdaBoost	a+p+vPC+sPC	1	50%	2020SH	0.564335
GIAG010101	AdaBoost	a+p+vPC+sPC	1	50%	Average	0.576687
GIAG010101	AdaBoost	a+p+vPC+sPC	2	10%	2014NH	0.746567
GIAG010101	AdaBoost	a+p+vPC+sPC	2	10%	2014SH	0.640111
GIAG010101	AdaBoost	a+p+vPC+sPC	2	10%	2015NH	0.710852
GIAG010101	AdaBoost	a+p+vPC+sPC	2	10%	2015SH	0.676238
GIAG010101	AdaBoost	a+p+vPC+sPC	2	10%	2016NH	0.748946
GIAG010101	AdaBoost	a+p+vPC+sPC	2	10%	2016SH	0.59744
GIAG010101	AdaBoost	a+p+vPC+sPC	2	10%	2017NH	0.612927
GIAG010101	AdaBoost	a+p+vPC+sPC	2	10%	2017SH	0.65847
GIAG010101	AdaBoost	a+p+vPC+sPC	2	10%	2018NH	0.704797
GIAG010101	AdaBoost	a+p+vPC+sPC	2	10%	2018SH	0.610782
GIAG010101	AdaBoost	a+p+vPC+sPC	2	10%	2019NH	0.697976
GIAG010101	AdaBoost	a+p+vPC+sPC	2	10%	2019SH	0.629594
GIAG010101	AdaBoost	a+p+vPC+sPC	2	10%	2020NH	0.505571
GIAG010101	AdaBoost	a+p+vPC+sPC	2	10%	2020SH	0.64545
GIAG010101	AdaBoost	a+p+vPC+sPC	2	10%	Average	0.649456
GIAG010101	AdaBoost	a+p+vPC+sPC	2	20%	2014NH	0.702031
GIAG010101	AdaBoost	a+p+vPC+sPC	2	20%	2014SH	0.629325
GIAG010101	AdaBoost	a+p+vPC+sPC	2	20%	2015NH	0.655342
GIAG010101	AdaBoost	a+p+vPC+sPC	2	20%	2015SH	0.670695
GIAG010101	AdaBoost	a+p+vPC+sPC	2	20%	2016NH	0.622361
GIAG010101	AdaBoost	a+p+vPC+sPC	2	20%	2016SH	0.607672
GIAG010101	AdaBoost	a+p+vPC+sPC	2	20%	2017NH	0.593848
GIAG010101	AdaBoost	a+p+vPC+sPC	2	20%	2017SH	0.674998
GIAG010101	AdaBoost	a+p+vPC+sPC	2	20%	2018NH	0.674963
GIAG010101	AdaBoost	a+p+vPC+sPC	2	20%	2018SH	0.572118
GIAG010101	AdaBoost	a+p+vPC+sPC	2	20%	2019NH	0.623636
GIAG010101	AdaBoost	a+p+vPC+sPC	2	20%	2019SH	0.603186
GIAG010101	AdaBoost	a+p+vPC+sPC	2	20%	2020NH	0.479726
GIAG010101	AdaBoost	a+p+vPC+sPC	2	20%	2020SH	0.640804
GIAG010101	AdaBoost	a+p+vPC+sPC	2	20%	Average	0.619368
GIAG010101	AdaBoost	a+p+vPC+sPC	2	30%	2014NH	0.682991
GIAG010101	AdaBoost	a+p+vPC+sPC	2	30%	2014SH	0.632741
GIAG010101	AdaBoost	a+p+vPC+sPC	2	30%	2015NH	0.631323
GIAG010101	AdaBoost	a+p+vPC+sPC	2	30%	2015SH	0.671891
GIAG010101	AdaBoost	a+p+vPC+sPC	2	30%	2016NH	0.577406
GIAG010101	AdaBoost	a+p+vPC+sPC	2	30%	2016SH	0.592213
GIAG010101	AdaBoost	a+p+vPC+sPC	2	30%	2017NH	0.605712
GIAG010101	AdaBoost	a+p+vPC+sPC	2	30%	2017SH	0.624532
GIAG010101	AdaBoost	a+p+vPC+sPC	2	30%	2018NH	0.688179
GIAG010101	AdaBoost	a+p+vPC+sPC	2	30%	2018SH	0.549917
GIAG010101	AdaBoost	a+p+vPC+sPC	2	30%	2019NH	0.610063
GIAG010101	AdaBoost	a+p+vPC+sPC	2	30%	2019SH	0.580793
GIAG010101	AdaBoost	a+p+vPC+sPC	2	30%	2020NH	0.480376
GIAG010101	AdaBoost	a+p+vPC+sPC	2	30%	2020SH	0.630677
GIAG010101	AdaBoost	a+p+vPC+sPC	2	30%	Average	0.607874
GIAG010101	AdaBoost	a+p+vPC+sPC	2	40%	2014NH	0.623861
GIAG010101	AdaBoost	a+p+vPC+sPC	2	40%	2014SH	0.632433
GIAG010101	AdaBoost	a+p+vPC+sPC	2	40%	2015NH	0.57266
GIAG010101	AdaBoost	a+p+vPC+sPC	2	40%	2015SH	0.676807
[truncated: 3,551 more rows]

## Sheet: Supp. Fig. 8
Supp. Fig. 8
[truncated: 91 more rows]

[truncated: 2 more sheets: Supp. Fig. 9, Supp. Fig. 10]
